# Supplementary material for: Genomic resources for Myzus persicae: EST sequencing, SNP identification, and microarray design
Source: BMC Genomics. 2007 Nov 16;8:423. doi: 10.1186/1471-2164-8-423 (PMC2213679; doi:10.1186/1471-2164-8-423)
Supplement: Additional file 1 — Collection and life cycle characterization of aphid lineages. This table provides information on aphids collected for this study, including host plant and site of collection, and results of life cycle characterization. [file 1471-2164-8-423-S1.xls]

## Sheet: Sheet1
Additional File 1. Life cycle characterization of aphid lineages
Clone	Life cycle	Locality	Date	Host	Collector
T001	Intermediate	Tucson, AZ	Dec. 2003	Cabbage	ACCW
T002	Intermediate	Tucson, AZ	Dec. 2003	Cabbage	ACCW
T003	Androcyclic	Tucson, AZ	Dec. 2003	Cabbage	ACCW
T004	Androcyclic	Tucson, AZ	Dec. 2003	Cabbage	ACCW
T005	Intermediate?	Tucson, AZ	Dec. 2003	Cabbage	ACCW
T006	Androcyclic	Tucson, AZ	Dec. 2003	Cabbage	ACCW
T007	Anholocyclic?	Tucson, AZ	Dec. 2003	Cabbage	ACCW
F001	Holocyclic	Freeville, NY	2003-08-20	squash	GJ
F002	Intermediate	Freeville, NY	2003-08-20	squash	GJ
F003	Androcyclic	Freeville, NY	2003-08-20	squash	GJ
F004	Intermediate	Freeville, NY	2003-09-06	potato	GJ
F006	Androcyclic	Freeville, NY	2003-09-06	potato	GJ
F007	Androcyclic	Freeville, NY	2003-09-06	potato	GJ
F008	Androcyclic	Freeville, NY	2003-09-06	potato	GJ
F009	Holocyclic	Freeville, NY	2003-09-06	potato	GJ
F011	Androcyclic	Freeville, NY	2003-09-06	potato	GJ
F012	Holocyclic	Freeville, NY	2003-09-06	potato	GJ
D001	Androcyclic	Davis, CA	2003-10-14	Brocolli	ACCW
D002	Anholocyclic	Davis, CA	2003-10-14	Potato	ACCW
D006.1	Anholocyclic	Davis, CA	2003-10-15	Broccoli?	ACCW
D007.1	Androcyclic	Davis, CA	2003-10-15	Cauliflower?	ACCW
D007.2	Androcyclic	Davis, CA	2003-10-15	Cauliflower?	ACCW
D008.1	Androcyclic	Davis, CA	2003-10-15	Cabbage?	ACCW
G001	Androcyclic	Geneva, NY	2003-08-19	pepper	Brian Nault
G002	Holocyclic	Geneva, NY	2003-08-19	pepper	Brian Nault
G003	Holocyclic	Geneva, NY	2003-08-19	pepper	Brian Nault
G004	Unknown	Geneva, NY	2003-08-19	pepper	Brian Nault
G006	Holocyclic	Geneva, NY	2003-08-19	pepper	Brian Nault
G007	Androcyclic	Geneva, NY	2003-08-19	pepper	Brian Nault
G008	Androcyclic	Geneva, NY	2003-08-19	pepper	Brian Nault
G009	Holocyclic	Geneva, NY	2003-08-19	pepper	Brian Nault
G010	Holocyclic	Geneva, NY	2003-08-19	pepper	Brian Nault
W001	Anholocyclic	Windsor, CT	2003-08-20	tobacco	Jim Lamondia
W002	Anholocyclic	Windsor, CT	2003-08-20	tobacco	Jim Lamondia
W003	Anholocyclic	Windsor, CT	2003-08-20	tobacco	Jim Lamondia
W004	Anholocyclic	Windsor, CT	2003-08-20	tobacco	Jim Lamondia
W005	Anholocyclic	Windsor, CT	2003-08-20	tobacco	Jim Lamondia
W007	Anholocyclic?	Windsor, CT	2003-09-04	tobacco	GJ
W008	Anholocyclic	Windsor, CT	2003-09-04	tobacco	GJ
W009	Anholocyclic	Windsor, CT	2003-09-04	tobacco	GJ
W010	Anholocyclic	Windsor, CT	2003-09-04	tobacco	GJ
W013	Anholocyclic	Windsor, CT	2003-09-04	tobacco	GJ
W014	Anholocyclic	Windsor, CT	2003-09-04	tobacco	GJ
W028	Anholocyclic	Windsor, CT	2003-09-04	tobacco	GJ
W030	Anholocyclic	Windsor, CT	2003-09-04	tobacco	GJ
W033	Anholocyclic	Windsor, CT	2003-09-04	tobacco	GJ
