# Supplementary material for: Genomic resources for Myzus persicae: EST sequencing, SNP identification, and microarray design
Source: BMC Genomics. 2007 Nov 16;8:423. doi: 10.1186/1471-2164-8-423 (PMC2213679; doi:10.1186/1471-2164-8-423)
Supplement: Additional file 2 — BlastX comparisons of M. persicae contigs to GenBank DNA sequences. This table provides a working annotation of unigenes described in this study, based on BlastX comparisons to GenBank DNA sequences. [file 1471-2164-8-423-S2.xls]

## Sheet: Sheet1
Additional File 2. BlastX comparisons of M. persicae contigs to GenBank DNA sequences.
contigID	One-line annotation	GenBank accession number	Species with closest match	e-value	Unique	Top 10 blast hits
1	16S RNA	FBtr0100888	Drosophila melanogaster	6e-29
2	16S RNA	FBtr0100888	Drosophila melanogaster	3e-29
3	unknown protein				U
4	DNA-directed RNA polymerase, omega subunit family protein	XP_001014708.1	Tetrahymena thermophila SB210	4e-08	U	starp antigen(NP_703988.1 Plasmodium falciparum 3D7 0.0000000003); hypothetical protein(XP_643267.1 Dictyostelium discoideum AX4 5.0000000000000003E-10); hypothetical protein(NP_704173.1 Plasmodium falciparum 3D7 4.0000000000000002E-9); hypothetical protein(XP_725520.1 Plasmodium yoelii yoelii str. 17XNL 0.00000001); hypothetical protein(NP_701379.1 Plasmodium falciparum 3D7 4.0000000000000001E-8…
5	unknown protein				U
6	unknown protein
7	parC	NP_758033.1	Mycoplasma penetrans HF-2	7e-07		hypothetical protein(XP_641620.1 Dictyostelium discoideum AX4 2.9999999999999997E-8); hypothetical protein(NP_705510.1 Plasmodium falciparum 3D7 9.9999999999999995E-8); hypothetical protein(NP_700792.1 Plasmodium falciparum 3D7 4.9999999999999998E-7); parC(NP_758033.1 Mycoplasma penetrans HF-2 6.9999999999999997E-7); hypothetical protein(XP_638677.1 Dictyostelium discoideum AX4 6.0000000000000002…
8	unknown protein
9	Oligomycin sensitivity-conferring protein	NP_524358.2	Drosophila melanogaster	9e-54		similar to ATP synthase O subunit, mitochondrial precursor (Oligomycin sensitivity conferral protein) (OSCP)(XP_968733.1 Tribolium castaneum 3.0000000000000001E-61); H+ transporting ATP synthase O subunit isoform 1(NP_001040526.1 Bombyx mori 3.9999999999999999E-60); Oligomycin sensitivity-conferring protein(NP_524358.2 Drosophila melanogaster 8.9999999999999997E-54); similar to ATP synthase O sub…
10	ubisnap	NP_523831.1	Drosophila melanogaster	4e-34		similar to ubisnap CG11173-PA(XP_624421.1 Apis mellifera 4.0E-51); similar to ubisnap CG11173-PA(XP_624421.1 Apis mellifera 4.0E-51); similar to Serine/threonine-protein phosphatase alpha-1 isoform(XP_972528.1 Tribolium castaneum 9.0000000000000002E-41); ubisnap(NP_523831.1 Drosophila melanogaster 3.9999999999999997E-34); synaptosomal-associated protein 29(NP_446262.3 Rattus norvegicus 1.0E-27); …
11	uninitiated	NP_477373.1	Drosophila melanogaster	3e-10		similar to CG10576-PA, isoform A(XP_969584.1 Tribolium castaneum 1.0000000000000001E-128); similar to CG10576-PA, isoform A(XP_395683.2 Apis mellifera 1.0000000000000001E-128); similar to CG10576-PA, isoform A(XP_395683.2 Apis mellifera 1.0000000000000001E-128); CG10576(NP_647984.1 Drosophila melanogaster 9.9999999999999999E-110); similar to proliferation-associated protein 1(XP_780193.1 Strongyl…
12	CaBP1	NP_609792.1	Drosophila melanogaster	1e-75		CaBP1(NP_609792.1 Drosophila melanogaster 9.9999999999999996E-76); ENSANGP00000020140(XP_321144.2 Anopheles gambiae str. PEST 9.9999999999999997E-73); similar to CG5809-PA(XP_972053.1 Tribolium castaneum 1.9999999999999999E-72); similar to CaBP1 CG5809-PA(XP_395981.2 Apis mellifera 1.0E-70); similar to CaBP1 CG5809-PA(XP_395981.2 Apis mellifera 1.0E-70); similar to Protein disulfide-isomerase A6 …
13	lethal (1) G0269	NP_608449.1	Drosophila melanogaster	8e-10		CG2713(NP_570027.1 Drosophila melanogaster 4.0000000000000001E-59); similar to CG2713-PA(XP_392112.3 Apis mellifera 4.0000000000000001E-59); similar to CG2713-PA(XP_392112.3 Apis mellifera 4.0000000000000001E-59); CG12313(NP_612023.1 Drosophila melanogaster 2.0000000000000001E-54); similar to CG2713-PA(XP_973121.1 Tribolium castaneum 8.9999999999999997E-54); similar to Translocase of inner mitoch…
14	ENSANGP00000013411	XP_319060.2	Anopheles gambiae PEST	6e-31		ENSANGP00000013411(XP_319060.2 Anopheles gambiae str. PEST 5.9999999999999996E-31); ENSANGP00000013408(XP_319059.2 Anopheles gambiae str. PEST 2.9999999999999998E-18);
15	Type III alcohol dehydrogenase	NP_477209.2	Drosophila melanogaster	1e-151		similar to CG3425-PA(XP_968236.1 Tribolium castaneum 1.0E-165); similar to alcohol dehydrogenase, iron containing, 1(XP_849448.1 Canis familiaris 1.0E-153); similar to alcohol dehydrogenase, iron containing, 1(XP_849448.1 Canis familiaris 1.0E-153); alcohol dehydrogenase, iron containing, 1(NP_001020594.1 Rattus norvegicus 1.0000000000000001E-152); alcohol dehydrogenase, iron containing, 1(NP_001…
16	ENSANGP00000013352	XP_320331.2	Anopheles gambiae PEST	6e-07	U	ENSANGP00000013352(XP_320331.2 Anopheles gambiae str. PEST 5.9999999999999997E-7);
17	ergic53	NP_524776.1	Drosophila melanogaster	1e-105		similar to CG6822-PA, isoform A(XP_971530.1 Tribolium castaneum 9.9999999999999994E-107); similar to ergic53 CG6822-PA, isoform A(XP_623191.1 Apis mellifera 9.9999999999999997E-106); similar to ergic53 CG6822-PA, isoform A(XP_623191.1 Apis mellifera 9.9999999999999997E-106); ergic53(NP_524776.1 Drosophila melanogaster 9.9999999999999997E-106); ENSANGP00000014225(XP_315413.2 Anopheles gambiae str.…
18	female sterile (1) homoeotic	NP_727228.1	Drosophila melanogaster	5e-49		similar to bromodomain containing 4 isoform 1(XP_967957.1 Tribolium castaneum 6.0000000000000002E-58); similar to bromodomain containing 3(XP_624214.2 Apis mellifera 6.0000000000000002E-58); similar to bromodomain containing 3(XP_624214.2 Apis mellifera 6.0000000000000002E-58); female sterile (1) homoeotic(NP_727228.1 Drosophila melanogaster 4.9999999999999999E-49); female sterile (1) homoeotic(N…
19	similar to coenzyme Q6 homolog	XP_395883.2	Apis mellifera	3e-76		similar to coenzyme Q6 homolog(XP_395883.2 Apis mellifera 3.0000000000000002E-76); similar to coenzyme Q6 homolog(XP_395883.2 Apis mellifera 3.0000000000000002E-76); coenzyme Q6 homolog (yeast)(NP_766170.1 Mus musculus 4.9999999999999998E-75); coenzyme Q6 homolog (yeast)(NP_766170.1 Mus musculus 4.9999999999999998E-75); coenzyme Q6 homolog (yeast)(NP_766170.1 Mus musculus 4.9999999999999998E-75);…
20	NADH:ubiquinone reductase 42kD subunit precursor	NP_524445.1	Drosophila melanogaster	7e-59		similar to NADH-ubiquinone oxidoreductase 42 kDa subunit, mitochondrial precursor (Complex I-42KD) (CI-42KD)(XP_971851.1 Tribolium castaneum 5.0000000000000001E-59); NADH:ubiquinone reductase 42kD subunit precursor(NP_524445.1 Drosophila melanogaster 7.0000000000000002E-59); ENSANGP00000012579(XP_309517.2 Anopheles gambiae str. PEST 2.0E-55); similar to NADH dehydrogenase [ubiquinone] 1 alpha sub…
21	NADH:ubiquinone reductase 42kD subunit precursor	NP_524445.1	Drosophila melanogaster	3e-95		similar to NADH-ubiquinone oxidoreductase 42 kDa subunit, mitochondrial precursor (Complex I-42KD) (CI-42KD)(XP_971851.1 Tribolium castaneum 2.0E-99); NADH:ubiquinone reductase 42kD subunit precursor(NP_524445.1 Drosophila melanogaster 3.0000000000000001E-95); ENSANGP00000012579(XP_309517.2 Anopheles gambiae str. PEST 3.9999999999999998E-94); similar to NADH dehydrogenase [ubiquinone] 1 alpha sub…
22	lethal (2) 03709	NP_725831.1	Drosophila melanogaster	2e-89		similar to B-cell receptor-associated protein 37(XP_974101.1 Tribolium castaneum 4.0E-90); mitochondrial prohibitin complex protein 2(NP_001040326.1 Bombyx mori 1.0E-89); lethal (2) 03709(NP_725831.1 Drosophila melanogaster 2.0000000000000001E-89); ENSANGP00000029540(XP_553437.1 Anopheles gambiae str. PEST 4.0000000000000002E-89); ENSANGP00000029540(XP_318676.2 Anopheles gambiae str. PEST 4.00000…
23	Mat1	NP_610605.1	Drosophila melanogaster	2e-50		ENSANGP00000017209(XP_319742.2 Anopheles gambiae str. PEST 8.0000000000000001E-52); Mat1(NP_610605.1 Drosophila melanogaster 2.0E-50); similar to Mat1 CG7614-PA(XP_396068.1 Apis mellifera 6.0E-49); similar to Mat1 CG7614-PA(XP_396068.1 Apis mellifera 6.0E-49); hypothetical protein LOC549892(NP_001017138.1 Xenopus tropicalis 4.0000000000000003E-43); similar to RING finger subunit MAT1(XP_784025.2 …
24	CG34115	NP_001036564.1	Drosophila melangaster	5e-14		CG34115(NP_001036564.1 Drosophila melanogaster 5.0000000000000002E-14); hypothetical protein LOC724583(XP_001120079.1 Apis mellifera 7.9999999999999998E-12); hypothetical protein LOC724583(XP_001120079.1 Apis mellifera 7.9999999999999998E-12);
25	unknown protein				U
26	similar to C04G6.4	XP_397072.2	Apis mellifera	9e-46		similar to C04G6.4(XP_397072.2 Apis mellifera 9.0E-46); similar to C04G6.4(XP_397072.2 Apis mellifera 9.0E-46); ENSANGP00000012325(XP_320041.2 Anopheles gambiae str. PEST 9.9999999999999995E-45); hypothetical LOC577491(XP_782808.1 Strongylocentrotus purpuratus 5.0000000000000004E-32); proline-rich coiled-coil 1(NP_001026588.1 Gallus gallus 4.9999999999999997E-30); proline-rich coiled-coil 1(NP_00…
27	similar to CG4169-PA	XP_966315.1	Tribolium castaneum	2e-56		similar to CG4169-PA(XP_966315.1 Tribolium castaneum 2.0000000000000001E-56); similar to CG4169-PA(XP_975769.1 Tribolium castaneum 2.0000000000000001E-56); similar to CG4169-PA(XP_625050.1 Apis mellifera 1.0E-52); similar to CG4169-PA(XP_625050.1 Apis mellifera 1.0E-52); CG4169(NP_648905.1 Drosophila melanogaster 2.0E-50); ENSANGP00000020419(XP_316158.2 Anopheles gambiae str. PEST 2.0E-45); simil…
28	unknown protein
29	cysteine-rich hydrophobic domain 2	XP_420705.1	Gallus gallus	3e-42		similar to CG5938-PA, isoform A(XP_393012.2 Apis mellifera 3.0E-49); ENSANGP00000013893(XP_321873.2 Anopheles gambiae str. PEST 1.9999999999999999E-48); similar to CG5938-PA, isoform A(XP_966761.1 Tribolium castaneum 1.9999999999999999E-47); CG5938(NP_733210.1 Drosophila melanogaster 7.0E-45); cysteine-rich hydrophobic domain 2(XP_420705.1 Gallus gallus 3.0000000000000003E-42); cysteine-rich hydr…
30	cysteine-rich hydrophobic domain 2	XP_420705.1	Gallus gallus	1e-46		similar to CG5938-PA, isoform A(XP_393012.2 Apis mellifera 8.0000000000000002E-58); ENSANGP00000013893(XP_321873.2 Anopheles gambiae str. PEST 8.0000000000000003E-56); similar to CG5938-PA, isoform A(XP_966761.1 Tribolium castaneum 9.9999999999999999E-56); CG5938(NP_733210.1 Drosophila melanogaster 3.0E-51); cysteine-rich hydrophobic domain 2(XP_420705.1 Gallus gallus 1.0E-46); cysteine-rich hydr…
31	unknown protein
32	unknown protein
33	mitochondrial ribosomal protein L28	NP_608887.1	Drosophila melanogaster	1e-53		similar to mitochondrial ribosomal protein L28 CG3782-PA(XP_395930.3 Apis mellifera 4.0000000000000003E-68); ENSANGP00000019689(XP_317077.2 Anopheles gambiae str. PEST 6.0000000000000002E-54); mitochondrial ribosomal protein L28(NP_608887.1 Drosophila melanogaster 1.0E-53); similar to 39S ribosomal protein L28, mitochondrial precursor (L28mt) (MRP-L28) (Melanoma antigen p15) (Melanoma-associated …
34	OS-D-like protein, OS-D2a	CAG25444	Myzus persicae	2e-75		ENSANGP00000011657(XP_317400.2 Anopheles gambiae str. PEST 4.0000000000000002E-26); chemosensory protein 8(NP_001037069.1 Bombyx mori 4.0000000000000002E-25); chemosensory protein 6(NP_001039288.1 Tribolium castaneum 9.9999999999999992E-25); ENSANGP00000011657(XP_555403.1 Anopheles gambiae str. PEST 9.9999999999999992E-25); ENSANGP00000011748(XP_317407.1 Anopheles gambiae str. PEST 3.0E-24); chem…
35	Protein phosphatase 1alpha at 96A	NP_524484.1	Drosophila melanogaster	1e-176		similar to Serine/threonine-protein phosphatase alpha-1 isoform(XP_972528.1 Tribolium castaneum 0.0); similar to protein phosphatase 1, catalytic subunit, gamma isoform(XP_392943.3 Apis mellifera 0.0); similar to protein phosphatase 1, catalytic subunit, gamma isoform(XP_392943.3 Apis mellifera 0.0); zgc:85729(NP_999976.1 Danio rerio 1.0E-179); zgc:85729(NP_999976.1 Danio rerio 1.0E-179); zgc:769…
36	Nop56	NP_651040.3	Drosophila melanogaster	1e-109		Nop56(NP_651040.3 Drosophila melanogaster 9.9999999999999999E-110); similar to CG13849-PA(XP_973514.1 Tribolium castaneum 1.0E-108); similar to XNop56 protein(NP_001026559.1 Gallus gallus 9.9999999999999994E-107); ENSANGP00000019928(XP_320984.2 Anopheles gambiae str. PEST 9.9999999999999993E-105); nucleolar protein 5A(NP_957511.1 Danio rerio 9.9999999999999993E-103); nucleolar protein 5A(NP_95751…
37	zinc finger protein 403	NP_001001899.1	Gallus gallus	9e-77		similar to CG2182-PA, isoform A(XP_973483.1 Tribolium castaneum 1.9999999999999999E-94); similar to CG2182-PA, isoform A(XP_001119984.1 Apis mellifera 5.9999999999999999E-89); similar to CG2182-PA, isoform A(XP_001119984.1 Apis mellifera 5.9999999999999999E-89); zinc finger protein 403(NP_001001899.1 Gallus gallus 9.0000000000000001E-77); zinc finger protein 403(NP_001001899.1 Gallus gallus 9.000…
38	Myb-like DNA-binding domain containing protein	XP_001018770.1	Tetrahymena thermophila SB210	1e-12		similar to CG9305-PA(XP_001121154.1 Apis mellifera 0.00000000000008); similar to CG9305-PA(XP_001121154.1 Apis mellifera 0.00000000000008); similar to CG9305-PA(XP_974424.1 Tribolium castaneum 2.0000000000000001E-13); Myb-like DNA-binding domain containing protein(XP_001018770.1 Tetrahymena thermophila SB210 9.9999999999999998E-13); CG9305(NP_609643.2 Drosophila melanogaster 9.9999999999999994E-1…
39	unknown protein				U
40	unknown protein				U
41	NADH-ubiquinone reductase	NP_001040535.1	Bombyx mori	4e-87		similar to CG5703-PA(XP_969318.1 Tribolium castaneum 2.0000000000000001E-97); ENSANGP00000019442(XP_308018.2 Anopheles gambiae str. PEST 2.0E-92); CG5703(NP_573228.1 Drosophila melanogaster 4.0000000000000001E-91); NADH-ubiquinone reductase(NP_001040535.1 Bombyx mori 4.0000000000000001E-87); similar to NADH dehydrogenase (ubiquinone) flavoprotein 2(XP_783224.1 Strongylocentrotus purpuratus 4.9999…
42	Peroxiredoxin 2540	NP_523683.1	Drosophila melanogaster	5e-82		ENSANGP00000020201(XP_320690.2 Anopheles gambiae str. PEST 8.0000000000000001E-87); Peroxiredoxin 2540(NP_523683.1 Drosophila melanogaster 4.9999999999999998E-82); similar to Peroxiredoxin 2540 CG11765-PA(XP_624361.1 Apis mellifera 4.9999999999999998E-82); Peroxiredoxin 2540(NP_724931.1 Drosophila melanogaster 5.9999999999999998E-82); CG12896(NP_610584.2 Drosophila melanogaster 3.9999999999999998…
43	lethal (2) 03659	NP_610482.2	Drosophila melanogaster	5e-73		similar to CG7627-PA(XP_970420.1 Tribolium castaneum 5.0000000000000002E-84); ENSANGP00000021575(XP_315221.2 Anopheles gambiae str. PEST 6.0E-79); similar to CG4562-PA(XP_972534.1 Tribolium castaneum 2.0E-78); CG31793(NP_609930.4 Drosophila melanogaster 4.9999999999999996E-78); ENSANGP00000028087(XP_557101.1 Anopheles gambiae str. PEST 6.9999999999999999E-78); similar to CG7627-PA(XP_968748.1 Tri…
44	DnaJ (Hsp40) homolog, subfamily B, member 12	NP_001015991.1	Xenopus tropicalis	9e-19		similar to CG3061-PA(XP_396571.2 Apis mellifera 1.0000000000000001E-31); similar to CG3061-PA(XP_396571.2 Apis mellifera 1.0000000000000001E-31); CG3061(NP_650328.1 Drosophila melanogaster 9.0000000000000002E-25); similar to CG3061-PA(XP_972419.1 Tribolium castaneum 2.0000000000000001E-22); ENSANGP00000018406(XP_321247.2 Anopheles gambiae str. PEST 8.9999999999999997E-22); DnaJ (Hsp40) homolog, s…
45	eIF5	NP_573098.1	Drosophila melanogaster	1e-131		similar to eIF5 CG9177-PB, isoform B(XP_392511.2 Apis mellifera 9.9999999999999997E-155); similar to eIF5 CG9177-PB, isoform B(XP_392511.2 Apis mellifera 9.9999999999999997E-155); translation initiation factor 5-like protein(XP_975724.1 Tribolium castaneum 9.9999999999999995E-144); translation initiation factor 5-like protein(XP_966416.1 Tribolium castaneum 9.9999999999999998E-141); ENSANGP000000…
46	unknown protein
47	unknown protein
48	Larval visceral protein H	NP_476627.3	Drosophila melanogaster	3e-35		similar to CG2791-PA(XP_624758.2 Apis mellifera 3.9999999999999997E-65); similar to CG2791-PA(XP_624758.2 Apis mellifera 3.9999999999999997E-65); similar to CG2791-PA(XP_973672.1 Tribolium castaneum 1.9999999999999999E-60); ENSANGP00000025684(XP_320592.2 Anopheles gambiae str. PEST 6.9999999999999999E-41); CG14934(NP_609522.1 Drosophila melanogaster 7.0000000000000003E-40); similar to Solute carr…
49	unknown protein
50	Two A-associated protein of 42kDa	NP_723811.1	Drosophila melanogaster	2e-18		similar to CG31852-PA(XP_971024.1 Tribolium castaneum 1.0000000000000001E-37); hypothetical protein LOC554507(XP_702695.1 Danio rerio 1.0E-27); hypothetical protein LOC554507(XP_702695.1 Danio rerio 1.0E-27); zgc:55347(NP_998687.1 Danio rerio 3.0000000000000001E-27); immunoglobulin (CD79A) binding protein 1b(NP_056592.2 Mus musculus 1.9999999999999998E-24); immunoglobulin (CD79A) binding protein …
51	ade5	NP_572826.1	Drosophila melanogaster	1e-128		similar to CG3989-PA(XP_966432.1 Tribolium castaneum 1.0000000000000001E-133); ENSANGP00000019418(XP_310955.2 Anopheles gambiae str. PEST 1.0000000000000001E-130); ade5(NP_572826.1 Drosophila melanogaster 1.0000000000000001E-128); phosphoribosylaminoimidazole carboxylase(NP_001040376.1 Bombyx mori 9.9999999999999995E-127); similar to CG3989-PA(XP_975745.1 Tribolium castaneum 1.0000000000000001E-1…
52	nudix (nucleoside diphosphate linked moiety X)-type motif 16	NP_083661.1	LK3 transgenic mice	1e-24		nudix (nucleoside diphosphate linked moiety X)-type motif 16(NP_083661.1 Mus musculus 9.9999999999999992E-25); nudix (nucleoside diphosphate linked moiety X)-type motif 16(NP_083661.1 Mus musculus 9.9999999999999992E-25); nudix (nucleoside diphosphate linked moiety X)-type motif 16(NP_083661.1 Mus musculus 9.9999999999999992E-25); nudix (nucleoside diphosphate linked moiety X)-type motif 16(NP_08…
53	Transport and Golgi organization	NP_726111.1	Drosophila melanogaster	1e-19		similar to CG30404-PA, isoform A(XP_624253.1 Apis mellifera 1.0000000000000001E-30); similar to CG30404-PA, isoform A(XP_624253.1 Apis mellifera 1.0000000000000001E-30); similar to CG30404-PA, isoform A(XP_967824.1 Tribolium castaneum 6.9999999999999999E-23); N-acetyl-glucosamine-6-phosphate isomerase(NP_001040296.1 Bombyx mori 1.0E-22); Transport and Golgi organization(NP_726111.1 Drosophila mel…
54	unknown protein
55	mutagen-sensitive 209	NP_476905.1	Drosophila melanogaster	9e-91		ENSANGP00000012272(XP_319407.2 Anopheles gambiae str. PEST 7.9999999999999999E-92); mutagen-sensitive 209(NP_476905.1 Drosophila melanogaster 8.9999999999999995E-91); similar to Proliferating cell nuclear antigen (PCNA) (Cyclin) (Mutagen-sensitive 209 protein)(XP_975196.1 Tribolium castaneum 1.0000000000000001E-86); proliferating cell nuclear antigen(NP_001036825.1 Bombyx mori 1.0000000000000001E…
56	CG8547	NP_610947.2	Drosophila melangaster	1e-14		CG8547(NP_610947.2 Drosophila melanogaster 0.00000000000001); ENSANGP00000017074(XP_316249.2 Anopheles gambiae str. PEST 2.9999999999999998E-14); similar to CG8547-PA, isoform A(XP_974621.1 Tribolium castaneum 5.9999999999999997E-14); hypothetical LOC408561(XP_397509.3 Apis mellifera 2.0000000000000001E-13); hypothetical LOC408561(XP_397509.3 Apis mellifera 2.0000000000000001E-13);
57	unknown protein
58	Ubiquitin conjugating enzyme 10	NP_477414.1	Drosophila melanogaster	3e-69		ubiquitin-conjugating enzyme E2I(NP_001037390.1 Bombyx mori 4.9999999999999998E-76); similar to Ubiquitin-conjugating enzyme E2 L3 (Ubiquitin-protein ligase L3) (Ubiquitin carrier protein L3) (UbcM4)(XP_971805.1 Tribolium castaneum 1.9999999999999999E-75); similar to Ubiquitin-conjugating enzyme E2 L3 (Ubiquitin-protein ligase L3) (Ubiquitin carrier protein L3) (UbcM4)(XP_397261.2 Apis mellifera …
59	Syntaxin 5	NP_599132.2	Drosophila melanogaster	1e-87		Syntaxin 5(NP_599132.2 Drosophila melanogaster 1.0E-87); ENSANGP00000012968(XP_314876.2 Anopheles gambiae str. PEST 2.0E-87); similar to CG4214-PA, isoform A(XP_975322.1 Tribolium castaneum 4.0000000000000001E-87); similar to Syntaxin 5 CG4214-PA, isoform A(XP_624500.1 Apis mellifera 9.0000000000000001E-78); similar to Syntaxin 5 CG4214-PA, isoform A(XP_624500.1 Apis mellifera 9.0000000000000001E…
60	hypothetical protein LOC724715	XP_001120606.1	Apis mellifera	2e-08	U	hypothetical protein LOC724715(XP_001120606.1 Apis mellifera 0.00000002); hypothetical protein LOC661809(XP_973041.1 Tribolium castaneum 1.9999999999999999E-7);
61	unknown protein
62	saliva	NP_477383.1	Drosophila melanogaster	2e-25		similar to CG7272-PA(XP_392667.2 Apis mellifera 7.0E-45); similar to CG7272-PA(XP_392667.2 Apis mellifera 7.0E-45); similar to CG7272-PA(XP_972043.1 Tribolium castaneum 9.9999999999999993E-40); ENSANGP00000014906(XP_311640.2 Anopheles gambiae str. PEST 1.9999999999999999E-39); ENSANGP00000018650(XP_314260.2 Anopheles gambiae str. PEST 1.9999999999999999E-36); ENSANGP00000012984(XP_316361.2 Anophe…
63	similar to Phosphomannomutase 2 (PMM 2)	XP_623325.1	Apis mellifera	8e-69		similar to Phosphomannomutase 2 (PMM 2)(XP_623325.1 Apis mellifera 7.9999999999999997E-69); similar to Probable phosphomannomutase (PMM)(XP_970612.1 Tribolium castaneum 2.9999999999999998E-63); phosphomannomutase(XP_641774.1 Dictyostelium discoideum AX4 7.0000000000000001E-63); Os04g0682300(NP_001054295.1 Oryza sativa (japonica cultivar-group) 6.0000000000000002E-61); phosphomannomutase 2(XP_5108…
64	similar to Phosphomannomutase 2 (PMM 2)	XP_623325.1	Apis mellifera	1e-72		similar to Phosphomannomutase 2 (PMM 2)(XP_623325.1 Apis mellifera 9.9999999999999997E-73); similar to Probable phosphomannomutase (PMM)(XP_970612.1 Tribolium castaneum 3.9999999999999998E-67); phosphomannomutase(XP_641774.1 Dictyostelium discoideum AX4 6.0000000000000006E-67); phosphomannomutase 2(XP_001102327.1 Macaca mulatta 9.9999999999999992E-66); phosphomannomutase 2(XP_001102327.1 Macaca m…
65	similar to CG8360-PA	XP_001122944.1	Apis mellifera	3e-31		similar to CG8360-PA(XP_001122944.1 Apis mellifera 2.9999999999999998E-31); similar to cytidine deaminase(XP_001119936.1 Apis mellifera 1.0000000000000001E-30); CG8360(NP_609195.1 Drosophila melanogaster 9.9999999999999994E-30); zgc:103586(NP_001007390.1 Danio rerio 3.0E-28); zgc:103586(NP_001007390.1 Danio rerio 3.0E-28); ENSANGP00000010458(XP_310208.1 Anopheles gambiae str. PEST 7.9999999999999…
66	similar to mitogen-activated protein kinase associated protein 1 isoform 2	XP_970707.1	Tribolium castaneum	4e-44		similar to mitogen-activated protein kinase associated protein 1 isoform 2(XP_970707.1 Tribolium castaneum 3.9999999999999998E-44); ENSANGP00000016700(XP_319576.2 Anopheles gambiae str. PEST 1.0E-35); mitogen-activated protein kinase associated protein 1(NP_990157.1 Gallus gallus 2.0E-35); mitogen-activated protein kinase associated protein 1(NP_990157.1 Gallus gallus 2.0E-35); SAP kinase-interac…
67	similar to CG1640-PA, isoform A	XP_392720.2	Apis mellifera	0		similar to CG1640-PA, isoform A(XP_392720.2 Apis mellifera 0.0); similar to CG1640-PA, isoform A(XP_392720.2 Apis mellifera 0.0); ENSANGP00000017843(XP_316880.2 Anopheles gambiae str. PEST 0.0); CG1640(NP_727696.2 Drosophila melanogaster 1.0E-176); CG1640(NP_572879.2 Drosophila melanogaster 1.0E-176); similar to alanine aminotransferase 2(XP_414111.2 Gallus gallus 1.0E-167); similar to alanine am…
68	similar to THAP domain containing 9	XP_683990.1	Brachidanio rerio	1e-29		similar to THAP domain containing 9(XP_683990.1 Danio rerio 9.9999999999999994E-30); similar to THAP domain containing 9(XP_683990.1 Danio rerio 9.9999999999999994E-30); similar to THAP domain containing 9(XP_683990.1 Danio rerio 9.9999999999999994E-30); similar to THAP domain containing 9(XP_683990.1 Danio rerio 9.9999999999999994E-30); similar to monoamine oxidase A(XP_001186275.1 Strongylocent…
69	NADH dehydrogenase subunit 3	YP_073302.1	Schizaphis graminum	3e-06		NADH dehydrogenase subunit 3(YP_073302.1 Schizaphis graminum 3.0000000000000001E-6);
70	unknown protein				U
71	similar to reticulon 4 interacting protein 1	XP_623941.1	Apis mellifera	7e-52		similar to reticulon 4 interacting protein 1(XP_623941.1 Apis mellifera 7.0000000000000001E-52); similar to Reticulon-4-interacting protein 1, mitochondrial precursor (NOGO-interacting mitochondrial protein)(XP_973994.1 Tribolium castaneum 9.9999999999999997E-49); similar to reticulon 4 interacting protein 1(XP_419808.1 Gallus gallus 5.0000000000000003E-38); similar to reticulon 4 interacting pro…
72	Protein on ecdysone puffs	NP_996118.1	Drosophila melanogaster	5e-32		similar to Protein on ecdysone puffs CG6143-PB, isoform B(XP_392109.2 Apis mellifera 1.0E-35); similar to Protein on ecdysone puffs CG6143-PB, isoform B(XP_392109.2 Apis mellifera 1.0E-35); Protein on ecdysone puffs(NP_996118.1 Drosophila melanogaster 5.0000000000000004E-32); Protein on ecdysone puffs(NP_524858.1 Drosophila melanogaster 5.0000000000000004E-32); ENSANGP00000013076(XP_314324.2 Anop…
73	U2 small nuclear riboprotein auxiliary factor 50	NP_476891.1	Drosophila melanogaster	6e-75		similar to U2 small nuclear riboprotein auxiliary factor 50 CG9998-PA(XP_623055.1 Apis mellifera 9.0000000000000001E-78); similar to U2 small nuclear riboprotein auxiliary factor 50 CG9998-PA(XP_623055.1 Apis mellifera 9.0000000000000001E-78); similar to CG9998-PA(XP_974465.1 Tribolium castaneum 9.9999999999999993E-77); ENSANGP00000018558(XP_311994.2 Anopheles gambiae str. PEST 9.9999999999999993…
74	trapped in endoderm-1	NP_524792.1	Drosophila melanogaster	5e-50		CG4322(NP_569970.2 Drosophila melanogaster 4.9999999999999997E-89); similar to CG4322-PA(XP_392683.1 Apis mellifera 4.9999999999999997E-89); similar to CG4322-PA(XP_392683.1 Apis mellifera 4.9999999999999997E-89); similar to CG4322-PA(XP_974272.1 Tribolium castaneum 9.9999999999999996E-76); similar to CG3171-PA(XP_971005.1 Tribolium castaneum 2.0000000000000001E-53); similar to trapped in endoder…
75	Mystery 45A	NP_610455.1	Drosophila melanogaster	2e-42		similar to CG8070-PA(XP_970433.1 Tribolium castaneum 2.0E-50); ENSANGP00000013143(XP_314731.2 Anopheles gambiae str. PEST 4.9999999999999999E-48); similar to Mystery 45A CG8070-PA(XP_624659.1 Apis mellifera 9.0E-46); similar to Mystery 45A CG8070-PA(XP_624659.1 Apis mellifera 4.0000000000000003E-43); Mystery 45A(NP_610455.1 Drosophila melanogaster 2.0000000000000001E-42); similar to SDA1 domain c…
76	Rrp6	NP_650399.1	Drosophila melanogaster	3e-74		similar to Rrp6 CG7292-PA(XP_396975.3 Apis mellifera 8.0E-79); similar to Rrp6 CG7292-PA(XP_396975.3 Apis mellifera 8.0E-79); similar to Rrp6 CG7292-PA(XP_396975.3 Apis mellifera 8.0E-79); similar to Rrp6 CG7292-PA(XP_396975.3 Apis mellifera 8.0E-79); exosome component 10(NP_998833.1 Xenopus tropicalis 1.9999999999999999E-76); exosome component 10(NP_998833.1 Xenopus tropicalis 1.9999999999999999…
77	eIF3-S9	NP_611228.1	Drosophila melanogaster	1e-07		similar to eukaryotic translation initiation factor 2A(XP_625143.2 Apis mellifera 1.0E-155); similar to eukaryotic translation initiation factor 2A(XP_625143.2 Apis mellifera 1.0E-155); similar to eukaryotic translation initiation factor 2A(XP_972330.1 Tribolium castaneum 9.9999999999999998E-150); similar to CDA02 protein(XP_534306.2 Canis familiaris 9.9999999999999998E-122); similar to CDA02 pro…
78	unknown protein
79	similar to zinc finger protein 484 isoform a	XP_580638.2	Bos Tauurus	1e-35		similar to zinc finger protein 484 isoform a(XP_580638.2 Bos taurus 1.0E-35); similar to zinc finger protein 484 isoform a(XP_580638.2 Bos taurus 1.0E-35); similar to zinc finger protein 544(XP_685309.1 Danio rerio 2.9999999999999999E-35); similar to zinc finger protein 544(XP_685309.1 Danio rerio 2.9999999999999999E-35); zinc finger protein 708(NP_001012325.1 Mus musculus 9.9999999999999993E-35)…
80	Ribosomal protein L30	NP_524687.1	Drosophila melanogaster	6e-40		similar to ribosomal protein L30(XP_783150.1 Strongylocentrotus purpuratus 8.0000000000000003E-42); similar to CG10652-PA, isoform A(XP_970626.1 Tribolium castaneum 1.0E-41); similar to ribosomal protein L30(XP_394854.2 Apis mellifera 2.0E-41); ribosomal protein L30(NP_001037239.1 Bombyx mori 6.9999999999999999E-41); Ribosomal protein L30(NP_524687.1 Drosophila melanogaster 6.0000000000000004E-40…
81	similar to CG6966-PA	XP_971076.1	Tribolium castaneum	4e-60		similar to CG6966-PA(XP_971076.1 Tribolium castaneum 3.9999999999999999E-60); similar to THAP domain containing 9(XP_683990.1 Danio rerio 1.9999999999999999E-20); similar to THAP domain containing 9(XP_683990.1 Danio rerio 1.9999999999999999E-20); ENSANGP00000006612(XP_317015.2 Anopheles gambiae str. PEST 2.0000000000000001E-17); ENSANGP00000017534(XP_311297.2 Anopheles gambiae str. PEST 4.000000…
82	unknown protein
83	Casein kinase II beta subunit	NP_511131.2	Drosophila melanogaster	1e-101		similar to casein kinase 2, beta subunit(XP_966313.1 Tribolium castaneum 9.9999999999999993E-103); similar to casein kinase 2 beta(XP_624048.1 Apis mellifera 9.9999999999999993E-103); similar to casein kinase 2 beta(XP_624048.1 Apis mellifera 9.9999999999999993E-103); MGC89649 protein(NP_001005081.1 Xenopus tropicalis 9.9999999999999993E-103); similar to casein kinase 2, beta subunit(XP_001112540…
84	unknown protein				U
85	unknown protein				U
86	unknown protein
87	copper resistance protein A	NP_747481.1	Pseudomonas putida (strain KT2440)	4e-07		hypothetical protein(NP_473058.1 Plasmodium falciparum 3D7 2.0000000000000001E-9); hypothetical protein(NP_473058.1 Plasmodium falciparum 3D7 1.9999999999999999E-7); copper resistance protein A(NP_747481.1 Pseudomonas putida KT2440 3.9999999999999998E-7); copper resistance protein A(NP_747481.1 Pseudomonas putida KT2440 9.9999999999999995E-7); hypothetical protein(XP_675062.1 Plasmodium berghei s…
88	mitochondrial ribosomal protein S25	NP_511153.1	Drosophila melanogaster	2e-60		mitochondrial 28S ribosomal protein S25(NP_001040363.1 Bombyx mori 1.0E-61); mitochondrial ribosomal protein S25(NP_511153.1 Drosophila melanogaster 1.9999999999999999E-60); ENSANGP00000014061(XP_320391.2 Anopheles gambiae str. PEST 2.0000000000000001E-58); similar to Probable mitochondrial 28S ribosomal protein S25 (S25mt) (MRP-S25)(XP_968607.1 Tribolium castaneum 3.0E-57); similar to Probable m…
89	mitochondrial ribosomal protein S25	NP_511153.1	Drosophila melanogaster	3e-58		mitochondrial ribosomal protein S25(NP_511153.1 Drosophila melanogaster 3.0000000000000001E-58); mitochondrial 28S ribosomal protein S25(NP_001040363.1 Bombyx mori 3.9999999999999998E-57); ENSANGP00000014061(XP_320391.2 Anopheles gambiae str. PEST 3.0000000000000002E-55); similar to Probable mitochondrial 28S ribosomal protein S25 (S25mt) (MRP-S25)(XP_968607.1 Tribolium castaneum 1.0E-54); simila…
90	Heme oxygenase	NP_524321.1	Drosophila melanogaster	1e-17		heme oxygenase(NP_001040361.1 Bombyx mori 6.0E-34); heme oxygenase(NP_001011641.1 Apis mellifera 2.0000000000000002E-31); heme oxygenase(NP_001011641.1 Apis mellifera 2.0000000000000002E-31); ENSANGP00000014279(XP_318426.2 Anopheles gambiae str. PEST 3.9999999999999996E-21); Heme oxygenase(NP_524321.1 Drosophila melanogaster 1.0000000000000001E-17); ENSANGP00000023163(XP_306849.2 Anopheles gambia…
91	S-adenosylmethionine decarboxylase	NP_477223.2	Drosophila melanogaster	2e-13		similar to CG5029-PA, isoform A(XP_967273.1 Tribolium castaneum 5.0000000000000002E-26); similar to S-adenosylmethionine decarboxylase CG5029-PA, isoform A(XP_624115.1 Apis mellifera 9.9999999999999991E-22); ENSANGP00000020888(XP_318648.2 Anopheles gambiae str. PEST 7.0000000000000003E-16); similar to S-adenosylmethionine decarboxylase proenzyme (AdoMetDC) (SamDC)(XP_001187713.1 Strongylocentrotu…
92	Ribosomal protein L18A	NP_523774.1	Drosophila melanogaster	7e-61		similar to Ribosomal protein L18A CG6510-PA(XP_393322.1 Apis mellifera 9.9999999999999994E-68); similar to Ribosomal protein L18A CG6510-PA(XP_393322.1 Apis mellifera 9.9999999999999994E-68); similar to CG6510-PA(XP_972907.1 Tribolium castaneum 1.9999999999999998E-65); similar to CG6510-PA(XP_972907.1 Tribolium castaneum 1.9999999999999998E-65); ribosomal protein L18A(NP_001037219.1 Bombyx mori 7…
93	Ribosomal protein L18A	NP_523774.1	Drosophila melanogaster	6e-67		similar to Ribosomal protein L18A CG6510-PA(XP_393322.1 Apis mellifera 8.9999999999999998E-74); similar to CG6510-PA(XP_972907.1 Tribolium castaneum 1.9999999999999998E-71); ribosomal protein L18A(NP_001037219.1 Bombyx mori 6.0000000000000006E-67); Ribosomal protein L18A(NP_523774.1 Drosophila melanogaster 6.0000000000000006E-67); ENSANGP00000016619(XP_320252.2 Anopheles gambiae str. PEST 1.0E-61…
94	similar to CG17509-PA	XP_968906.1	Tribolium castaneum	1e-121		similar to CG17509-PA(XP_968906.1 Tribolium castaneum 9.9999999999999998E-122); similar to CG17509-PA(XP_968906.1 Tribolium castaneum 9.9999999999999998E-122); similar to CG17509-PA(XP_623860.1 Apis mellifera 9.9999999999999999E-119); similar to CG17509-PA(XP_623860.1 Apis mellifera 9.9999999999999999E-119); ENSANGP00000016697(XP_311361.2 Anopheles gambiae str. PEST 1.0000000000000001E-101); ENSA…
95	Phosphogluconate dehydrogenase	NP_476860.2	Drosophila melanogaster	1e-122		similar to 6-phosphogluconate dehydrogenase, decarboxylating(XP_625090.1 Apis mellifera 1.0E-139); similar to 6-phosphogluconate dehydrogenase, decarboxylating(XP_625090.1 Apis mellifera 1.0E-139); 6-phosphogluconate dehydrogenase (decarboxylating)(NP_001009467.1 Ovis aries 1.0E-136); phosphogluconate dehydrogenase(NP_002622.2 Homo sapiens 1.0E-136); phosphogluconate dehydrogenase(NP_002622.2 Hom…
96	Chromodomain-helicase-DNA-binding protein	NP_477197.1	Drosophila melanogaster	0		H06O01.2(NP_491994.2 Caenorhabditis elegans 0.0); H06O01.2(NP_491994.2 Caenorhabditis elegans 0.0); Chromodomain-helicase-DNA-binding protein(NP_477197.1 Drosophila melanogaster 0.0); Chromodomain-helicase-DNA-binding protein(NP_477197.1 Drosophila melanogaster 0.0); similar to Chromodomain-helicase-DNA-binding protein CG3733-PA(XP_001120496.1 Apis mellifera 0.0); similar to Chromodomain-helicase…
97	cytochrome c oxidase, subunit VIIc	NP_956289.1	Brachidanio rerio	5e-08		cytochrome c oxidase, subunit VIIc(NP_956289.1 Danio rerio 4.9999999999999998E-8); cytochrome c oxidase, subunit VIIc(NP_956289.1 Danio rerio 4.9999999999999998E-8); cytochrome c oxidase, subunit VIIc(NP_031775.1 Mus musculus 4.9999999999999998E-8); cytochrome c oxidase, subunit VIIc(NP_031775.1 Mus musculus 4.9999999999999998E-8); cytochrome c oxidase, subunit VIIc(NP_031775.1 Mus musculus 4.999…
98	unknown protein
99	similar to CG5885-PA	XP_624674.1	Apis mellifera	2e-57		similar to CG5885-PA(XP_624674.1 Apis mellifera 1.9999999999999999E-57); similar to CG5885-PA(XP_624674.1 Apis mellifera 1.9999999999999999E-57); CG5885(NP_609321.1 Drosophila melanogaster 6.0000000000000003E-55); ENSANGP00000012470(XP_314880.2 Anopheles gambiae str. PEST 2.0000000000000001E-54); similar to CG5885-PA(XP_969881.1 Tribolium castaneum 5.0000000000000002E-54); MGC89648 protein(NP_001…
100	dpy-30-like protein	XP_419530.2	Gallus domesticus	2e-08		dpy-30-like protein(XP_419530.2 Gallus gallus 0.00000002); dpy-30-like protein(XP_419530.2 Gallus gallus 0.00000002); CG6444(NP_609445.1 Drosophila melanogaster 0.00000002); dpy-30-like protein(NP_115963.1 Homo sapiens 8.9999999999999999E-8); dpy-30-like protein(NP_115963.1 Homo sapiens 8.9999999999999999E-8); dpy-30-like protein(NP_115963.1 Homo sapiens 8.9999999999999999E-8); dpy-30-like protei…
101	mitochondrial ribosomal protein L19	NP_524284.1	Drosophila melanogaster	4e-65		ENSANGP00000012103(XP_322023.2 Anopheles gambiae str. PEST 1.9999999999999999E-67); similar to CG8039-PA(XP_973524.1 Tribolium castaneum 2.0E-66); mitochondrial ribosomal protein L19(NP_524284.1 Drosophila melanogaster 3.9999999999999997E-65); similar to mitochondrial ribosomal protein L19 CG8039-PA(XP_624971.1 Apis mellifera 6.0E-49); similar to mitochondrial ribosomal protein L19 CG8039-PA(XP_6…
102	unknown protein
103	unknown protein
104	ENSANGP00000009567	XP_308560.2	Anopheles gambiae PEST	2e-30		ENSANGP00000009567(XP_308560.2 Anopheles gambiae str. PEST 2.0000000000000002E-30); similar to CG16986-PA(XP_971948.1 Tribolium castaneum 1.0E-26); thioesterase superfamily member 2(XP_419092.1 Gallus gallus 2.0000000000000001E-25); thioesterase superfamily member 2(XP_419092.1 Gallus gallus 2.0000000000000001E-25); thioesterase superfamily member 2 (predicted)(XP_214475.1 Rattus norvegicus 2.000…
105	Ribosomal protein L27A	NP_476963.1	Drosophila melanogaster	3e-38		similar to 60S ribosomal protein L27a(XP_624696.1 Apis mellifera 7.9999999999999998E-48); similar to 60S ribosomal protein L27a(XP_624696.1 Apis mellifera 7.9999999999999998E-48); similar to 60S ribosomal protein L27a(XP_973590.1 Tribolium castaneum 9.9999999999999997E-48); hypothetical protein LOC770018(XP_001233333.1 Gallus gallus 3.9999999999999998E-44); hypothetical protein LOC770018(XP_00123…
106	Prosbeta5	NP_652014.1	Drosophila melanogaster	3e-72		similar to CG12323-PA, isoform A(XP_970194.1 Tribolium castaneum 3.0000000000000001E-80); ENSANGP00000018548(XP_559226.1 Anopheles gambiae str. PEST 7.9999999999999994E-77); similar to Pros5 CG12323-PA, isoform A(XP_394680.2 Apis mellifera 7.9999999999999997E-75); similar to Pros5 CG12323-PA, isoform A(XP_394680.2 Apis mellifera 7.9999999999999997E-75); Prosbeta5(NP_652014.1 Drosophila melanogast…
107	ENSANGP00000005595	XP_310356.1	Anopheles gambiae PEST	6e-41		ENSANGP00000005595(XP_310356.1 Anopheles gambiae str. PEST 5.9999999999999998E-41); wingless-type MMTV integration site family, member 9B(XP_418096.2 Gallus gallus 9.0000000000000002E-41); wingless-type MMTV integration site family, member 9B(XP_418096.2 Gallus gallus 9.0000000000000002E-41); similar to Probable Golgi SNAP receptor complex member 2(XP_974927.1 Tribolium castaneum 9.99999999999999…
108	similar to CG7830-PA	XP_971395.1	Tribolium castaneum	3e-84		similar to CG7830-PA(XP_971395.1 Tribolium castaneum 3.0000000000000001E-84); CG7830(NP_609204.2 Drosophila melanogaster 7.0000000000000002E-84); ENSANGP00000011976(XP_319154.2 Anopheles gambiae str. PEST 6.9999999999999997E-82); similar to CG7830-PA(XP_395605.2 Apis mellifera 9.9999999999999996E-82); zgc:110044(NP_001018396.1 Danio rerio 9.0000000000000004E-71); zgc:110044(NP_001018396.1 Danio r…
109	ENSANGP00000013100	XP_316873.2	Anopheles gambiae PEST	4e-23		ENSANGP00000013100(XP_316873.2 Anopheles gambiae str. PEST 3.9999999999999998E-23); CG13392(NP_609220.1 Drosophila melanogaster 7.9999999999999997E-23); similar to CG13392-PA(XP_968933.1 Tribolium castaneum 4.0000000000000003E-17);
110	Acid phosphatase 1	NP_524917.1	Drosophila melanogaster	1e-58		similar to Acid phosphatase 1 CG7899-PA, isoform A(XP_624012.2 Apis mellifera 8.0000000000000005E-63); Acid phosphatase 1(NP_524917.1 Drosophila melanogaster 1.0E-58); Acid phosphatase 1(NP_733332.1 Drosophila melanogaster 1.0E-58); ENSANGP00000014917(XP_312568.2 Anopheles gambiae str. PEST 7.9999999999999996E-57); prostatic acid phosphatase(XP_001115549.1 Macaca mulatta 4.9999999999999999E-48); …
111	Sirt4	NP_572241.2	Drosophila melanogaster	8e-41		similar to CG3187-PC, isoform C(XP_972967.1 Tribolium castaneum 9.9999999999999995E-45); similar to Sirt4 CG3187-PC, isoform C(XP_623654.1 Apis mellifera 1.9999999999999999E-44); similar to Sirt4 CG3187-PC, isoform C(XP_623654.1 Apis mellifera 1.9999999999999999E-44); Sirt4(NP_572241.2 Drosophila melanogaster 8.0E-41); ENSANGP00000025231(XP_310322.4 Anopheles gambiae str. PEST 6.0000000000000004E…
112	Sirt4	NP_572241.2	Drosophila melanogaster	2e-83		similar to CG3187-PC, isoform C(XP_972967.1 Tribolium castaneum 3.9999999999999999E-85); Sirt4(NP_572241.2 Drosophila melanogaster 2.0000000000000001E-83); ENSANGP00000025231(XP_310322.4 Anopheles gambiae str. PEST 2.0000000000000001E-83); similar to Sirt4 CG3187-PC, isoform C(XP_623654.1 Apis mellifera 3.0000000000000001E-83); similar to Sirt4 CG3187-PC, isoform C(XP_623654.1 Apis mellifera 3.00…
113	ENSANGP00000025584	XP_557069.1	Anopheles gambiae PEST	1e-36		ENSANGP00000025584(XP_557069.1 Anopheles gambiae str. PEST 9.9999999999999994E-37); ENSANGP00000025584(XP_316431.2 Anopheles gambiae str. PEST 9.9999999999999994E-37); ENSANGP00000019736(XP_316162.2 Anopheles gambiae str. PEST 7.9999999999999995E-36); ENSANGP00000025584(XP_316431.2 Anopheles gambiae str. PEST 3.0E-34); CG3884(NP_610830.1 Drosophila melanogaster 7.9999999999999994E-34); CG10527(NP…
114	long-wavelength opsin	CAD33855	Myzus persicae	1e-119		Boceropsin(NP_001036882.1 Bombyx mori 1.0E-134); Boceropsin(NP_001036882.1 Bombyx mori 1.0E-134); long wavelength sensitive opsin 2(NP_001071293.1 Apis mellifera 9.9999999999999993E-130); long wavelength sensitive opsin 2(NP_001071293.1 Apis mellifera 9.9999999999999993E-130); Rhodopsin 6(NP_524368.3 Drosophila melanogaster 9.9999999999999999E-117); Rhodopsin 6(NP_524368.3 Drosophila melanogaster…
115	ENSANGP00000024870	XP_317493.2	Anopheles gambiae PEST	5e-93		ENSANGP00000024870(XP_317493.2 Anopheles gambiae str. PEST 4.9999999999999999E-93); CG5261(NP_609118.1 Drosophila melanogaster 9.9999999999999996E-83); CG5261(NP_723274.1 Drosophila melanogaster 9.9999999999999996E-83); dihydrolipoamide S-acetyltransferase (E2 component of pyruvate dehydrogenase complex)(NP_997832.1 Danio rerio 7.9999999999999997E-81); dihydrolipoamide S-acetyltransferase (E2 com…
116	lethal (2) 03659	NP_610482.2	Drosophila melanogaster	2e-70		similar to CG4562-PA(XP_972534.1 Tribolium castaneum 1.0E-83); similar to CG4562-PA(XP_972534.1 Tribolium castaneum 1.0E-83); similar to CG4562-PA(XP_972534.1 Tribolium castaneum 1.0E-83); similar to CG7627-PA(XP_970420.1 Tribolium castaneum 2.0E-78); similar to CG7627-PA(XP_970420.1 Tribolium castaneum 2.0E-78); similar to CG7627-PA(XP_973693.1 Tribolium castaneum 1.9999999999999999E-75); simila…
117	6-phosphofructo-2-kinase	NP_728249.1	Drosophila melanogaster	1e-103		similar to 6-phosphofructo-2-kinase/fructose-2,6-biphosphatase 1 (6PF-2-K/Fru-2,6-P2ASE liver isozyme)(XP_393453.2 Apis mellifera 9.9999999999999999E-117); similar to 6-phosphofructo-2-kinase/fructose-2,6-biphosphatase 1 (6PF-2-K/Fru-2,6-P2ASE liver isozyme)(XP_393453.2 Apis mellifera 9.9999999999999999E-117); ENSANGP00000015691(XP_320522.2 Anopheles gambiae str. PEST 1.0000000000000001E-114); si…
118	6-phosphofructo-2-kinase	NP_477451.1	Drosophila melanogaster	4e-44		similar to 6-phosphofructo-2-kinase/fructose-2,6-biphosphatase 1 (6PF-2-K/Fru-2,6-P2ASE liver isozyme)(XP_393453.2 Apis mellifera 3.0000000000000001E-62); similar to 6-phosphofructo-2-kinase/fructose-2,6-biphosphatase 1 (6PF-2-K/Fru-2,6-P2ASE liver isozyme)(XP_393453.2 Apis mellifera 3.0000000000000001E-62); similar to 6-phosphofructo-2-kinase/fructose-2,6-biphosphatase 1 (6PF-2-K/Fru-2,6-P2ASE l…
119	hypothetical protein	NP_701189.1	PLASMODIUM FALCIPARUM (ISOLATE 3D7).	8e-06	U	hypothetical protein(NP_701189.1 Plasmodium falciparum 3D7 7.9999999999999996E-6);
120	myoblast city	NP_477144.1	Drosophila melanogaster	1e-106		similar to CG10379-PA(XP_972351.1 Tribolium castaneum 9.9999999999999993E-125); myoblast city(NP_477144.1 Drosophila melanogaster 9.9999999999999994E-107); similar to DOCK180 protein(XP_421819.2 Gallus gallus 1.0E-100); similar to DOCK180 protein(XP_421819.2 Gallus gallus 1.0E-100); dedicator of cytokinesis 1(XP_001090507.1 Macaca mulatta 2.0000000000000001E-97); dedicator of cytokinesis 1(XP_001…
121	RNA polymerase II 15kD subunit	NP_731898.1	Drosophila melanogaster	1e-06		ENSANGP00000018390(XP_308435.2 Anopheles gambiae str. PEST 3.0E-32); CG33785(NP_001027443.1 Drosophila melanogaster 2.9999999999999998E-31); polymerase (RNA) III (DNA directed) polypeptide K(NP_001015803.1 Xenopus tropicalis 4.0000000000000003E-30); polymerase (RNA) III (DNA directed) polypeptide K(NP_001037832.1 Ciona intestinalis 3.9999999999999998E-29); zgc:92774(NP_001002553.1 Danio rerio 3.9…
122	similar to UPF0139 protein CGI-140	XP_001120704.1	Apis mellifera	4e-39		similar to UPF0139 protein CGI-140(XP_001120704.1 Apis mellifera 3.9999999999999997E-39); similar to UPF0139 protein CGI-140(XP_001120704.1 Apis mellifera 3.9999999999999997E-39); similar to UPF0139 protein CGI-140(XP_971064.1 Tribolium castaneum 5.9999999999999998E-38); ENSANGP00000015128(XP_308770.2 Anopheles gambiae str. PEST 4.0000000000000003E-37); similar to UPF0139 protein CGI-140(NP_00103…
123	Myosin light chain cytoplasmic	NP_511049.1	Drosophila melanogaster	3e-56		similar to Myosin II essential light chain (Nonmuscle myosin essential light chain)(XP_973734.1 Tribolium castaneum 9.0000000000000004E-62); similar to Myosin-2 essential light chain (Myosin II essential light chain) (Nonmuscle myosin essential light chain)(XP_623504.1 Apis mellifera 2.0000000000000001E-61); similar to Myosin-2 essential light chain (Myosin II essential light chain) (Nonmuscle my…
124	Alkaline phosphatase 4	NP_733413.1	Drosophila melanogaster	6e-41		similar to CG1809-PA(XP_971418.1 Tribolium castaneum 1.0E-58); soluble alkaline phosphatase(NP_001036856.1 Bombyx mori 1.0E-58); similar to alkaline phosphatase, tissue-nonspecific(XP_971358.1 Tribolium castaneum 6.0000000000000002E-58); ENSANGP00000016054(XP_308522.2 Anopheles gambiae str. PEST 9.9999999999999995E-58); ENSANGP00000015627(XP_309344.2 Anopheles gambiae str. PEST 2.0000000000000001…
125	similar to CG16995-PA	XP_624623.1	Apis mellifera	1e-24		similar to CG16995-PA(XP_624623.1 Apis mellifera 9.9999999999999992E-25); similar to CG16995-PA(XP_624623.1 Apis mellifera 9.9999999999999992E-25); ENSANGP00000010752(XP_308292.2 Anopheles gambiae str. PEST 8.9999999999999995E-24); CG16995(NP_608668.2 Drosophila melanogaster 2.0000000000000001E-22); similar to CG16995-PA(XP_967490.1 Tribolium castaneum 9.9999999999999991E-22); similar to CG16995-…
126	similar to CG15432-PA	XP_001120709.1	Apis mellifera	3e-13		similar to CG15432-PA(XP_001120709.1 Apis mellifera 2.9999999999999998E-13); similar to CG15432-PA(XP_001120709.1 Apis mellifera 2.9999999999999998E-13); similar to CG15432-PA(XP_968964.1 Tribolium castaneum 1.9999999999999999E-11); CG15432(NP_608832.1 Drosophila melanogaster 0.00000000006); family with sequence similarity 32, member A, like(NP_001002203.1 Danio rerio 0.0000000001); family with s…
127	unknown protein				U
128	unknown protein				U
129	Deoxyuridine triphosphatase	NP_723647.1	Drosophila melanogaster	5e-48		similar to Deoxyuridine 5-triphosphate nucleotidohydrolase (dUTPase) (dUTP pyrophosphatase) (PPAR-interacting protein 4) (PIP4)(XP_393899.1 Apis mellifera 2.0E-55); similar to Deoxyuridine 5-triphosphate nucleotidohydrolase (dUTPase) (dUTP pyrophosphatase) (PPAR-interacting protein 4) (PIP4)(XP_393899.1 Apis mellifera 2.0E-55); ENSANGP00000012604(XP_319329.2 Anopheles gambiae str. PEST 2.0E-51); …
130	unknown protein
131	unknown protein
132	Ribosomal protein S9	NP_524004.2	Drosophila melanogaster	1e-93		similar to CG3395-PA, isoform A(XP_967635.1 Tribolium castaneum 4.9999999999999995E-94); similar to Ribosomal protein S9 CG3395-PA, isoform A(XP_392726.1 Apis mellifera 4.9999999999999995E-94); similar to Ribosomal protein S9 CG3395-PA, isoform A(XP_392726.1 Apis mellifera 4.9999999999999995E-94); Ribosomal protein S9(NP_524004.2 Drosophila melanogaster 9.999999999999999E-94); ribosomal protein S…
133	sushi-domain containing secreted protein	XP_627153.1	Cryptosporidium parvum Iowa II	1e-09	U	sushi-domain containing secreted protein(XP_627153.1 Cryptosporidium parvum Iowa II 1.0000000000000001E-9); hypothetical protein(NP_700645.1 Plasmodium falciparum 3D7 9.9999999999999995E-8); hypothetical protein(YP_303678.1 Methanosarcina barkeri str. Fusaro 9.9999999999999995E-8); unknown protein(NP_850032.1 Arabidopsis thaliana 8.9999999999999996E-7); hypothetical protein(XP_744892.1 Plasmodium…
134	similar to CG8635-PA	XP_969738.1	Tribolium castaneum	7e-70		similar to CG8635-PA(XP_969738.1 Tribolium castaneum 6.9999999999999995E-70); similar to CG8635-PA(XP_969738.1 Tribolium castaneum 6.9999999999999995E-70); similar to CG8635-PA(XP_392829.2 Apis mellifera 3.0E-68); similar to CG8635-PA(XP_392829.2 Apis mellifera 3.0E-68); similar to CG8635-PA(XP_392829.2 Apis mellifera 3.0E-68); similar to CG8635-PA(XP_392829.2 Apis mellifera 3.0E-68); CG8635(NP_6…
135	unknown protein
136	similar to CG6686-PB, isoform B	XP_974635.1	Tribolium castaneum	1e-49		similar to CG6686-PB, isoform B(XP_974635.1 Tribolium castaneum 9.9999999999999994E-50); similar to CG6686-PB, isoform B(XP_974635.1 Tribolium castaneum 9.9999999999999994E-50); similar to CG6686-PB, isoform B(XP_392863.2 Apis mellifera 3.9999999999999999E-48); similar to CG6686-PB, isoform B(XP_392863.2 Apis mellifera 3.9999999999999999E-48); similar to CG6686-PB, isoform B(XP_392863.2 Apis mell…
137	Thioredoxin reductase-1	NP_511082.2	Drosophila melanogaster	2e-50		similar to CG2151-PA, isoform A(XP_975772.1 Tribolium castaneum 6.0E-52); ENSANGP00000017329(XP_310514.2 Anopheles gambiae str. PEST 1.0E-51); similar to CG2151-PA, isoform A(XP_966318.1 Tribolium castaneum 3.0E-51); Thioredoxin reductase-1(NP_511082.2 Drosophila melanogaster 2.0E-50); Thioredoxin reductase-1(NP_727252.1 Drosophila melanogaster 8.9999999999999992E-50); Thioredoxin reductase-1(NP_…
138	hypothetical protein LOC690567	XP_001074833.1	Buffalo rat	5e-12		hypothetical protein LOC690567(XP_001074833.1 Rattus norvegicus 4.9999999999999997E-12); hypothetical protein LOC690567(XP_001074833.1 Rattus norvegicus 4.9999999999999997E-12); hypothetical protein LOC690567(XP_001074833.1 Rattus norvegicus 1.0000000000000001E-9); hypothetical protein LOC690567(XP_001074833.1 Rattus norvegicus 1.0000000000000001E-9); hypothetical protein(NP_705122.1 Plasmodium f…
139	Stubble	NP_476709.1	Drosophila melanogaster	8e-26		ENSANGP00000020166(XP_320728.2 Anopheles gambiae str. PEST 3.9999999999999998E-75); ENSANGP00000020166(XP_320728.2 Anopheles gambiae str. PEST 3.9999999999999998E-75); similar to CG5390-PA(XP_968658.1 Tribolium castaneum 1.9999999999999998E-71); similar to CG5390-PA(XP_968658.1 Tribolium castaneum 1.9999999999999998E-71); ENSANGP00000027677(XP_552456.1 Anopheles gambiae str. PEST 3.00000000000000…
140	similar to CG12163-PB, isoform B	XP_973607.1	Tribolium castaneum	4e-14		similar to CG12163-PB, isoform B(XP_973607.1 Tribolium castaneum 0.00000000000004); similar to CG12163-PB, isoform B(XP_973607.1 Tribolium castaneum 8.9999999999999995E-14); similar to CG12163-PB, isoform B(XP_973607.1 Tribolium castaneum 6.0000000000000003E-12); similar to CG12163-PB, isoform B(XP_973607.1 Tribolium castaneum 0.0000000001); similar to CG12163-PB, isoform B(XP_973607.1 Tribolium …
141	similar to CG9245-PA, isoform A	XP_967177.1	Tribolium castaneum	2e-81		similar to CG9245-PA, isoform A(XP_967177.1 Tribolium castaneum 1.9999999999999999E-81); similar to CG9245-PA, isoform A(XP_394882.2 Apis mellifera 5.0E-80); similar to CG9245-PA, isoform A(XP_394882.2 Apis mellifera 5.0E-80); ENSANGP00000014320(XP_311768.2 Anopheles gambiae str. PEST 2.0E-79); similar to CDP-diacylglycerol--inositol 3-phosphatidyltransferase (Phosphatidylinositol synthase) (PtdI…
142	similar to CG9099-PA	XP_971296.1	Tribolium castaneum	3e-69		similar to CG9099-PA(XP_971296.1 Tribolium castaneum 2.9999999999999999E-69); similar to CG9099-PA(XP_624918.1 Apis mellifera 1.9999999999999999E-64); similar to CG9099-PA(XP_624918.1 Apis mellifera 1.9999999999999999E-64); ENSANGP00000017070(XP_316185.2 Anopheles gambiae str. PEST 2.0000000000000001E-63); CG9099(NP_573176.1 Drosophila melanogaster 4.0000000000000003E-63); density-regulated prote…
143	CG7987	NP_650375.1	Drosophila melangaster	8e-44		CG7987(NP_650375.1 Drosophila melanogaster 7.9999999999999996E-44); ENSANGP00000019379(XP_319733.2 Anopheles gambiae str. PEST 5.0000000000000002E-43); similar to zinc finger protein 28(XP_541393.2 Canis familiaris 6.0000000000000006E-20); similar to zinc finger protein 28(XP_541393.2 Canis familiaris 6.0000000000000006E-20); hypothetical protein LOC554436(XP_701658.1 Danio rerio 9.99999999999999…
144	Ribosomal protein S17	NP_524002.1	Drosophila melanogaster	1e-54		similar to 40S ribosomal protein S17(XP_969085.1 Tribolium castaneum 6.9999999999999996E-56); ribosomal protein S17(NP_001037267.1 Bombyx mori 3.0000000000000002E-55); Ribosomal protein S17(NP_524002.1 Drosophila melanogaster 1.0E-54); similar to 40S ribosomal protein S17(XP_001120026.1 Apis mellifera 2.0E-52); similar to 40S ribosomal protein S17(XP_001120026.1 Apis mellifera 2.0E-52); similar t…
145	similar to CG8209-PA	XP_624715.1	Apis mellifera	4e-66		similar to CG8209-PA(XP_624715.1 Apis mellifera 3.9999999999999999E-66); similar to CG8209-PA(XP_624715.1 Apis mellifera 3.9999999999999999E-66); similar to CG8209-PA(XP_624715.1 Apis mellifera 3.9999999999999999E-66); similar to CG8209-PA(XP_624715.1 Apis mellifera 3.9999999999999999E-66); ENSANGP00000015697(XP_318954.2 Anopheles gambiae str. PEST 3.9999999999999999E-64); ENSANGP00000015697(XP_3…
146	juvenile hormone esterase binding protein	NP_001040474.1	Bombyx mori	2e-30		juvenile hormone esterase binding protein(NP_001040474.1 Bombyx mori 2.0000000000000002E-30); similar to CG3776-PA(XP_969487.1 Tribolium castaneum 4.0000000000000002E-26); ENSANGP00000014780(XP_319011.2 Anopheles gambiae str. PEST 2.0000000000000001E-22); CG3776(NP_611989.1 Drosophila melanogaster 9.9999999999999995E-21); hypothetical LOC424066(XP_421922.2 Gallus gallus 9.9999999999999998E-13); h…
147	similar to CG9300-PA	XP_001122885.1	Apis mellifera	6e-29		similar to CG9300-PA(XP_001122885.1 Apis mellifera 6.0000000000000005E-29); similar to CG9300-PA(XP_001122885.1 Apis mellifera 6.0000000000000005E-29); similar to CG9300-PA(XP_001122885.1 Apis mellifera 6.0000000000000005E-29); similar to CG9300-PA(XP_001122885.1 Apis mellifera 6.0000000000000005E-29); CG9300(NP_649127.1 Drosophila melanogaster 3.0000000000000001E-26); CG9300(NP_649127.1 Drosophi…
148	si:ch211-160d20.3	XP_688328.1	Brachidanio rerio	1e-16		si:ch211-160d20.3(XP_688328.1 Danio rerio 9.9999999999999998E-17); si:ch211-160d20.3(XP_688328.1 Danio rerio 9.9999999999999998E-17); zgc:136299(NP_001038706.1 Danio rerio 9.9999999999999998E-17); RIKEN cDNA 2310022A10 gene(NP_780316.2 Mus musculus 3.9999999999999999E-16); RIKEN cDNA 2310022A10 gene(NP_780316.2 Mus musculus 3.9999999999999999E-16); RIKEN cDNA 2310022A10 gene(NP_780316.2 Mus muscu…
149	Senescence marker protein-30	NP_524353.2	Drosophila melanogaster	4e-41		similar to Senescence marker protein-30 CG7390-PA, isoform A(XP_397069.2 Apis mellifera 4.0000000000000001E-53); similar to Senescence marker protein-30 CG7390-PA, isoform A(XP_397069.2 Apis mellifera 4.0000000000000001E-53); similar to CG7390-PA, isoform A(XP_971299.1 Tribolium castaneum 5.9999999999999998E-50); similar to CG1803-PC, isoform C(XP_967986.1 Tribolium castaneum 1.9999999999999999E-…
150	unknown protein				U
151	unknown protein				U
152	similar to CG6843-PA	XP_971421.1	Tribolium castaneum	4e-83		similar to CG6843-PA(XP_971421.1 Tribolium castaneum 4.0000000000000001E-83); CG6843(NP_649072.1 Drosophila melanogaster 9.0000000000000006E-80); ENSANGP00000011473(XP_315050.2 Anopheles gambiae str. PEST 4.9999999999999996E-77); similar to CBF1 interacting corepressor isoform 2(XP_613685.2 Bos taurus 1.9999999999999999E-57); similar to CBF1 interacting corepressor isoform 2(XP_613685.2 Bos tauru…
153	brahma	NP_730088.1	Drosophila melanogaster	5e-10		similar to brahma CG5942-PA, isoform A(XP_624270.2 Apis mellifera 9.9999999999999998E-17); similar to CG5942-PA, isoform A(XP_967398.1 Tribolium castaneum 2.9999999999999998E-15); similar to SWI/SNF-related matrix-associated actin-dependent regulator of chromatin a4(XP_867692.1 Canis familiaris 2.0000000000000001E-10); similar to SWI/SNF-related matrix-associated actin-dependent regulator of chro…
154	similar to CG5986-PA	XP_396921.2	Apis mellifera	2e-47		similar to CG5986-PA(XP_396921.2 Apis mellifera 1.9999999999999999E-47); similar to CG5986-PA(XP_396921.2 Apis mellifera 1.9999999999999999E-47); CG5986(NP_651207.1 Drosophila melanogaster 2.0000000000000001E-37); similar to CG5986-PA(XP_972671.1 Tribolium castaneum 1.9999999999999999E-36); zgc:112095(NP_001017752.1 Danio rerio 2.0000000000000002E-31); zgc:112095(NP_001017752.1 Danio rerio 2.0000…
155	unknown protein
156	Ribosomal protein L17	NP_572346.1	Drosophila melanogaster	6e-71		ribosomal protein L17(NP_001037165.1 Bombyx mori 3.0000000000000001E-74); similar to Ribosomal protein L17 CG3203-PD, isoform D(XP_396914.2 Apis mellifera 8.0E-73); similar to Ribosomal protein L17 CG3203-PD, isoform D(XP_396914.2 Apis mellifera 8.0E-73); ENSANGP00000026842(XP_551370.1 Anopheles gambiae str. PEST 1.9999999999999999E-72); similar to CG3203-PD, isoform D(XP_970247.1 Tribolium casta…
157	Ribosomal protein L17	NP_572346.1	Drosophila melanogaster	1e-70		ribosomal protein L17(NP_001037165.1 Bombyx mori 6.0000000000000001E-74); similar to Ribosomal protein L17 CG3203-PD, isoform D(XP_396914.2 Apis mellifera 1.9999999999999999E-72); similar to Ribosomal protein L17 CG3203-PD, isoform D(XP_396914.2 Apis mellifera 1.9999999999999999E-72); ENSANGP00000026842(XP_551370.1 Anopheles gambiae str. PEST 6.0000000000000003E-72); similar to CG3203-PD, isoform…
158	mitochondrial ribosomal protein S18C	NP_524593.1	Drosophila melanogaster	7e-28		mitochondrial ribosomal protein S18C(NP_524593.1 Drosophila melanogaster 6.9999999999999999E-28); similar to CG9688-PA(XP_971303.1 Tribolium castaneum 1.0E-27); ENSANGP00000012972(XP_314899.2 Anopheles gambiae str. PEST 1.0E-26); T14B4.2(NP_495374.1 Caenorhabditis elegans 5.9999999999999999E-24); similar to 28S ribosomal protein S18c, mitochondrial precursor (MRP-S18-c) (Mrps18c) (MRP-S18-1)(NP_0…
159	Oligosaccharyl transferase 3	NP_524494.1	Drosophila melanogaster	1e-109		similar to CG7748-PA(XP_972341.1 Tribolium castaneum 9.9999999999999999E-110); Oligosaccharyl transferase 3(NP_524494.1 Drosophila melanogaster 9.9999999999999999E-110); ENSANGP00000014815(XP_312559.2 Anopheles gambiae str. PEST 9.9999999999999994E-107); STT3, subunit of the oligosaccharyltransferase complex, homolog B (S. cerevisiae)(NP_001026684.1 Gallus gallus 1.9999999999999998E-96); STT3, su…
160	epsilonCOP	NP_609037.1	Drosophila melanogaster	2e-24		similar to epsilon subunit of coatomer protein complex isoform a(XP_393328.1 Apis mellifera 1.0E-54); similar to epsilon subunit of coatomer protein complex isoform a(XP_393328.1 Apis mellifera 1.0E-54); similar to epsilon subunit of coatomer protein complex isoform a(XP_393328.1 Apis mellifera 1.0E-54); similar to epsilon subunit of coatomer protein complex isoform a(XP_393328.1 Apis mellifera 1…
161	cDNA sequence BC016495	NP_663472.1	transgenic mice	6e-20		cDNA sequence BC016495(NP_663472.1 Mus musculus 6.0000000000000006E-20); cDNA sequence BC016495(NP_663472.1 Mus musculus 6.0000000000000006E-20); cDNA sequence BC016495(NP_663472.1 Mus musculus 6.0000000000000006E-20); cDNA sequence BC016495(NP_663472.1 Mus musculus 6.0000000000000006E-20); cDNA sequence BC016495(NP_663472.1 Mus musculus 6.0000000000000006E-20); similar to Nicotinamide riboside k…
162	unknown protein
163	unknown protein
164	takeout	NP_524497.1	Drosophila melanogaster	1e-14		similar to CG13618-PA(XP_970920.1 Tribolium castaneum 4.0000000000000002E-26); CG10407(NP_650519.1 Drosophila melanogaster 6.0000000000000002E-26); similar to CG13618-PA(XP_974380.1 Tribolium castaneum 2.0000000000000001E-25); similar to CG14661-PA(XP_001122696.1 Apis mellifera 1.9999999999999998E-24); ENSANGP00000022138(XP_309482.2 Anopheles gambiae str. PEST 3.9999999999999997E-24); CG11852(NP_…
165	ENSANGP00000011648	XP_313849.2	Anopheles gambiae PEST	5e-16		ENSANGP00000011648(XP_313849.2 Anopheles gambiae str. PEST 5.0000000000000004E-16); similar to CG9796-PA(XP_624977.1 Apis mellifera 2.9999999999999998E-14); similar to CG9796-PA(XP_624977.1 Apis mellifera 2.9999999999999998E-14); legumaturain(NP_001040501.1 Bombyx mori 4.0000000000000001E-13); CG9796(NP_650287.3 Drosophila melanogaster 0.000000000002); similar to CG9796-PA(XP_971157.1 Tribolium c…
166	similar to CG6712-PA	XP_394351.2	Apis mellifera	9e-66		similar to CG6712-PA(XP_394351.2 Apis mellifera 8.9999999999999995E-66); similar to CG6712-PA(XP_394351.2 Apis mellifera 8.9999999999999995E-66); similar to CG6712-PA(XP_969832.1 Tribolium castaneum 1.0E-59); CG6712(NP_477479.1 Drosophila melanogaster 2.0000000000000001E-56); ENSANGP00000006009(XP_319105.2 Anopheles gambiae str. PEST 1.9999999999999999E-48); hypothetical LOC424539(XP_422376.2 Gal…
167	Saposin-related	NP_524597.1	Drosophila melanogaster	9e-35		similar to CG12070-PA, isoform A(XP_966852.1 Tribolium castaneum 4.9999999999999996E-40); similar to CG12070-PA, isoform A(XP_966852.1 Tribolium castaneum 4.9999999999999996E-40); BmP109(NP_001036831.1 Bombyx mori 7.0000000000000003E-38); BmP109(NP_001036831.1 Bombyx mori 7.0000000000000003E-38); ENSANGP00000024079(XP_317975.2 Anopheles gambiae str. PEST 8.0000000000000005E-37); ENSANGP0000002407…
168	Histone H3.3A	NP_723056.1	Drosophila melanogaster	8e-54		H3 histone, family 3A(NP_002098.1 Homo sapiens 5.0000000000000003E-69); H3 histone, family 3A(NP_002098.1 Homo sapiens 5.0000000000000003E-69); H3 histone, family 3A(NP_002098.1 Homo sapiens 5.0000000000000003E-69); H3 histone, family 3A(NP_002098.1 Homo sapiens 5.0000000000000003E-69); H3 histone, family 3B(XP_900402.1 Mus musculus 5.0000000000000003E-69); H3 histone, family 3B(XP_900402.1 Mus m…
169	Tim13	NP_648505.1	Drosophila melanogaster	3e-17		similar to translocase of inner mitochondrial membrane 13 homolog(XP_972097.1 Tribolium castaneum 2.0000000000000001E-18); Tim13(NP_648505.1 Drosophila melanogaster 3.0000000000000001E-17); CG34132(NP_001036344.1 Drosophila melanogaster 2.9999999999999999E-16); similar to Mitochondrial import inner membrane translocase subunit Tim13(XP_001121522.1 Apis mellifera 3.9999999999999999E-16); similar t…
170	similar to CG11837-PA	XP_972612.1	Tribolium castaneum	1e-117		similar to CG11837-PA(XP_972612.1 Tribolium castaneum 1.0E-117); similar to CG11837-PA(XP_624425.1 Apis mellifera 9.9999999999999999E-117); similar to CG11837-PA(XP_624425.1 Apis mellifera 9.9999999999999999E-117); zgc:101122(NP_001003556.1 Danio rerio 1.0000000000000001E-115); ENSANGP00000016944(XP_313763.2 Anopheles gambiae str. PEST 1.0000000000000001E-115); CG11837(NP_651660.1 Drosophila mela…
171	Proteasome 26kD subunit	NP_524115.1	Drosophila melanogaster	7e-58		similar to Proteasome subunit beta type 1 (Proteasome 26 kDa subunit)(XP_968855.1 Tribolium castaneum 3.9999999999999999E-64); similar to Proteasome subunit beta type 1 (Proteasome 26 kDa subunit)(XP_968855.1 Tribolium castaneum 3.9999999999999999E-64); similar to Proteasome subunit beta type 1 (Proteasome 26 kDa subunit)(XP_395163.2 Apis mellifera 3.9999999999999999E-64); similar to Proteasome s…
172	Proteasome 26kD subunit	NP_524115.1	Drosophila melanogaster	3e-57		similar to Proteasome subunit beta type 1 (Proteasome 26 kDa subunit)(XP_395163.2 Apis mellifera 7.9999999999999997E-64); similar to Proteasome subunit beta type 1 (Proteasome 26 kDa subunit)(XP_395163.2 Apis mellifera 7.9999999999999997E-64); similar to Proteasome subunit beta type 1 (Proteasome 26 kDa subunit)(XP_395163.2 Apis mellifera 7.9999999999999997E-64); similar to Proteasome subunit bet…
173	unknown protein				U
174	unknown protein				U
175	nahoda	NP_523815.2	Drosophila melanogaster	2e-08		hypothetical protein(YP_251955.1 Staphylococcus haemolyticus JCSC1435 9.9999999999999994E-12); cell wall-anchored protein(YP_300225.1 Staphylococcus saprophyticus subsp. saprophyticus ATCC 15305 7.9999999999999995E-11); hypothetical protein(XP_712592.1 Candida albicans SC5314 7.9999999999999995E-11); unnamed protein product(XP_453068.1 Kluyveromyces lactis NRRL Y-1140 2.0000000000000001E-10); cel…
176	similar to CG7338-PA	XP_972503.1	Tribolium castaneum	1e-64		similar to CG7338-PA(XP_972503.1 Tribolium castaneum 9.9999999999999997E-65); similar to CG7338-PA(XP_624169.1 Apis mellifera 9.9999999999999997E-61); similar to CG7338-PA(XP_624169.1 Apis mellifera 9.9999999999999997E-61); CG7338(NP_649304.1 Drosophila melanogaster 4.9999999999999998E-58); TSR1, 20S rRNA accumulation, homolog (S. cerevisiae)(NP_060598.3 Homo sapiens 2.9999999999999999E-56); TSR1…
177	similar to CG7338-PA	XP_972503.1	Tribolium castaneum	2e-23		similar to CG7338-PA(XP_972503.1 Tribolium castaneum 1.9999999999999999E-23); similar to CG7338-PA(XP_624169.1 Apis mellifera 4.0000000000000002E-22); similar to CG7338-PA(XP_624169.1 Apis mellifera 4.0000000000000002E-22); similar to Temporarily Assigned Gene name family member (tag-151)(XP_001086730.1 Macaca mulatta 7.0000000000000001E-22); similar to Temporarily Assigned Gene name family membe…
178	similar to Nucleolar protein 10	XP_969116.1	Tribolium castaneum	1e-96		similar to Nucleolar protein 10(XP_969116.1 Tribolium castaneum 9.9999999999999991E-97); similar to Nucleolar protein 10(XP_394714.2 Apis mellifera 4.0000000000000001E-83); similar to Nucleolar protein 10(XP_394714.2 Apis mellifera 4.0000000000000001E-83); nucleolar protein 10(XP_419950.1 Gallus gallus 8.0E-78); nucleolar protein 10(XP_419950.1 Gallus gallus 8.0E-78); nucleolar protein 10(NP_9988…
179	unknown protein
180	similar to CG7380-PA	XP_975490.1	Tribolium castaneum	8e-26		similar to CG7380-PA(XP_975490.1 Tribolium castaneum 8.0000000000000003E-26); barrier to autointegration factor 1(NP_035923.1 Mus musculus 2.0000000000000001E-25); barrier to autointegration factor 1(NP_035923.1 Mus musculus 2.0000000000000001E-25); barrier to autointegration factor 1(NP_035923.1 Mus musculus 2.0000000000000001E-25); barrier to autointegration factor 1(NP_035923.1 Mus musculus 2.…
181	Heat shock protein cognate 4	NP_524356.1	Drosophila melanogaster	6e-34		Heat shock protein cognate 4(NP_524356.1 Drosophila melanogaster 6.0E-34); similar to heat shock protein 8(XP_392933.2 Apis mellifera 1.0000000000000001E-33); heat shock cognate protein(NP_001036892.1 Bombyx mori 2.0000000000000001E-33); similar to CG4264-PA, isoform A(XP_966611.1 Tribolium castaneum 4.0000000000000002E-33); similar to CG4264-PA, isoform A(XP_975937.1 Tribolium castaneum 4.000000…
182	Heat shock protein cognate 1	NP_524063.1	Drosophila melanogaster	0		HSP70B; ATP binding(NP_173055.1 Arabidopsis thaliana 0.0); HSP70T-1; ATP binding(NP_176036.1 Arabidopsis thaliana 0.0); ATP binding(NP_195869.1 Arabidopsis thaliana 0.0); ATP binding(NP_198206.1 Arabidopsis thaliana 0.0); BIP; ATP binding(NP_851119.1 Arabidopsis thaliana 0.0); ATP binding(NP_187555.1 Arabidopsis thaliana 0.0); HSP70; ATP binding(NP_187864.1 Arabidopsis thaliana 0.0); HSC70-1; ATP…
183	synaptojanin	NP_569729.1	Drosophila melanogaster	7e-25		similar to CG9784-PA(XP_971116.1 Tribolium castaneum 1.9999999999999999E-88); ENSANGP00000019166(XP_320865.2 Anopheles gambiae str. PEST 1.9999999999999999E-81); similar to CG9784-PA(XP_392265.3 Apis mellifera 3.9999999999999998E-81); similar to CG9784-PA(XP_392265.3 Apis mellifera 3.9999999999999998E-81); CG9784(NP_573135.1 Drosophila melanogaster 3.0000000000000001E-71); CG6805(NP_611178.1 Dros…
184	Tyrosyl-tRNA synthetase	NP_648895.1	Drosophila melanogaster	1e-164		Tyrosyl-tRNA synthetase(NP_648895.1 Drosophila melanogaster 9.9999999999999996E-165); Tyrosyl-tRNA synthetase(NP_648895.1 Drosophila melanogaster 9.9999999999999996E-165); similar to tyrosyl-tRNA synthetase(XP_971153.1 Tribolium castaneum 1.0000000000000001E-158); similar to tyrosyl-tRNA synthetase(XP_971153.1 Tribolium castaneum 1.0000000000000001E-158); tyrosyl-tRNA synthetase(NP_001006314.1 Ga…
185	similar to odorant response abnormal 4	XP_968062.1	Tribolium castaneum	7e-19		similar to odorant response abnormal 4(XP_968062.1 Tribolium castaneum 7.0000000000000003E-19); similar to odorant response abnormal 4(XP_001122971.1 Apis mellifera 2.0000000000000001E-18); odorant response abnormal 4(XP_001165603.1 Pan troglodytes 2.0000000000000001E-9); odorant response abnormal 4(XP_001165603.1 Pan troglodytes 2.0000000000000001E-9); chromosome 1 open reading frame 27(NP_06031…
186	lethal (1) G0156	NP_573388.1	Drosophila melanogaster	2e-99		similar to CG12233-PA, isoform A(XP_970030.1 Tribolium castaneum 9.9999999999999993E-103); ENSANGP00000010852(XP_312198.2 Anopheles gambiae str. PEST 9.9999999999999993E-103); lethal (1) G0156(NP_573388.1 Drosophila melanogaster 2.0E-99); lethal (1) G0156(NP_728257.1 Drosophila melanogaster 2.0E-99); similar to lethal (1) G0156 CG12233-PA, isoform A(XP_392811.1 Apis mellifera 2.0E-99); similar to…
187	unknown protein
188	Paxillin	NP_724186.2	Drosophila melanogaster	1e-27		CG30084(NP_001027420.1 Drosophila melanogaster 5.0E-91); CG30084(NP_001027420.1 Drosophila melanogaster 5.0E-91); CG30084(NP_001036551.1 Drosophila melanogaster 6.0000000000000004E-91); CG30084(NP_001027421.1 Drosophila melanogaster 6.0000000000000004E-91); CG30084(NP_665700.2 Drosophila melanogaster 6.0000000000000004E-91); CG30084(NP_665700.2 Drosophila melanogaster 6.0000000000000004E-91); CG3…
189	ENSANGP00000011708	XP_321671.2	Anopheles gambiae PEST	9e-29		ENSANGP00000011708(XP_321671.2 Anopheles gambiae str. PEST 8.9999999999999996E-29); hypothetical protein LOC727515(XP_001123223.1 Apis mellifera 2.0000000000000001E-26); CG14270(NP_570063.1 Drosophila melanogaster 9.9999999999999996E-24); hypothetical LOC591534(XP_796186.1 Strongylocentrotus purpuratus 6.9999999999999997E-18); zgc:110046(NP_001018397.1 Danio rerio 5.9999999999999997E-14); zgc:110…
190	antdh	NP_572695.2	Drosophila melanogaster	9e-44		similar to CG1386-PA(XP_970890.1 Tribolium castaneum 6.0000000000000002E-58); similar to CG1386-PA(XP_968756.1 Tribolium castaneum 8.0E-55); similar to CG1386-PA(XP_970153.1 Tribolium castaneum 5.0E-53); similar to CG9360-PA(XP_966714.1 Tribolium castaneum 2.0E-51); similar to CG9360-PA(XP_970128.1 Tribolium castaneum 2.0E-50); similar to CG9360-PA(XP_970629.1 Tribolium castaneum 9.99999999999999…
191	Juvenile hormone-inducible protein 26	NP_523761.2	Drosophila melanogaster	5e-10		ENSANGP00000012952(XP_307734.2 Anopheles gambiae str. PEST 4.0000000000000003E-17); ENSANGP00000014721(XP_312943.2 Anopheles gambiae str. PEST 8.0000000000000006E-17); ENSANGP00000019356(XP_308057.2 Anopheles gambiae str. PEST 9.0000000000000003E-16); ENSANGP00000011251(XP_321049.2 Anopheles gambiae str. PEST 0.00000000000002); ENSANGP00000019371(XP_308058.2 Anopheles gambiae str. PEST 5.00000000…
192	slit	NP_476727.1	Drosophila melanogaster	5e-09		similar to CG5195-PA(XP_001120678.1 Apis mellifera 3.0E-52); similar to CG5195-PA(XP_001120678.1 Apis mellifera 3.0E-52); similar to Carboxypeptidase N subunit 2 precursor (Carboxypeptidase N polypeptide 2) (Carboxypeptidase N 83 kDa chain) (Carboxypeptidase N regulatory subunit) (Carboxypeptidase N large subunit)(XP_545165.2 Canis familiaris 0.00000000000008); similar to Carboxypeptidase N subun…
193	Ribosomal protein L12	NP_524819.1	Drosophila melanogaster	3e-63		similar to CG3195-PA, isoform A(XP_975530.1 Tribolium castaneum 2.0E-66); ENSANGP00000019214(XP_319222.2 Anopheles gambiae str. PEST 2.0E-66); similar to 60S ribosomal protein L12(XP_001095922.1 Macaca mulatta 1.0000000000000001E-63); similar to 60S ribosomal protein L12(XP_001095922.1 Macaca mulatta 1.0000000000000001E-63); predicted gene, EG668844(XP_001003945.1 Mus musculus 1.0000000000000001E…
194	similar to CG15626-PA, isoform A	XP_395483.2	Apis mellifera	1e-74		similar to CG15626-PA, isoform A(XP_395483.2 Apis mellifera 9.9999999999999996E-75); hypothetical LOC592997(XP_001201462.1 Strongylocentrotus purpuratus 5.0000000000000002E-63); zgc:110605(NP_001017898.1 Danio rerio 1.0E-59); CG15626(NP_608864.1 Drosophila melanogaster 5.0000000000000001E-59); ENSANGP00000010382(XP_317350.2 Anopheles gambiae str. PEST 5.0000000000000001E-59); similar to CG15626-P…
195	Autophagy-specific gene 2	NP_647748.1	Drosophila melanogaster	2e-28		similar to Autophagy-specific gene 2 CG1241-PA(XP_001122229.1 Apis mellifera 3.9999999999999997E-39); similar to Autophagy-specific gene 2 CG1241-PA(XP_001122229.1 Apis mellifera 3.9999999999999997E-39); similar to CG1241-PA(XP_969083.1 Tribolium castaneum 1.0E-35); ENSANGP00000014574(XP_307199.2 Anopheles gambiae str. PEST 3.0E-32); ENSANGP00000020352(XP_312964.2 Anopheles gambiae str. PEST 3.0E…
196	ZC477.3a	NP_001023604.1	nematode	2e-20		ZC477.3a(NP_001023604.1 Caenorhabditis elegans 1.9999999999999999E-20); zgc:153290(NP_001038927.1 Danio rerio 3.9999999999999998E-20); ZC477.3a(NP_001023605.1 Caenorhabditis elegans 7.0000000000000001E-20); hypothetical LOC585678(XP_790590.1 Strongylocentrotus purpuratus 2.0E-19); similar to ZC477.3a(XP_851380.1 Canis familiaris 2.9999999999999999E-19); similar to ZC477.3a(XP_851380.1 Canis famil…
197	similar to CG12301-PA	XP_397197.3	Apis mellifera	8e-21		similar to CG12301-PA(XP_397197.3 Apis mellifera 7.9999999999999993E-21); similar to CG12301-PA(XP_397197.3 Apis mellifera 7.9999999999999993E-21); similar to CG12301-PA(XP_973079.1 Tribolium castaneum 3.0000000000000003E-20); CG12301(NP_648781.1 Drosophila melanogaster 2.9999999999999999E-16); utp14a protein(NP_001008205.1 Xenopus tropicalis 7.9999999999999998E-16); similar to Utp14a protein(XP_…
198	PDGF- and VEGF-related factor 1	NP_523407.1	Drosophila melanogaster	2e-16		similar to PDGF- and VEGF-related factor 1 CG7103-PA(XP_392204.1 Apis mellifera 1.0E-22); similar to PDGF- and VEGF-related factor 1 CG7103-PA(XP_392204.1 Apis mellifera 1.0E-22); ENSANGP00000017314(XP_310502.2 Anopheles gambiae str. PEST 1.0000000000000001E-17); PDGF- and VEGF-related factor 1(NP_523407.1 Drosophila melanogaster 0.0000000000000002);
199	lingerer	NP_610348.3	Drosophila melanogaster	3e-14		similar to CG8715-PA, isoform A(XP_971413.1 Tribolium castaneum 4.0000000000000002E-22); similar to CG8715-PA, isoform A(XP_971413.1 Tribolium castaneum 4.0000000000000002E-22); similar to lingerer CG8715-PD, isoform D(XP_396877.2 Apis mellifera 9.9999999999999998E-20); lingerer(NP_610348.3 Drosophila melanogaster 2.9999999999999998E-14); lingerer(NP_001014503.1 Drosophila melanogaster 2.99999999…
200	nucampholin	NP_609877.2	Drosophila melanogaster	1e-94		nucampholin(NP_609877.2 Drosophila melanogaster 9.9999999999999996E-95); similar to CG12750-PA(XP_001120152.1 Apis mellifera 9.999999999999999E-94); similar to CG12750-PA(XP_001120152.1 Apis mellifera 9.999999999999999E-94); ENSANGP00000007281(XP_317618.2 Anopheles gambiae str. PEST 1.9999999999999998E-93); similar to KIAA1604 protein(XP_782202.2 Strongylocentrotus purpuratus 4.9999999999999998E-…
201	MGC88916 protein	NP_001004883.1	Silurana tropicalis	7e-18		MGC88916 protein(NP_001004883.1 Xenopus tropicalis 6.9999999999999997E-18); zgc:110816(NP_001014353.1 Danio rerio 2.0000000000000001E-17); similar to RIKEN cDNA 1700052N19(NP_001017447.1 Rattus norvegicus 4.0000000000000003E-17); similar to RIKEN cDNA 1700052N19(NP_001017447.1 Rattus norvegicus 4.0000000000000003E-17); similar to RIKEN cDNA 1700052N19(NP_001017447.1 Rattus norvegicus 4.0000000000…
202	CG33170	NP_788569.1	Drosophila melangaster	2e-06		CG33170(NP_788569.1 Drosophila melanogaster 1.9999999999999999E-6);
203	similar to CG12263-PA	XP_393350.3	Apis mellifera	1e-40		similar to CG12263-PA(XP_393350.3 Apis mellifera 9.9999999999999993E-41); similar to CG12263-PA(XP_393350.3 Apis mellifera 9.9999999999999993E-41); similar to CG12263-PA(XP_967378.1 Tribolium castaneum 1.9999999999999999E-36); ENSANGP00000005993(XP_316333.2 Anopheles gambiae str. PEST 2.0000000000000001E-27); similar to phosphatidylinositol glycan, class O isoform 2(XP_531985.2 Canis familiaris 1…
204	Receptor of activated protein kinase C 1	NP_477269.1	Drosophila melanogaster	1e-102		similar to Guanine nucleotide-binding protein subunit beta-like protein (Receptor of activated protein kinase C homolog)(XP_392962.1 Apis mellifera 1.0000000000000001E-111); similar to Guanine nucleotide-binding protein beta subunit-like protein (Receptor of activated protein kinase C homolog)(XP_973579.1 Tribolium castaneum 1.0E-108); receptor for activated protein kinase C RACK 1(NP_001041703.1…
205	Receptor of activated protein kinase C 1	NP_477269.1	Drosophila melanogaster	1e-157		receptor for activated protein kinase C RACK 1(NP_001041703.1 Bombyx mori 1.0E-172); similar to Guanine nucleotide-binding protein subunit beta-like protein (Receptor of activated protein kinase C homolog)(XP_392962.1 Apis mellifera 1.0E-172); similar to Guanine nucleotide-binding protein beta subunit-like protein (Receptor of activated protein kinase C homolog)(XP_973579.1 Tribolium castaneum 9.…
206	unknown protein
207	unknown protein
208	H10D18.5	NP_504057.2	Caenorhabditis elegans	1e-06	U	H10D18.5(NP_504057.2 Caenorhabditis elegans 9.9999999999999995E-7); similar to CG13165-PA(XP_972209.1 Tribolium castaneum 3.9999999999999998E-6);
209	Vha68-2	NP_652004.2	Drosophila melanogaster	0		Vacuolar H ATPase(NP_506559.1 Caenorhabditis elegans 0.0); similar to Vacuolar ATP synthase catalytic subunit A, osteoclast isoform (V-ATPase A subunit 2) (Vacuolar proton pump alpha subunit 2) (V-ATPase 69 kDa subunit 2) (Isoform HO68)(XP_967950.1 Tribolium castaneum 0.0); CG5075(NP_609595.1 Drosophila melanogaster 0.0); Vha68-2(NP_652004.2 Drosophila melanogaster 0.0); Vha68-1(NP_523560.2 Droso…
210	female lethal d	NP_523732.2	Drosophila melanogaster	4e-46		similar to female lethal d CG6315-PA, isoform A(XP_625211.1 Apis mellifera 9.9999999999999997E-49); similar to female lethal d CG6315-PA, isoform A(XP_625211.1 Apis mellifera 9.9999999999999997E-49); female lethal d(NP_523732.2 Drosophila melanogaster 4.0000000000000001E-46); female lethal d(NP_725327.1 Drosophila melanogaster 4.0000000000000001E-46); similar to CG6315-PA, isoform A(XP_975057.1 T…
211	unknown protein
212	PAPS synthetase	NP_730460.1	Drosophila melanogaster	1e-120		similar to PAPS synthetase(XP_001177484.1 Strongylocentrotus purpuratus 1.0000000000000001E-128); similar to PAPS synthetase(XP_001177484.1 Strongylocentrotus purpuratus 1.0000000000000001E-128); similar to PAPS synthetase(XP_001177347.1 Strongylocentrotus purpuratus 1.0000000000000001E-128); similar to PAPS synthetase(XP_001177746.1 Strongylocentrotus purpuratus 1.0000000000000001E-128); similar…
213	similar to CG15735-PA	XP_392005.2	Apis mellifera	8e-42		similar to CG15735-PA(XP_392005.2 Apis mellifera 8.0000000000000003E-42); similar to CG15735-PA(XP_392005.2 Apis mellifera 8.0000000000000003E-42); ENSANGP00000019468(XP_308021.2 Anopheles gambiae str. PEST 2.0000000000000001E-33); similar to CG15735-PA(XP_972586.1 Tribolium castaneum 6.0000000000000001E-32); CG15735(NP_572777.2 Drosophila melanogaster 8.0000000000000003E-27); LSM12 homolog (S. c…
214	similar to CG11899-PA	XP_974471.1	Tribolium castaneum	1e-120		similar to CG11899-PA(XP_974471.1 Tribolium castaneum 9.9999999999999998E-121); ENSANGP00000027966(XP_557484.1 Anopheles gambiae str. PEST 1.0000000000000001E-114); similar to phosphoserine aminotransferase 1 isoform 1(XP_396126.2 Apis mellifera 1.0000000000000001E-111); CG11899(NP_652046.1 Drosophila melanogaster 1.0000000000000001E-110); phosphoserine aminotransferase(NP_001040269.1 Bombyx mori…
215	lethal (2) 01289	NP_001036474.1	Drosophila melanogaster	5e-06		similar to CG11790-PA, isoform A(XP_394728.1 Apis mellifera 3.0000000000000002E-44); similar to CG11790-PA, isoform A(XP_394728.1 Apis mellifera 3.0000000000000002E-44); similar to CG11790-PA, isoform A(XP_968338.1 Tribolium castaneum 3.0E-43); ENSANGP00000014923(XP_312592.2 Anopheles gambiae str. PEST 1.0000000000000001E-37); CG11790(NP_651326.1 Drosophila melanogaster 5.0E-36); CG11790(NP_73307…
216	Phosphoglyceromutase	NP_524546.2	Drosophila melanogaster	1e-105		phosphoglyceromutase(NP_001037540.1 Bombyx mori 9.9999999999999994E-107); Phosphoglyceromutase(NP_524546.2 Drosophila melanogaster 9.9999999999999997E-106); ENSANGP00000015800(XP_321710.2 Anopheles gambiae str. PEST 9.9999999999999997E-106); similar to Phosphoglyceromutase CG1721-PA, isoform A(XP_625114.1 Apis mellifera 9.9999999999999993E-105); similar to Phosphoglyceromutase CG1721-PA, isoform …
217	Phosphoglyceromutase	NP_524546.2	Drosophila melanogaster	1e-110		phosphoglyceromutase(NP_001037540.1 Bombyx mori 1.0000000000000001E-110); Phosphoglyceromutase(NP_524546.2 Drosophila melanogaster 1.0000000000000001E-110); ENSANGP00000015800(XP_321710.2 Anopheles gambiae str. PEST 9.9999999999999999E-110); similar to Phosphoglyceromutase CG1721-PA, isoform A(XP_625114.1 Apis mellifera 1.0E-107); similar to Phosphoglyceromutase CG1721-PA, isoform A(XP_625114.1 A…
218	Phosphoglyceromutase	NP_524546.2	Drosophila melanogaster	1e-109		phosphoglyceromutase(NP_001037540.1 Bombyx mori 9.9999999999999999E-110); Phosphoglyceromutase(NP_524546.2 Drosophila melanogaster 9.9999999999999999E-110); ENSANGP00000015800(XP_321710.2 Anopheles gambiae str. PEST 9.9999999999999999E-110); similar to Phosphoglyceromutase CG1721-PA, isoform A(XP_625114.1 Apis mellifera 1.0E-107); similar to Phosphoglyceromutase CG1721-PA, isoform A(XP_625114.1 A…
219	similar to CG12164-PA	XP_623491.2	Apis mellifera	1e-59		similar to CG12164-PA(XP_623491.2 Apis mellifera 1.0E-59); similar to CG12164-PA(XP_623491.2 Apis mellifera 1.0E-59); similar to CG12164-PA(XP_970717.1 Tribolium castaneum 4.9999999999999998E-58); ENSANGP00000002876(XP_319445.2 Anopheles gambiae str. PEST 2.0000000000000001E-53); CG12164(NP_610268.2 Drosophila melanogaster 5.0E-53); similar to CG12164-PA(XP_970717.1 Tribolium castaneum 3.0E-52); …
220	aubergine	NP_476734.1	Drosophila melanogaster	5e-31		ENSANGP00000006401(XP_319604.2 Anopheles gambiae str. PEST 2.0E-45); ENSANGP00000006401(XP_319604.2 Anopheles gambiae str. PEST 2.0E-45); piwi-like 1 (Drosophila)(NP_004755.2 Homo sapiens 5.0000000000000004E-44); piwi-like 1 (Drosophila)(NP_004755.2 Homo sapiens 5.0000000000000004E-44); piwi-like 1 (Drosophila)(NP_004755.2 Homo sapiens 5.0000000000000004E-44); piwi-like 1 (Drosophila)(NP_004755.2…
221	thread	NP_524101.2	Drosophila melanogaster	1e-29		similar to thread CG12284-PA, isoform A(XP_001121931.1 Apis mellifera 8.0000000000000004E-32); similar to thread CG12284-PA, isoform A(XP_001122616.1 Apis mellifera 2.0000000000000002E-30); similar to thread CG12284-PA, isoform A(XP_001122616.1 Apis mellifera 2.0000000000000002E-30); inhibitor of apoptosis protein(NP_001037024.1 Bombyx mori 5.9999999999999998E-30); thread(NP_524101.2 Drosophila m…
222	unknown protein
223	Diphenol oxidase A2	NP_477300.1	Drosophila melanogaster	1e-151		similar to Probable 26S proteasome non-ATPase regulatory subunit 3 (26S proteasome subunit S3) (Diphenol oxidase A2 component) (DOX-A2)(XP_623947.1 Apis mellifera 1.0E-166); similar to Probable 26S proteasome non-ATPase regulatory subunit 3 (26S proteasome subunit S3) (Diphenol oxidase A2 component) (DOX-A2)(XP_971686.1 Tribolium castaneum 9.9999999999999996E-165); ENSANGP00000016528(XP_319831.2 …
224	wunen	NP_724787.1	Drosophila melanogaster	6e-51		ENSANGP00000000365(XP_313219.1 Anopheles gambiae str. PEST 7.0000000000000001E-52); ENSANGP00000000365(XP_313219.1 Anopheles gambiae str. PEST 7.0000000000000001E-52); wunen(NP_724787.1 Drosophila melanogaster 6.0E-51); wunen(NP_724787.1 Drosophila melanogaster 6.0E-51); wunen(NP_477193.1 Drosophila melanogaster 2.9999999999999999E-50); wunen(NP_477193.1 Drosophila melanogaster 2.9999999999999999…
225	wunen	NP_477193.1	Drosophila melanogaster	2e-33		wunen(NP_477193.1 Drosophila melanogaster 2.0000000000000001E-33); wunen(NP_724787.1 Drosophila melanogaster 2.0000000000000001E-33); similar to phosphatidic acid phosphatase 2a(XP_697507.1 Danio rerio 8.0000000000000004E-33); phosphatidic acid phosphatase 2a(NP_001011077.1 Xenopus tropicalis 3.0E-32); similar to CG8804-PA, isoform A(XP_971190.1 Tribolium castaneum 2.0000000000000002E-31); ENSANG…
226	Suv4-20	NP_569853.1	Drosophila melanogaster	3e-66		similar to CG13363-PA(XP_974904.1 Tribolium castaneum 1.9999999999999999E-72); Suv4-20(NP_569853.1 Drosophila melanogaster 3.0000000000000002E-66); similar to Suv4-20 CG13363-PA(XP_395375.3 Apis mellifera 3.0000000000000002E-66); suppressor of variegation 4-20 homolog 1 (Drosophila)(XP_422910.2 Gallus gallus 3.0000000000000001E-61); suppressor of variegation 4-20 homolog 1 (Drosophila)(XP_422910.…
227	Larval visceral protein D	NP_476625.2	Drosophila melanogaster	1e-64		hypothetical LOC428569(XP_426125.2 Gallus gallus 7.0000000000000003E-68); hypothetical LOC428569(XP_426125.2 Gallus gallus 7.0000000000000003E-68); alpha-glucosidase(NP_001035326.1 Apis mellifera 9.0E-68); alpha-glucosidase(NP_001035326.1 Apis mellifera 9.0E-68); similar to CG14935-PB, isoform B(XP_975220.1 Tribolium castaneum 9.9999999999999994E-68); similar to CG14935-PB, isoform B(XP_975228.1 …
228	similar to sentrin/SUMO-specific protease	XP_423848.2	Gallus domesticus	4e-07		hypothetical protein(NP_597418.1 Encephalitozoon cuniculi GB-M1 2.9999999999999999E-7); similar to sentrin/SUMO-specific protease(XP_423848.2 Gallus gallus 3.9999999999999998E-7); similar to SUMO1/sentrin specific protease 1(XP_692189.1 Danio rerio 9.9999999999999995E-7); similar to SUMO1/sentrin specific protease 1(XP_690691.1 Danio rerio 9.9999999999999995E-7); similar to SUMO1/sentrin specific…
229	Elongin C	NP_523794.1	Drosophila melanogaster	1e-51		similar to CG9291-PA(XP_788561.1 Strongylocentrotus purpuratus 7.0000000000000001E-52); zgc:92635(NP_001002440.2 Danio rerio 1.0E-51); zgc:92635(NP_001002440.2 Danio rerio 1.0E-51); similar to transcription elongation factor B (SIII), polypeptide 1(XP_001087401.1 Macaca mulatta 1.0E-51); Elongin C(NP_523794.1 Drosophila melanogaster 1.0E-51); similar to transcription elongation factor B (SIII), p…
230	similar to CG1943-PA, isoform A	XP_623616.1	Apis mellifera	2e-13		similar to CG1943-PA, isoform A(XP_623616.1 Apis mellifera 2.0000000000000001E-13); similar to CG1943-PA, isoform A(XP_623616.1 Apis mellifera 2.0000000000000001E-13); similar to CG1943-PA, isoform A(XP_970940.1 Tribolium castaneum 1.9999999999999999E-6);
231	similar to CG12918-PA	XP_394366.3	Apis mellifera	8e-29		similar to CG12918-PA(XP_394366.3 Apis mellifera 7.9999999999999995E-29); similar to CG12918-PA(XP_394366.3 Apis mellifera 7.9999999999999995E-29); CG12918(NP_610547.1 Drosophila melanogaster 3.0E-28); similar to CG12918-PA(XP_974897.1 Tribolium castaneum 3.0000000000000001E-27); ENSANGP00000013093(XP_314711.2 Anopheles gambiae str. PEST 3.9999999999999996E-21); transmembrane protein 4(NP_0010349…
232	similar to XTP3-transactivated protein B	XP_394479.3	Apis mellifera	1e-58		similar to XTP3-transactivated protein B(XP_394479.3 Apis mellifera 1.0E-58); similar to XTP3-transactivated protein B(XP_394479.3 Apis mellifera 1.0E-58); similar to XTP3-transactivated gene B protein homolog precursor(XP_971325.1 Tribolium castaneum 6.9999999999999996E-56); ENSANGP00000025417(XP_310144.2 Anopheles gambiae str. PEST 2.0E-50); CG6766(NP_609537.1 Drosophila melanogaster 6.99999999…
233	rhoptry protein, putative	NP_702526.1	PLASMODIUM FALCIPARUM (ISOLATE 3D7).	2e-09	U	rhoptry protein, putative(NP_702526.1 Plasmodium falciparum 3D7 2.0000000000000001E-9); structural maintenance of chromosomes protein(XP_656581.1 Entamoeba histolytica HM-1:IMSS 2.9999999999999997E-8); hypothetical protein(XP_001014998.1 Tetrahymena thermophila SB210 2.9999999999999997E-8); class II myosin heavy chain(XP_711151.1 Candida albicans SC5314 9.9999999999999995E-8); actin binding prote…
234	lightoid	NP_724768.2	Drosophila melanogaster	2e-71		similar to CG8024-PB, isoform B(XP_974043.1 Tribolium castaneum 6.0000000000000005E-76); similar to CG8024-PC, isoform C(XP_001122592.1 Apis mellifera 2.0E-73); similar to CG8024-PC, isoform C(XP_001122592.1 Apis mellifera 2.0E-73); Rab-related protein(NP_001040211.1 Bombyx mori 9.0000000000000004E-72); lightoid(NP_724763.1 Drosophila melanogaster 1.9999999999999998E-71); lightoid(NP_525109.1 Dro…
235	similar to CG9578-PA	XP_973358.1	Tribolium castaneum	9e-25		similar to CG9578-PA(XP_973358.1 Tribolium castaneum 9.0000000000000002E-25); similar to CG9578-PA(XP_396151.2 Apis mellifera 9.9999999999999996E-24); similar to CG9578-PA(XP_396151.2 Apis mellifera 9.9999999999999996E-24); ENSANGP00000021091(XP_563488.1 Anopheles gambiae str. PEST 7.9999999999999993E-21); CG9578(NP_608377.1 Drosophila melanogaster 2.0E-19); similar to MGC79019 protein(XP_791850.…
236	similar to CG6904-PA, isoform A	XP_624707.1	Apis mellifera	1e-107		similar to CG6904-PA, isoform A(XP_624707.1 Apis mellifera 1.0E-107); similar to CG6904-PA, isoform A(XP_624707.1 Apis mellifera 1.0E-107); similar to CG6904-PB, isoform B(XP_973266.1 Tribolium castaneum 9.9999999999999996E-104); ENSANGP00000012176(XP_312352.2 Anopheles gambiae str. PEST 9.9999999999999993E-103); CG6904(NP_650422.1 Drosophila melanogaster 1.9999999999999998E-96); CG6904(NP_731967…
237	Gasp	NP_649611.2	Drosophila melanogaster	1e-35		similar to CG17052-PA(XP_001120217.1 Apis mellifera 4.9999999999999999E-96); similar to CG17052-PA(XP_001120217.1 Apis mellifera 4.9999999999999999E-96); similar to CG17052-PA(XP_971445.1 Tribolium castaneum 1.9999999999999999E-94); ENSANGP00000018544(XP_309184.2 Anopheles gambiae str. PEST 3.0000000000000001E-93); CG17052(NP_608378.2 Drosophila melanogaster 4.9999999999999999E-86); ENSANGP000000…
238	mitochondrial ribosomal protein L3	NP_511166.2	Drosophila melanogaster	2e-14		mitochondrial ribosomal protein L3(NP_511166.2 Drosophila melanogaster 0.00000000000002); mitochondrial ribosomal protein L3(NP_511166.2 Drosophila melanogaster 2.0000000000000001E-13); ENSANGP00000010184(XP_316827.2 Anopheles gambiae str. PEST 9.9999999999999998E-13); similar to mitochondrial ribosomal protein L3 CG8288-PA(XP_625054.2 Apis mellifera 0.00000000003); similar to mitochondrial ribos…
239	mitochondrial ribosomal protein L3	NP_511166.2	Drosophila melanogaster	3e-96		mitochondrial ribosomal protein L3(NP_511166.2 Drosophila melanogaster 3.0000000000000001E-96); ENSANGP00000010184(XP_316827.2 Anopheles gambiae str. PEST 2.0E-91); similar to CG8288-PA(XP_973661.1 Tribolium castaneum 2.0E-90); similar to mitochondrial ribosomal protein L3 CG8288-PA(XP_625054.2 Apis mellifera 4.9999999999999997E-89); similar to mitochondrial ribosomal protein L3 CG8288-PA(XP_6250…
240	Ard1	NP_648378.1	Drosophila melanogaster	3e-09		ENSANGP00000020842(XP_321189.2 Anopheles gambiae str. PEST 4.9999999999999998E-73); ENSANGP00000020842(XP_321189.2 Anopheles gambiae str. PEST 4.9999999999999998E-73); N-acetyltransferase(NP_001040325.1 Bombyx mori 1.9999999999999999E-72); N-acetyltransferase(NP_001040325.1 Bombyx mori 1.9999999999999999E-72); CG14222(NP_608331.1 Drosophila melanogaster 9.9999999999999996E-70); CG14222(NP_608331.…
241	similar to CG4957-PA	XP_970254.1	Tribolium castaneum	1e-43		similar to CG4957-PA(XP_970254.1 Tribolium castaneum 1.0000000000000001E-43); coiled-coil domain containing 44(NP_081622.1 Mus musculus 3.0E-34); coiled-coil domain containing 44(NP_081622.1 Mus musculus 3.0E-34); coiled-coil domain containing 44(NP_081622.1 Mus musculus 3.0E-34); coiled-coil domain containing 44(NP_081622.1 Mus musculus 3.0E-34); coiled-coil domain containing 44(NP_081622.1 Mus …
242	small nuclear ribonucleoprotein 70K	NP_477205.1	Drosophila melanogaster	4e-50		similar to U1 small nuclear ribonucleoprotein 70 kDa (U1 snRNP 70 kDa) (snRNP70)(XP_976081.1 Tribolium castaneum 3.0000000000000001E-58); similar to U1 small nuclear ribonucleoprotein 70 kDa (U1 snRNP 70 kDa) (snRNP70)(XP_967303.1 Tribolium castaneum 3.9999999999999998E-57); similar to U1 small nuclear ribonucleoprotein 70 kDa (U1 snRNP 70 kDa) (snRNP70)(XP_623789.2 Apis mellifera 4.0E-55); simil…
243	small nuclear ribonucleoprotein 70K	NP_477205.1	Drosophila melanogaster	2e-65		similar to U1 small nuclear ribonucleoprotein 70 kDa (U1 snRNP 70 kDa) (snRNP70)(XP_967303.1 Tribolium castaneum 2.9999999999999999E-75); similar to U1 small nuclear ribonucleoprotein 70 kDa (U1 snRNP 70 kDa) (snRNP70)(XP_623789.2 Apis mellifera 4.9999999999999998E-73); similar to U1 small nuclear ribonucleoprotein 70 kDa (U1 snRNP 70 kDa) (snRNP70)(XP_623789.2 Apis mellifera 4.9999999999999998E-…
244	hypothetical LOC416417	XP_414731.2	Gallus domesticus	2e-35		hypothetical LOC416417(XP_414731.2 Gallus gallus 2.0E-35); hypothetical LOC416417(XP_414731.2 Gallus gallus 2.0E-35); hypothetical protein LOC518366(NP_001070330.1 Bos taurus 5.9999999999999998E-35); similar to RUN domain containing 2A(XP_693885.1 Danio rerio 9.9999999999999993E-35); similar to RUN domain containing 2A(XP_693885.1 Danio rerio 9.9999999999999993E-35); similar to RUN domain contain…
245	similar to mevalonate kinase	XP_972334.1	Tribolium castaneum	1e-31		similar to mevalonate kinase(XP_972334.1 Tribolium castaneum 1.0000000000000001E-31); similar to mevalonate kinase(XP_972334.1 Tribolium castaneum 1.0000000000000001E-31); CG33671(NP_001027412.1 Drosophila melanogaster 8.9999999999999998E-26); hypothetical protein(XP_645383.1 Dictyostelium discoideum AX4 1.9999999999999998E-24); similar to Mevalonate kinase (MK)(XP_624545.2 Apis mellifera 9.99999…
246	similar to c-Jun protein	XP_001122040.1	Apis mellifera	6e-21		similar to c-Jun protein(XP_001122040.1 Apis mellifera 5.9999999999999998E-21); similar to c-Jun protein(XP_001122040.1 Apis mellifera 5.9999999999999998E-21); similar to transcription factor AP-1(XP_793079.1 Strongylocentrotus purpuratus 0.0000000000001); similar to Transcription factor AP-1 (Activator protein 1) (AP1) (Proto-oncogene c-jun) (V-jun avian sarcoma virus 17 oncogene homolog) (Jun A…
247	similar to CG11563-PA	XP_624594.1	Apis mellifera	1e-15		hypothetical protein LOC692929(NP_001040236.1 Bombyx mori 9.9999999999999995E-21); similar to CG11563-PA(XP_624594.1 Apis mellifera 1.0000000000000001E-15); similar to CG11563-PA(XP_624594.1 Apis mellifera 1.0000000000000001E-15); similar to Protein CGI-117(XP_001176996.1 Strongylocentrotus purpuratus 4.0000000000000001E-13); hypothetical LOC416228(XP_414551.2 Gallus gallus 0.000000000002); hypot…
248	similar to enoyl Coenzyme A hydratase domain containing 3	XP_968544.1	Tribolium castaneum	3e-54		similar to enoyl Coenzyme A hydratase domain containing 3(XP_968544.1 Tribolium castaneum 3.0000000000000001E-54); similar to enoyl Coenzyme A hydratase domain containing 3(XP_968544.1 Tribolium castaneum 3.0000000000000001E-54); similar to enoyl Coenzyme A hydratase domain containing 3(XP_623935.1 Apis mellifera 1.0E-50); similar to enoyl Coenzyme A hydratase domain containing 3(XP_623935.1 Apis…
249	bursicon	NP_650983.1	Drosophila melanogaster	2e-56		similar to CG13419-PA(XP_966457.1 Tribolium castaneum 6.9999999999999998E-58); bursicon(NP_650983.1 Drosophila melanogaster 2.0000000000000001E-56); single-chain bursicon(NP_001035352.1 Apis mellifera 2.0000000000000001E-53); single-chain bursicon(NP_001035352.1 Apis mellifera 2.0000000000000001E-53);
250	primo-1	NP_001027186.1	Drosophila melanogaster	1e-30		similar to Low molecular weight phosphotyrosine protein phosphatase 2 (Low molecular weight cytosolic acid phosphatase 2) (PTPase 2)(XP_968930.1 Tribolium castaneum 4.0000000000000002E-42); similar to Low molecular weight phosphotyrosine protein phosphatase (LMW-PTP) (Low molecular weight cytosolic acid phosphatase) (Red cell acid phosphatase 1) (PTPase) (Adipocyte acid phosphatase)(XP_001123009.…
251	mitochondrial ribosomal protein L15	NP_524185.1	Drosophila melanogaster	7e-86		similar to CG5219-PA(XP_974883.1 Tribolium castaneum 9.9999999999999999E-96); similar to mitochondrial ribosomal protein L15 CG5219-PA(XP_395827.2 Apis mellifera 9.9999999999999996E-95); ENSANGP00000015285(XP_320585.1 Anopheles gambiae str. PEST 9.9999999999999993E-89); mitochondrial ribosomal protein L15(NP_524185.1 Drosophila melanogaster 7.0000000000000004E-86); similar to Mrpl15-prov protein(…
252	Bx42	NP_511093.2	Drosophila melanogaster	2e-30		similar to Bx42 CG8264-PA(XP_623623.1 Apis mellifera 9.0000000000000002E-41); similar to Bx42 CG8264-PA(XP_623623.1 Apis mellifera 9.0000000000000002E-41); similar to CG8264-PA(XP_971504.1 Tribolium castaneum 9.9999999999999993E-40); SNW domain containing 1(XP_001096395.1 Macaca mulatta 1.9999999999999999E-38); SNW domain containing 1(XP_001096395.1 Macaca mulatta 1.9999999999999999E-38); SKI-int…
253	unknown protein
254	cathepsin B-N	AAU14266	Myzus persicae	0		similar to cathepsin B preproprotein(XP_974298.1 Tribolium castaneum 3.9999999999999998E-80); similar to CG10992-PA(XP_974220.1 Tribolium castaneum 3.0000000000000002E-77); ENSANGP00000003981(XP_313835.2 Anopheles gambiae str. PEST 9.9999999999999993E-77); similar to cathepsin B preproprotein(XP_974271.1 Tribolium castaneum 7.9999999999999994E-76); F57F5.1(NP_506011.1 Caenorhabditis elegans 4.999…
255	cathepsin B-N	AAU14266	Myzus persicae	1e-150		similar to cathepsin B preproprotein(XP_974271.1 Tribolium castaneum 1.0E-62); similar to cathepsin B preproprotein(XP_974298.1 Tribolium castaneum 1.0E-62); similar to CG10992-PA(XP_974220.1 Tribolium castaneum 2.0000000000000001E-62); W07B8.4(NP_503382.1 Caenorhabditis elegans 4.0000000000000001E-58); cathepsin B(NP_001036850.1 Bombyx mori 4.9999999999999998E-58); F57F5.1(NP_506011.1 Caenorhabd…
256	cathepsin B-N	AAU14266	Myzus persicae	1e-161		ENSANGP00000003981(XP_313835.2 Anopheles gambiae str. PEST 1.9999999999999999E-48); similar to CG10992-PA(XP_974220.1 Tribolium castaneum 9.9999999999999997E-48); similar to cathepsin B preproprotein(XP_974298.1 Tribolium castaneum 3.0000000000000002E-47); CG10992(NP_572920.1 Drosophila melanogaster 2.9999999999999999E-46); F57F5.1(NP_506011.1 Caenorhabditis elegans 2.0000000000000002E-43); simil…
257	unknown protein				U
258	unknown protein				U
259	cactus	NP_476943.1	Drosophila melanogaster	2e-29		ENSANGP00000010014(XP_317542.2 Anopheles gambiae str. PEST 2.0000000000000001E-32); similar to cactus CG5848-PB, isoform B(XP_001121009.1 Apis mellifera 1.0000000000000001E-31); similar to cactus CG5848-PB, isoform B(XP_001121009.1 Apis mellifera 1.0000000000000001E-31); similar to CG5848-PB, isoform B(XP_968785.1 Tribolium castaneum 1.9999999999999999E-29); cactus(NP_476943.1 Drosophila melanoga…
260	Sh3beta	NP_729248.1	Drosophila melanogaster	7e-22		similar to SH3 domain-binding glutamic acid-rich protein homolog (SH3BGR protein)(XP_624305.1 Apis mellifera 9.9999999999999992E-25); similar to SH3 domain-binding glutamic acid-rich protein homolog (SH3BGR protein)(XP_624305.1 Apis mellifera 9.9999999999999992E-25); Sh3beta(NP_729248.1 Drosophila melanogaster 7.0000000000000001E-22); similar to CG8475-PA, isoform A(XP_969912.1 Tribolium castaneu…
261	similar to CG10069-PB, isoform B	XP_968141.1	Tribolium castaneum	1e-14		similar to CG10069-PB, isoform B(XP_968141.1 Tribolium castaneum 0.00000000000001); similar to CG10069-PB, isoform B(XP_397279.2 Apis mellifera 0.00000000000004); solute carrier family 37 (glycerol-3-phosphate transporter), member 2(NP_998179.1 Danio rerio 2.0000000000000001E-13); sugar porter/ transporter(NP_566891.1 Arabidopsis thaliana 2.0000000000000001E-13); zgc:101659(NP_001007440.1 Danio r…
262	unknown protein				U
263	Ucp4B	NP_608977.1	Drosophila melanogaster	5e-27		zgc:86898(NP_001002099.1 Danio rerio 4.0E-95); solute carrier family 25 (mitochondrial carrier oxoglutarate carrier), member 11(NP_077173.1 Mus musculus 9.9999999999999996E-95); solute carrier family 25 (mitochondrial carrier oxoglutarate carrier), member 11(NP_077173.1 Mus musculus 9.9999999999999996E-95); solute carrier family 25 (mitochondrial carrier oxoglutarate carrier), member 11(NP_077173…
264	unknown protein				U
265	Thioredoxin reductase-1	NP_727251.1	Drosophila melanogaster	2e-87		thioredoxin reductase(XP_393517.1 Apis mellifera 1.0E-99); thioredoxin reductase(XP_393517.1 Apis mellifera 1.0E-99); thioredoxin reductase(XP_623425.2 Apis mellifera 4.0000000000000001E-99); thioredoxin reductase(XP_623425.2 Apis mellifera 4.0000000000000001E-99); similar to CG2151-PA, isoform A(XP_966318.1 Tribolium castaneum 4.9999999999999998E-95); similar to CG2151-PA, isoform A(XP_975772.1 …
266	ENSANGP00000020913	XP_321827.2	Anopheles gambiae PEST	1e-81		ENSANGP00000020913(XP_321827.2 Anopheles gambiae str. PEST 9.9999999999999996E-82); similar to CG2277-PA(XP_973248.1 Tribolium castaneum 6.9999999999999999E-78); CG2277(NP_612095.3 Drosophila melanogaster 4.9999999999999997E-68); similar to CG2277-PA(XP_001121742.1 Apis mellifera 9.0E-68); similar to CG2277-PA(XP_001121742.1 Apis mellifera 9.0E-68); 5'-nucleotidase domain containing 1(XP_419778.1…
267	similar to eukaryotic translation initiation factor 4E nuclear import factor 1	XP_001122940.1	Apis mellifera	9e-27		similar to eukaryotic translation initiation factor 4E nuclear import factor 1(XP_001122940.1 Apis mellifera 9.0000000000000003E-27); similar to Eukaryotic translation initiation factor 4E transporter (eIF4E transporter) (4E-T) (Eukaryotic translation initiation factor 4E nuclear import factor 1)(XP_969555.1 Tribolium castaneum 6.9999999999999993E-24); eukaryotic translation initiation factor 4E …
268	similar to CG6016-PB, isoform B	XP_976099.1	Tribolium castaneum	2e-72		similar to CG6016-PB, isoform B(XP_976099.1 Tribolium castaneum 1.9999999999999999E-72); similar to CG6016-PB, isoform B(XP_625173.2 Apis mellifera 6.9999999999999998E-71); similar to CG6016-PB, isoform B(XP_625173.2 Apis mellifera 6.9999999999999998E-71); similar to CG6016-PB, isoform B(XP_976083.1 Tribolium castaneum 1.9999999999999999E-67); ENSANGP00000026086(XP_320744.2 Anopheles gambiae str.…
269	midlife-crisis	NP_001033938.1	Drosophila melanogaster	7e-37		similar to RAN binding protein 9(XP_397391.2 Apis mellifera 8.0000000000000003E-56); similar to RAN binding protein 9(XP_966900.1 Tribolium castaneum 9.9999999999999994E-50); RAN binding protein 9(XP_518246.2 Pan troglodytes 6.9999999999999995E-44); RAN binding protein 9(XP_518246.2 Pan troglodytes 6.9999999999999995E-44); RAN binding protein 9(NP_005484.2 Homo sapiens 6.9999999999999995E-44); RA…
270	Ribosomal protein L27	NP_651417.1	Drosophila melanogaster	1e-54		similar to Ribosomal protein L27 CG4759-PA(XP_395728.2 Apis mellifera 6.0E-57); similar to Ribosomal protein L27 CG4759-PA(XP_395728.2 Apis mellifera 6.0E-57); Ribosomal protein L27(NP_651417.1 Drosophila melanogaster 1.0E-54); similar to CG4759-PA(XP_969072.1 Tribolium castaneum 3.0000000000000001E-54); ribosomal protein L27(NP_001037235.1 Bombyx mori 2.0E-52); ENSANGP00000028538(XP_552567.1 Ano…
271	Ribosomal protein L27	NP_651417.1	Drosophila melanogaster	2e-55		similar to Ribosomal protein L27 CG4759-PA(XP_395728.2 Apis mellifera 1.9999999999999999E-57); similar to Ribosomal protein L27 CG4759-PA(XP_395728.2 Apis mellifera 1.9999999999999999E-57); similar to CG4759-PA(XP_969072.1 Tribolium castaneum 2.0E-55); Ribosomal protein L27(NP_651417.1 Drosophila melanogaster 2.0E-55); ribosomal protein L27(NP_001037235.1 Bombyx mori 1.0E-53); ENSANGP00000028538(…
272	mitochondrial ribosomal protein L14	NP_525048.1	Drosophila melanogaster	2e-47		similar to mitochondrial ribosomal protein L14 CG14048-PA(XP_624479.1 Apis mellifera 4.0000000000000001E-53); similar to mitochondrial ribosomal protein L14 CG14048-PA(XP_624479.1 Apis mellifera 4.0000000000000001E-53); similar to CG14048-PA(XP_967659.1 Tribolium castaneum 2.0E-51); ENSANGP00000010137(XP_309502.2 Anopheles gambiae str. PEST 2.0E-50); mitochondrial ribosomal protein L14(NP_525048.…
273	hypothetical protein LOC725839	XP_001121641.1	Apis mellifera	6e-10		hypothetical protein LOC725839(XP_001121641.1 Apis mellifera 0.0000000006); hypothetical protein LOC725839(XP_001121641.1 Apis mellifera 0.0000000006); hypothetical protein LOC655508(XP_976076.1 Tribolium castaneum 6.9999999999999998E-9);
274	unknown protein				U
275	similar to leukotriene B4 12-hydroxydehydrogenase	XP_394852.2	Apis mellifera	9e-59		similar to leukotriene B4 12-hydroxydehydrogenase(XP_394852.2 Apis mellifera 9.0000000000000002E-59); similar to leukotriene B4 12-hydroxydehydrogenase(XP_394852.2 Apis mellifera 9.0000000000000002E-59); ENSANGP00000012490(XP_310833.2 Anopheles gambiae str. PEST 1.0E-54); ENSANGP00000020750(XP_310684.2 Anopheles gambiae str. PEST 3.0000000000000002E-53); similar to NADP-dependent leukotriene B4 1…
276	similar to CG1674-PD, isoform D	XP_001120342.1	Apis mellifera	2e-36		similar to CG1674-PD, isoform D(XP_001120342.1 Apis mellifera 1.9999999999999999E-36); similar to CG1674-PD, isoform D(XP_001122549.1 Apis mellifera 1.9999999999999999E-36); similar to CG1674-PA, isoform A(XP_968574.1 Tribolium castaneum 4.9999999999999996E-35); CG1674(NP_995588.1 Drosophila melanogaster 1.9999999999999999E-20); CG1674(NP_726554.1 Drosophila melanogaster 0.0000000000000002);
277	Replication Protein A 70	NP_524274.1	Drosophila melanogaster	6e-32		similar to CG40410-PA.3(XP_392209.1 Apis mellifera 1.0E-70); similar to CG40410-PA.3(XP_392209.1 Apis mellifera 1.0E-70); similar to CG40410-PA.3(XP_975592.1 Tribolium castaneum 1.9999999999999999E-69); apoptosis-linked protein 2(NP_001040187.1 Bombyx mori 6.0000000000000006E-67); similar to apoptosis-linked gene 2(XP_001176285.1 Strongylocentrotus purpuratus 4.0000000000000001E-59); programmed c…
278	unknown protein				U
279	DnaJ-like-1	NP_523936.2	Drosophila melanogaster	4e-08		similar to CG7556-PA(XP_624533.1 Apis mellifera 2.0E-85); similar to CG7556-PA(XP_624533.1 Apis mellifera 2.0E-85); ENSANGP00000012466(XP_310857.2 Anopheles gambiae str. PEST 4.0E-79); CG7556(NP_573354.1 Drosophila melanogaster 4.0E-70); similar to CG7556-PA(XP_974769.1 Tribolium castaneum 6.0000000000000001E-64); F54F2.9(NP_498949.2 Caenorhabditis elegans 2.0E-45); similar to conserved hypotheti…
280	mitochondrial ribosomal protein S31	NP_524100.1	Drosophila melanogaster	9e-46		similar to CG5904-PA(XP_975056.1 Tribolium castaneum 1.0E-53); mitochondrial ribosomal protein S31(NP_524100.1 Drosophila melanogaster 9.0E-46); similar to CG5904-PA(XP_975070.1 Tribolium castaneum 1.0000000000000001E-32); similar to 28S ribosomal protein S31, mitochondrial precursor (S31mt) (MRP-S31) (Imogen 38)(NP_001069483.1 Bos taurus 2.0000000000000001E-32); similar to mitochondrial ribosoma…
281	similar to CG5934-PA	XP_966844.1	Tribolium castaneum	4e-46		similar to CG5934-PA(XP_966844.1 Tribolium castaneum 4.0000000000000001E-46); similar to CG5934-PA(XP_393204.1 Apis mellifera 1.0E-41); similar to CG5934-PA(XP_393204.1 Apis mellifera 1.0E-41); CG5934(NP_651552.1 Drosophila melanogaster 2.0000000000000001E-37); ENSANGP00000013876(XP_321874.2 Anopheles gambiae str. PEST 3.9999999999999998E-36); T07A5.6b(NP_001022752.1 Caenorhabditis elegans 9.9999…
282	Tudor-SN	NP_612021.1	Drosophila melanogaster	3e-29		similar to Staphylococcal nuclease domain containing 1(XP_798852.2 Strongylocentrotus purpuratus 8.0000000000000005E-37); staphylococcal nuclease domain containing 1(NP_878285.1 Danio rerio 6.0000000000000001E-32); staphylococcal nuclease domain containing 1(NP_878285.1 Danio rerio 6.0000000000000001E-32); ENSANGP00000021797(XP_315689.2 Anopheles gambiae str. PEST 1.0000000000000001E-31); similar…
283	unknown protein
284	unknown protein
285	similar to CG4030-PA	XP_001122167.1	Apis mellifera	2e-40		similar to CG4030-PA(XP_001122167.1 Apis mellifera 1.9999999999999999E-40); similar to CG4030-PA(XP_001122167.1 Apis mellifera 1.9999999999999999E-40); similar to CG4030-PA(XP_971982.1 Tribolium castaneum 4.9999999999999998E-39); similar to rabaptin-5(XP_789966.2 Strongylocentrotus purpuratus 9.9999999999999994E-37); RABaptiN (rab effector)(NP_498266.1 Caenorhabditis elegans 2.0000000000000001E-3…
286	unknown protein				U
287	Elongation factor 2b	NP_525105.2	Drosophila melanogaster	1e-128		similar to Elongation factor 2 (EF-2)(XP_392691.2 Apis mellifera 1.0000000000000001E-130); similar to Elongation factor 2 (EF-2)(XP_392691.2 Apis mellifera 1.0000000000000001E-130); similar to Elongation factor 2 (EF-2)(XP_975635.1 Tribolium castaneum 1.0000000000000001E-128); translation elongation factor 2(NP_001037593.1 Bombyx mori 1.0000000000000001E-128); Elongation factor 2b(NP_525105.2 Dro…
288	similar to CG17593-PA	XP_968621.1	Tribolium castaneum	2e-98		similar to CG17593-PA(XP_968621.1 Tribolium castaneum 1.9999999999999999E-98); CG17593(NP_608786.2 Drosophila melanogaster 4.9999999999999998E-83); similar to CG17593-PA(XP_001116304.1 Macaca mulatta 3.9999999999999998E-82); similar to CG17593-PA(XP_001116304.1 Macaca mulatta 3.9999999999999998E-82); hypothetical protein LOC739076(XP_001150302.1 Pan troglodytes 3.9999999999999998E-82); hypothetic…
289	similar to CG14613-PA	XP_967168.1	Tribolium castaneum	4e-25		similar to CG14613-PA(XP_967168.1 Tribolium castaneum 4.0000000000000002E-25); similar to chromosome 18 open reading frame 19(NP_001026185.1 Gallus gallus 9.9999999999999992E-25); similar to chromosome 18 open reading frame 19(NP_001026185.1 Gallus gallus 9.9999999999999992E-25); ENSANGP00000014322(XP_311751.2 Anopheles gambiae str. PEST 2.0000000000000001E-22); LEA_4 domain containing protein RG…
290	Lysyl-tRNA synthetase	NP_572573.1	Drosophila melanogaster	1e-155		similar to CG12141-PA, isoform A(XP_968212.1 Tribolium castaneum 9.9999999999999999E-161); similar to Lysyl-tRNA synthetase CG12141-PA, isoform A(XP_623936.1 Apis mellifera 9.9999999999999999E-161); similar to Lysyl-tRNA synthetase CG12141-PA, isoform A(XP_623936.1 Apis mellifera 9.9999999999999999E-161); ENSANGP00000015585(XP_310792.2 Anopheles gambiae str. PEST 9.9999999999999999E-160); Lysyl-t…
291	similar to neuropeptide Y receptor Y5	XP_001233405.1	Gallus domesticus	2e-23		hypothetical protein LOC549385(NP_001016631.1 Xenopus tropicalis 1.9999999999999999E-23); similar to neuropeptide Y receptor Y5(XP_001233405.1 Gallus gallus 1.9999999999999999E-23); similar to neuropeptide Y receptor Y5(XP_001233405.1 Gallus gallus 1.9999999999999999E-23); similar to CG15027-PA(XP_001098931.1 Macaca mulatta 1.9999999999999999E-23); similar to CG15027-PA(XP_001098931.1 Macaca mula…
292	sex-specific enzyme 2	NP_650522.1	Drosophila melanogaster	2e-17		similar to phosphatidylserine-specific phospholipase A1(XP_967063.1 Tribolium castaneum 1.0E-35); CG7367(NP_609175.1 Drosophila melanogaster 2.0E-35); similar to CG6472-PA(XP_969893.1 Tribolium castaneum 1.0000000000000001E-33); ENSANGP00000023853(XP_310281.4 Anopheles gambiae str. PEST 4.0000000000000002E-33); ENSANGP00000010825(XP_318018.1 Anopheles gambiae str. PEST 6.9999999999999997E-32); EN…
293	Superoxide dismutase	NP_476735.1	Drosophila melanogaster	1e-56		similar to CG11793-PA(XP_968284.1 Tribolium castaneum 3.0000000000000001E-59); CuZn superoxide dismutase(XP_392913.2 Apis mellifera 2.0000000000000001E-58); CuZn superoxide dismutase(XP_392913.2 Apis mellifera 2.0000000000000001E-58); Superoxide dismutase(NP_476735.1 Drosophila melanogaster 1.0E-56); Cu/Zn SOD(NP_001037084.1 Bombyx mori 5.0000000000000002E-54); ENSANGP00000016164(XP_311594.2 Anop…
294	unknown protein
295	Organic cation transporter	NP_524479.1	Drosophila melanogaster	4e-56		ENSANGP00000014442(XP_314193.2 Anopheles gambiae str. PEST 8.9999999999999998E-89); ENSANGP00000017784(XP_319528.2 Anopheles gambiae str. PEST 9.9999999999999993E-89); similar to CG6356-PA(XP_393846.3 Apis mellifera 1.0E-87); similar to CG6356-PA(XP_393846.3 Apis mellifera 1.0E-87); CG6356(NP_651240.1 Drosophila melanogaster 1.9999999999999998E-71); Organic cation transporter(NP_524479.1 Drosophi…
296	ENSANGP00000021276	XP_320662.2	Anopheles gambiae PEST	3e-19		ENSANGP00000021276(XP_320662.2 Anopheles gambiae str. PEST 2.9999999999999999E-19); CG8204(NP_611050.1 Drosophila melanogaster 2.9999999999999999E-16); similar to thyroid hormone receptor interactor 3(XP_969208.1 Tribolium castaneum 3.9999999999999999E-16); similar to CG8204-PA(XP_001120685.1 Apis mellifera 4.0000000000000003E-15); similar to CG8204-PA(XP_001120685.1 Apis mellifera 4.000000000000…
297	Myosin heavy chain	NP_523587.4	Drosophila melanogaster	3e-60		similar to Myosin heavy chain CG17927-PD, isoform D(XP_393334.3 Apis mellifera 2.0000000000000001E-62); similar to Myosin heavy chain CG17927-PD, isoform D(XP_393334.3 Apis mellifera 2.0000000000000001E-62); Myosin heavy chain(NP_724004.1 Drosophila melanogaster 3.0000000000000002E-60); Myosin heavy chain(NP_724005.1 Drosophila melanogaster 3.0000000000000002E-60); Myosin heavy chain(NP_724007.1 …
298	cdc2	NP_476797.1	Drosophila melanogaster	1e-91		Bm cdc2(NP_001037512.1 Bombyx mori 4.0E-92); cdc2(NP_476797.1 Drosophila melanogaster 1.0E-91); ENSANGP00000018666(XP_307878.2 Anopheles gambiae str. PEST 4.0000000000000001E-91); similar to Cell division control protein 2 homolog (p34 protein kinase)(XP_393093.3 Apis mellifera 2.0000000000000001E-89); similar to Cell division control protein 2 homolog (p34 protein kinase)(XP_967826.1 Tribolium c…
299	similar to CG8320-PA	XP_970581.1	Tribolium castaneum	3e-38		similar to CG8320-PA(XP_970581.1 Tribolium castaneum 2.9999999999999999E-38); similar to CG8320-PA(XP_001120146.1 Apis mellifera 3.9999999999999998E-36); CG8320(NP_611072.2 Drosophila melanogaster 5.0000000000000003E-34); hypothetical protein LOC692928(NP_001040235.1 Bombyx mori 6.9999999999999997E-32); zgc:77041(NP_996983.1 Danio rerio 2.0000000000000002E-31); ENSANGP00000011875(XP_313374.2 Anop…
300	lethal (2) 08717	NP_725829.2	Drosophila melanogaster	2e-59		similar to CG15094-PA, isoform A(XP_624251.2 Apis mellifera 4.0000000000000003E-68); similar to CG15094-PA, isoform A(XP_624251.2 Apis mellifera 4.0000000000000003E-68); ENSANGP00000021422(XP_319685.2 Anopheles gambiae str. PEST 3.0000000000000002E-66); similar to CG15096-PA, isoform A(XP_974427.1 Tribolium castaneum 2.0000000000000001E-62); similar to CG15096-PA, isoform A(XP_974408.1 Tribolium …
301	Elongation factor Tu mitochondrial	NP_524752.1	Drosophila melanogaster	1e-106		similar to CG6050-PA(XP_970339.1 Tribolium castaneum 9.9999999999999999E-110); ENSANGP00000015131(XP_308774.2 Anopheles gambiae str. PEST 1.0E-108); Elongation factor Tu mitochondrial(NP_524752.1 Drosophila melanogaster 9.9999999999999994E-107); elongation factor Tu(NP_001040119.1 Bombyx mori 9.9999999999999994E-99); similar to Elongation factor Tu mitochondrial CG6050-PA(XP_623051.1 Apis mellife…
302	Cellular retinaldehyde binding protein	NP_523939.1	Drosophila melanogaster	1e-07		CG2663(NP_649535.1 Drosophila melanogaster 2.0000000000000002E-30); CG2663(NP_730931.1 Drosophila melanogaster 2.0000000000000002E-30); similar to CG3823-PA(XP_969460.1 Tribolium castaneum 9.9999999999999994E-30); similar to CG2663-PB, isoform B(XP_624151.1 Apis mellifera 1.9999999999999999E-29); similar to CG2663-PB, isoform B(XP_624151.1 Apis mellifera 1.9999999999999999E-29); ENSANGP0000001217…
303	bendless	NP_511150.1	Drosophila melanogaster	1e-19		similar to CG8188-PA, isoform A(XP_392244.1 Apis mellifera 9.9999999999999993E-78); similar to CG8188-PA, isoform A(XP_392244.1 Apis mellifera 9.9999999999999993E-78); similar to CG8188-PA, isoform A(XP_971486.1 Tribolium castaneum 4.9999999999999996E-77); CG8188(NP_573237.2 Drosophila melanogaster 3.0000000000000001E-73); similar to ubiquitin conjugating enzyme E2(XP_783214.1 Strongylocentrotus …
304	Vacuolar H[+]-ATPase 26kD E subunit	NP_524237.1	Drosophila melanogaster	4e-65		vacuolar ATP synthase subunit E(NP_001040451.1 Bombyx mori 1.0E-70); similar to Vacuolar ATP synthase subunit E (V-ATPase E subunit) (Vacuolar proton pump E subunit) (V-ATPase 28 kDa subunit)(XP_625098.1 Apis mellifera 9.0000000000000003E-67); ENSANGP00000014885(XP_312551.1 Anopheles gambiae str. PEST 3.9999999999999999E-66); similar to Vacuolar ATP synthase subunit E (V-ATPase E subunit) (Vacuol…
305	Juvenile hormone-inducible protein 26	NP_523761.2	Drosophila melanogaster	3e-26		ENSANGP00000019356(XP_308057.2 Anopheles gambiae str. PEST 2.9999999999999999E-30); Juvenile hormone-inducible protein 26(NP_523761.2 Drosophila melanogaster 3.0000000000000001E-26); ENSANGP00000014721(XP_312943.2 Anopheles gambiae str. PEST 9.9999999999999996E-24); ENSANGP00000012952(XP_307734.2 Anopheles gambiae str. PEST 1.9999999999999999E-23); ENSANGP00000011251(XP_321049.2 Anopheles gambiae…
306	similar to galactokinase 1	XP_798116.2	Strongylocentrotus purpuratus	3e-61		similar to galactokinase 1(XP_798116.2 Strongylocentrotus purpuratus 3.0000000000000001E-61); galactokinase 1(NP_001006002.1 Danio rerio 3.9999999999999997E-49); galactokinase 1(NP_001006002.1 Danio rerio 3.9999999999999997E-49); galactokinase 1(NP_001003104.1 Canis familiaris 7.9999999999999998E-48); galactokinase 1(NP_001003104.1 Canis familiaris 7.9999999999999998E-48); galactokinase 1(XP_0011…
307	lethal (3) s1921	NP_651887.1	Drosophila melanogaster	2e-53		similar to lethal (3) s1921 CG2245-PA(XP_394239.3 Apis mellifera 9.9999999999999999E-56); similar to lethal (3) s1921 CG2245-PA(XP_394239.3 Apis mellifera 9.9999999999999999E-56); lethal (3) s1921(NP_651887.1 Drosophila melanogaster 2.0000000000000001E-53); ENSANGP00000017698(XP_320906.2 Anopheles gambiae str. PEST 5.0E-53); similar to CG2245-PA(XP_970680.1 Tribolium castaneum 1.9999999999999999E…
308	Cellular retinaldehyde binding protein	NP_523939.1	Drosophila melanogaster	1e-18		similar to CG10237-PB, isoform B(XP_623788.1 Apis mellifera 1.0000000000000001E-110); similar to CG10237-PB, isoform B(XP_623788.1 Apis mellifera 1.0000000000000001E-110); CG10237(NP_609967.1 Drosophila melanogaster 1.0E-108); similar to CG10237-PB, isoform B(XP_974576.1 Tribolium castaneum 1.0E-108); CG10237(NP_724193.1 Drosophila melanogaster 1.0E-107); CG10237(NP_724192.1 Drosophila melanogast…
309	twin	NP_732967.1	Drosophila melanogaster	3e-09		similar to CG32687-PA(XP_394765.1 Apis mellifera 3.0000000000000002E-66); similar to CG32687-PA(XP_394765.1 Apis mellifera 3.0000000000000002E-66); similar to CG32687-PA(XP_394765.1 Apis mellifera 3.0000000000000002E-66); similar to CG32687-PA(XP_394765.1 Apis mellifera 3.0000000000000002E-66); ENSANGP00000023327(XP_313752.2 Anopheles gambiae str. PEST 7.0000000000000003E-62); ENSANGP00000023327(…
310	similar to ATP binding domain 4	XP_395061.1	Apis mellifera	1e-158		similar to ATP binding domain 4(XP_395061.1 Apis mellifera 1.0000000000000001E-158); hypothetical protein LOC663632(XP_974763.1 Tribolium castaneum 1.0000000000000001E-128); CG1578(NP_572749.2 Drosophila melanogaster 2.0000000000000001E-89); ENSANGP00000018453(XP_321119.2 Anopheles gambiae str. PEST 2.9999999999999999E-89); similar to MGC83562 protein(XP_781466.2 Strongylocentrotus purpuratus 1.9…
311	HMG Coenzyme A synthase	NP_524711.1	Drosophila melanogaster	5e-63		similar to CG4311-PA, isoform A(XP_973437.1 Tribolium castaneum 3.9999999999999999E-64); HMG Coenzyme A synthase(NP_524711.1 Drosophila melanogaster 5.0000000000000002E-63); similar to 3-hydroxy-3-methylglutaryl-Coenzyme A synthase 1 (soluble)(XP_707863.1 Danio rerio 8.0000000000000005E-63); ENSANGP00000017491(XP_315872.2 Anopheles gambiae str. PEST 2.0000000000000001E-61); similar to 3-hydroxy-3…
312	Ucp4A	NP_573246.1	Drosophila melanogaster	2e-28		ENSANGP00000028024(XP_562833.1 Anopheles gambiae str. PEST 1.0E-119); ENSANGP00000028024(XP_312758.2 Anopheles gambiae str. PEST 9.9999999999999999E-119); similar to K11G12.5(XP_973010.1 Tribolium castaneum 1.0000000000000001E-110); K11G12.5(NP_509133.1 Caenorhabditis elegans 1.0000000000000001E-101); CG8790(NP_650279.1 Drosophila melanogaster 2.0E-95); similar to Mitochondrial dicarboxylate carr…
313	unknown protein
314	similar to CG9410-PA, isoform A	XP_001120956.1	Apis mellifera	1e-42		similar to CG9410-PA, isoform A(XP_001120956.1 Apis mellifera 1.0E-42); similar to CG9410-PA, isoform A(XP_001120956.1 Apis mellifera 1.0E-42); ENSANGP00000018430(XP_308441.2 Anopheles gambiae str. PEST 9.9999999999999993E-40); similar to CG9410-PA, isoform A(NP_001069122.1 Bos taurus 7.0E-39); similar to CG9410-PA, isoform A(XP_001088917.1 Macaca mulatta 9.9999999999999996E-39); similar to CG941…
315	unknown protein				U
316	similar to CG14021-PB, isoform B	XP_623678.1	Apis mellifera	8e-39		similar to CG14021-PB, isoform B(XP_623678.1 Apis mellifera 7.9999999999999994E-39); similar to CG14021-PB, isoform B(XP_623678.1 Apis mellifera 7.9999999999999994E-39); ENSANGP00000023465(XP_317156.2 Anopheles gambiae str. PEST 1.9999999999999999E-36); ENSANGP00000023465(XP_317157.2 Anopheles gambiae str. PEST 1.9999999999999999E-36); similar to CG14021-PB, isoform B(XP_973921.1 Tribolium castan…
317	Hsp60 protein	CAB58441	Myzus persicae	1e-154		Heat shock protein 60(NP_511115.2 Drosophila melanogaster 1.0000000000000001E-122); similar to 60 kDa heat shock protein, mitochondrial precursor (Hsp60) (60 kDa chaperonin) (CPN60) (Heat shock protein 60) (HSP-60) (Mitochondrial matrix protein P1)(XP_392899.2 Apis mellifera 9.9999999999999998E-122); similar to 60 kDa heat shock protein, mitochondrial precursor (Hsp60) (60 kDa chaperonin) (CPN60)…
318	Proteasome p44.5 subunit	NP_725412.2	Drosophila melanogaster	1e-126		similar to CG10149-PA, isoform A(XP_974687.1 Tribolium castaneum 1.0E-134); similar to CG10149-PA, isoform A(XP_974687.1 Tribolium castaneum 1.0E-134); Proteasome p44.5 subunit(NP_725412.2 Drosophila melanogaster 9.9999999999999995E-127); Proteasome p44.5 subunit(NP_725412.2 Drosophila melanogaster 9.9999999999999995E-127); similar to Proteasome p44.5 subunit CG10149-PB, isoform B(XP_391945.1 Api…
319	Acylphosphatase	NP_523563.1	Drosophila melanogaster	7e-12		similar to phospholipase A2, activating protein(XP_968238.1 Tribolium castaneum 2.0000000000000002E-31); similar to CG14022-PA(XP_001120805.1 Apis mellifera 1.0E-27); similar to CG14022-PA(XP_001120805.1 Apis mellifera 1.0E-27); CG14022(NP_608922.1 Drosophila melanogaster 3.0E-24); ENSANGP00000018310(XP_317155.2 Anopheles gambiae str. PEST 2.0000000000000001E-22); MGC108402 protein(NP_001015794.1…
320	similar to CG3224-PA	XP_001120173.1	Apis mellifera	4e-40		similar to CG3224-PA(XP_001120173.1 Apis mellifera 3.9999999999999997E-40); similar to CG3224-PA(XP_001120173.1 Apis mellifera 3.9999999999999997E-40); similar to CG3224-PA(XP_975414.1 Tribolium castaneum 1.9999999999999999E-39); similar to CG3224-PA(XP_797052.1 Strongylocentrotus purpuratus 9.0000000000000002E-38); CG3224(NP_572335.1 Drosophila melanogaster 2.0000000000000001E-33); ENSANGP000000…
321	zgc:153260	NP_001038827.1	Brachidanio rerio	6e-23		zgc:153260(NP_001038827.1 Danio rerio 6.0000000000000001E-23); similar to keratinocyte associated protein 2(XP_537255.1 Canis familiaris 6.0000000000000001E-23); similar to keratinocyte associated protein 2(XP_537255.1 Canis familiaris 6.0000000000000001E-23); keratinocyte associated protein 2(NP_079603.1 Mus musculus 2.0000000000000001E-22); keratinocyte associated protein 2(NP_079603.1 Mus musc…
322	gastrulation-defective	NP_511134.1	Drosophila melanogaster	8e-08		ENSANGP00000018359(XP_321263.2 Anopheles gambiae str. PEST 0.00000000000001); similar to CG31217-PA(XP_967486.1 Tribolium castaneum 0.00000000000002); similar to CG31217-PA(XP_970945.1 Tribolium castaneum 2.9999999999999998E-14); hypothetical LOC585547(XP_790463.2 Strongylocentrotus purpuratus 9.9999999999999998E-13); similar to suppression of tumorigenicity 14(XP_001112126.1 Macaca mulatta 3.000…
323	CG11909	NP_651391.1	Drosophila melangaster	1e-104		CG11909(NP_651391.1 Drosophila melanogaster 9.9999999999999993E-105); similar to CG11909-PA(XP_972326.1 Tribolium castaneum 9.9999999999999996E-95); ENSANGP00000024978(XP_318449.2 Anopheles gambiae str. PEST 4.0E-78); hypothetical LOC576508(XP_781901.1 Strongylocentrotus purpuratus 2.0E-73); similar to KIAA1161(XP_683887.1 Danio rerio 6.0000000000000003E-71); similar to KIAA1161(XP_683887.1 Danio…
324	Annexin IX	NP_996253.1	Drosophila melanogaster	1e-96		similar to Annexin-B9 (Annexin-9) (Annexin IX)(XP_623449.2 Apis mellifera 3.0E-98); similar to Annexin-B9 (Annexin-9) (Annexin IX)(XP_623582.1 Apis mellifera 6.0E-98); similar to Annexin-B9 (Annexin-9) (Annexin IX)(XP_623625.1 Apis mellifera 2.0000000000000001E-97); Annexin IX(NP_996253.1 Drosophila melanogaster 9.9999999999999991E-97); Annexin IX-A(NP_001036841.1 Bombyx mori 3.0000000000000001E-…
325	ENSANGP00000013724	XP_311473.2	Anopheles gambiae PEST	1e-43		ENSANGP00000013724(XP_311473.2 Anopheles gambiae str. PEST 1.0000000000000001E-43); similar to CG6981-PA, isoform A(XP_966339.1 Tribolium castaneum 6.9999999999999999E-43); CG6981(NP_649184.1 Drosophila melanogaster 9.9999999999999996E-39);
326	Ribosomal protein L8	NP_524726.1	Drosophila melanogaster	1e-118		similar to Ribosomal protein L8 CG1263-PA, isoform A(XP_393671.2 Apis mellifera 9.9999999999999993E-130); similar to Ribosomal protein L8 CG1263-PA, isoform A(XP_393671.2 Apis mellifera 9.9999999999999993E-130); similar to CG1263-PA, isoform A(XP_967983.1 Tribolium castaneum 1.0E-125); ribosomal protein L8(NP_001037141.1 Bombyx mori 1.0000000000000001E-123); Ribosomal protein L8(NP_524726.1 Droso…
327	Minichromosome maintenance 2	NP_477121.1	Drosophila melanogaster	1e-112		similar to DNA replication licensing factor Mcm2 (Minichromosome maintenance 2 protein) (DmMCM2)(XP_395109.2 Apis mellifera 9.9999999999999999E-119); similar to DNA replication licensing factor Mcm2 (Minichromosome maintenance 2 protein) (DmMCM2)(XP_395109.2 Apis mellifera 9.9999999999999999E-119); similar to DNA replication licensing factor MCM2(XP_970643.1 Tribolium castaneum 1.0E-117); MCM2 mi…
328	similar to CG14536-PA, isoform A	XP_973337.1	Tribolium castaneum	6e-23		similar to CG14536-PA, isoform A(XP_973337.1 Tribolium castaneum 6.0000000000000001E-23); similar to HERPUD2 protein(XP_418840.1 Gallus gallus 1.9999999999999998E-21); similar to HERPUD2 protein(XP_418840.1 Gallus gallus 1.9999999999999998E-21); similar to CG14536-PA, isoform A(NP_001069026.1 Bos taurus 6.0000000000000006E-20); similar to CG14536-PA, isoform A(XP_532515.2 Canis familiaris 9.99999…
329	similar to molybdopterin synthase small subunit MOCS2A	XP_001200541.1	Strongylocentrotus purpuratus	4e-39		similar to molybdopterin synthase small subunit MOCS2A(XP_001200541.1 Strongylocentrotus purpuratus 3.9999999999999997E-39); similar to molybdopterin synthase small subunit MOCS2A(XP_001200541.1 Strongylocentrotus purpuratus 3.9999999999999997E-39); ENSANGP00000013467(XP_313564.2 Anopheles gambiae str. PEST 1.0E-35); similar to CG10238-PA(XP_971291.1 Tribolium castaneum 5.0000000000000003E-33); s…
330	similar to CG15629-PA	XP_625066.1	Apis mellifera	4e-18		similar to CG15629-PA(XP_625066.1 Apis mellifera 4.0000000000000003E-18); similar to CG15629-PA(XP_625066.1 Apis mellifera 4.0000000000000003E-18); ENSANGP00000010380(XP_317334.2 Anopheles gambiae str. PEST 8.9999999999999999E-18); similar to epidermal retinal dehydrogenase 2(XP_001088564.1 Macaca mulatta 7.0000000000000003E-17); similar to epidermal retinal dehydrogenase 2(XP_001088564.1 Macaca …
331	similar to UPF0315 protein	XP_001119891.1	Apis mellifera	1e-34		similar to UPF0315 protein(XP_001119891.1 Apis mellifera 9.9999999999999993E-35); similar to UPF0315 protein(XP_967890.1 Tribolium castaneum 6.0000000000000003E-33); zgc:110652(NP_001018588.1 Danio rerio 8.0000000000000003E-26); hypothetical protein LOC549427(NP_001016673.1 Xenopus tropicalis 2.0000000000000001E-25); CG12975(NP_649293.1 Drosophila melanogaster 2.0000000000000001E-25); ENSANGP0000…
332	Rheb	NP_730950.2	Drosophila melanogaster	2e-67		similar to Rheb CG1081-PA, isoform A(XP_392564.1 Apis mellifera 6.0E-79); ENSANGP00000020811(XP_321164.1 Anopheles gambiae str. PEST 9.9999999999999996E-70); zgc:153231(NP_001070216.1 Danio rerio 9.9999999999999994E-68); Rheb(NP_730950.2 Drosophila melanogaster 1.9999999999999999E-67); similar to RAS-homolog enriched in brain(XP_001232988.1 Gallus gallus 8.9999999999999995E-65); similar to RAS-ho…
333	similar to mRNA decapping enzyme 2	XP_395977.1	Apis mellifera	5e-76		similar to mRNA decapping enzyme 2(XP_395977.1 Apis mellifera 4.9999999999999998E-76); similar to mRNA decapping enzyme 2(XP_395977.1 Apis mellifera 4.9999999999999998E-76); CG6169(NP_648805.2 Drosophila melanogaster 1.9999999999999999E-72); CG6169(NP_996100.1 Drosophila melanogaster 9.9999999999999996E-70); similar to CG6169-PA, isoform A(XP_968428.1 Tribolium castaneum 2.9999999999999999E-69); …
334	unknown protein
335	Heterogeneous nuclear ribonucleoprotein at 87F	NP_476806.1	Drosophila melanogaster	5e-59		similar to Heterogeneous nuclear ribonucleoprotein at 87F CG12749-PB, isoform B(XP_624411.2 Apis mellifera 1.9999999999999999E-60); ENSANGP00000026814(XP_563821.1 Anopheles gambiae str. PEST 1.0E-59); similar to CG12749-PB, isoform B(XP_969016.1 Tribolium castaneum 2.0000000000000001E-59); Heterogeneous nuclear ribonucleoprotein at 87F(NP_476807.1 Drosophila melanogaster 5.0000000000000001E-59); …
336	similar to LSM11, U7 small nuclear RNA associated	XP_693618.1	Brachidanio rerio	6e-12		similar to LSM11, U7 small nuclear RNA associated(XP_693618.1 Danio rerio 6.0000000000000003E-12); similar to LSM11, U7 small nuclear RNA associated(XP_693618.1 Danio rerio 6.0000000000000003E-12); similar to LSM11, U7 small nuclear RNA associated(XP_693618.1 Danio rerio 6.0000000000000003E-12); similar to LSM11, U7 small nuclear RNA associated(XP_693618.1 Danio rerio 6.0000000000000003E-12); sim…
337	Cyclin K	NP_788082.1	Drosophila melanogaster	5e-13		ENSANGP00000008543(XP_321418.2 Anopheles gambiae str. PEST 1.9999999999999999E-44); similar to CG16903-PA(XP_970453.1 Tribolium castaneum 7.9999999999999996E-44); CG16903(NP_569980.1 Drosophila melanogaster 2.0E-41); similar to CG16903-PA(XP_624850.1 Apis mellifera 9.9999999999999993E-41); similar to CG16903-PA(XP_624850.1 Apis mellifera 9.9999999999999993E-41); hypothetical protein LOC553269(XP_…
338	Cyclin K	NP_788082.1	Drosophila melanogaster	3e-29		similar to CG16903-PA(XP_970453.1 Tribolium castaneum 1.0000000000000001E-115); CG16903(NP_569980.1 Drosophila melanogaster 1.0000000000000001E-111); similar to CG16903-PA(XP_624850.1 Apis mellifera 1.0000000000000001E-111); similar to CG16903-PA(XP_624850.1 Apis mellifera 1.0000000000000001E-111); ENSANGP00000008543(XP_321418.2 Anopheles gambiae str. PEST 9.9999999999999997E-106); similar to cyc…
339	similar to CG6479-PA, isoform A	XP_970064.1	Tribolium castaneum	1e-41		similar to CG6479-PA, isoform A(XP_970064.1 Tribolium castaneum 1.0E-41); similar to CG6479-PA, isoform A(XP_001122585.1 Apis mellifera 9.0000000000000002E-41); hypothetical LOC575195(XP_780705.1 Strongylocentrotus purpuratus 9.9999999999999994E-37); ENSANGP00000021678(XP_308809.2 Anopheles gambiae str. PEST 9.9999999999999994E-37); CG6479(NP_648968.2 Drosophila melanogaster 8.9999999999999998E-3…
340	mitochondrial ribosomal protein L16	NP_525041.1	Drosophila melanogaster	2e-54		ENSANGP00000011467(XP_315089.2 Anopheles gambiae str. PEST 8.9999999999999995E-57); similar to CG3109-PA(XP_967683.1 Tribolium castaneum 5.0000000000000002E-55); mitochondrial ribosomal protein L16(NP_525041.1 Drosophila melanogaster 2.0000000000000001E-54); similar to mitochondrial ribosomal protein L16 CG3109-PA(XP_391953.1 Apis mellifera 2.0E-46); similar to mitochondrial ribosomal protein L16…
341	vasa	NP_723899.1	Drosophila melanogaster	1e-121		vasa protein(NP_001035345.1 Apis mellifera 1.0000000000000001E-133); vasa protein(NP_001035345.1 Apis mellifera 1.0000000000000001E-133); vasa RNA helicase(NP_001034520.1 Tribolium castaneum 9.9999999999999995E-127); Vlg protein(NP_001037347.1 Bombyx mori 9.9999999999999995E-127); vasa(NP_723899.1 Drosophila melanogaster 9.9999999999999998E-122); similar to DEAD (Asp-Glu-Ala-Asp) box polypeptide …
342	similar to CG3817-PA	XP_971688.1	Tribolium castaneum	2e-34		similar to CG3817-PA(XP_971688.1 Tribolium castaneum 1.9999999999999999E-34); similar to CG3817-PA(XP_001120894.1 Apis mellifera 3.0E-28); similar to CG3817-PA(XP_001120894.1 Apis mellifera 3.0E-28); similar to RIKEN cDNA 2810430M08(NP_001009702.1 Rattus norvegicus 8.9999999999999998E-26); similar to RIKEN cDNA 2810430M08(NP_001009702.1 Rattus norvegicus 8.9999999999999998E-26); similar to RIKEN …
343	similar to CG6453-PA	XP_974655.1	Tribolium castaneum	4e-49		similar to CG6453-PA(XP_974655.1 Tribolium castaneum 3.9999999999999997E-49); similar to CG6453-PA(XP_625125.1 Apis mellifera 4.9999999999999998E-45); similar to CG6453-PA(XP_625125.1 Apis mellifera 4.9999999999999998E-45); ENSANGP00000020937(XP_315213.2 Anopheles gambiae str. PEST 1.0E-41); CG6453(NP_609844.1 Drosophila melanogaster 2.0E-41); hypothetical protein LOC555115(XP_702439.1 Danio reri…
344	similar to CG17184-PA, isoform A	XP_396054.1	Apis mellifera	8e-70		similar to CG17184-PA, isoform A(XP_396054.1 Apis mellifera 8.0E-70); similar to CG17184-PA, isoform A(XP_396054.1 Apis mellifera 8.0E-70); similar to CG17184-PA, isoform A(XP_970700.1 Tribolium castaneum 7.0000000000000001E-66); CG17184(NP_650058.1 Drosophila melanogaster 5.0000000000000003E-64); hypothetical LOC582087(XP_787151.2 Strongylocentrotus purpuratus 5.0000000000000001E-59); ADP-ribosy…
345	similar to CG1463-PA	XP_969070.1	Tribolium castaneum	7e-39		similar to CG1463-PA(XP_969070.1 Tribolium castaneum 7.0E-39); ENSANGP00000000640(XP_314623.2 Anopheles gambiae str. PEST 2.0000000000000001E-33); similar to CG1463-PA(XP_396837.3 Apis mellifera 3.0E-32); similar to CG1463-PA(XP_396837.3 Apis mellifera 3.0E-32); similar to CG1463-PA(XP_001109136.1 Macaca mulatta 1.9999999999999999E-29); similar to CG1463-PA(XP_001109136.1 Macaca mulatta 1.9999999…
346	Baldspot	NP_648909.1	Drosophila melanogaster	4e-12		similar to CG6921-PA, isoform A(XP_624585.2 Apis mellifera 3.0E-49); CG6921(NP_732761.1 Drosophila melanogaster 9.9999999999999997E-49); similar to CG6921-PA, isoform A(XP_967030.1 Tribolium castaneum 1.9999999999999999E-48); similar to CG5326-PA, isoform A(XP_967207.1 Tribolium castaneum 1.9999999999999999E-44); CG5278(NP_651063.1 Drosophila melanogaster 2.0000000000000002E-43); elongation of ve…
347	unknown protein				U
348	similar to growth inhibition and differentiation related protein 86	XP_001108295.1	Macaca mulatta	5e-06	U	similar to growth inhibition and differentiation related protein 86(XP_001108295.1 Macaca mulatta 5.0000000000000004E-6); similar to growth inhibition and differentiation related protein 86(XP_001108295.1 Macaca mulatta 5.0000000000000004E-6);
349	Ubiquitin activating enzyme 1	NP_477310.2	Drosophila melanogaster	1e-167		similar to CG1782-PA(XP_966352.1 Tribolium castaneum 1.0E-180); similar to Ubiquitin activating enzyme 1 CG1782-PA(XP_394434.2 Apis mellifera 1.0E-179); similar to Ubiquitin activating enzyme 1 CG1782-PA(XP_394434.2 Apis mellifera 1.0E-179); Ubiquitin activating enzyme 1(NP_477310.2 Drosophila melanogaster 1.0E-167); ENSANGP00000025488(XP_552370.1 Anopheles gambiae str. PEST 1.0E-166); similar to…
350	bicaudal	NP_476853.1	Drosophila melanogaster	6e-52		similar to CG3644-PA, isoform A(XP_966342.1 Tribolium castaneum 6.9999999999999995E-60); similar to bicaudal CG3644-PA, isoform A(XP_001122345.1 Apis mellifera 5.0000000000000001E-59); bicaudal(NP_476853.1 Drosophila melanogaster 6.0E-52); CG11835(NP_608532.1 Drosophila melanogaster 4.0E-51); hypothetical LOC496686(NP_001011243.1 Xenopus tropicalis 4.0E-51); basic transcription factor 3(NP_001028…
351	bicaudal	NP_476853.1	Drosophila melanogaster	7e-52		similar to CG3644-PA, isoform A(XP_966342.1 Tribolium castaneum 9.0E-60); similar to bicaudal CG3644-PA, isoform A(XP_001122345.1 Apis mellifera 6.0000000000000002E-59); bicaudal(NP_476853.1 Drosophila melanogaster 7.0000000000000001E-52); CG11835(NP_608532.1 Drosophila melanogaster 5.0E-51); hypothetical LOC496686(NP_001011243.1 Xenopus tropicalis 5.0E-51); basic transcription factor 3(NP_001028…
352	Eukaryotic-initiation-factor-4G	NP_524640.2	Drosophila melanogaster	1e-27		similar to Eukaryotic translation initiation factor 4 gamma 3 (eIF-4-gamma 3) (eIF-4G 3) (eIF4G 3) (eIF-4-gamma II) (eIF4GII)(XP_393239.3 Apis mellifera 2.0E-41); similar to Eukaryotic translation initiation factor 4 gamma 3 (eIF-4-gamma 3) (eIF-4G 3) (eIF4G 3) (eIF-4-gamma II) (eIF4GII)(XP_393239.3 Apis mellifera 2.0E-41); similar to eukaryotic translation initiation factor 4 gamma, 3(XP_968522.…
353	similar to CG3295-PA	XP_394073.2	Apis mellifera	3e-38		similar to CG3295-PA(XP_394073.2 Apis mellifera 2.9999999999999999E-38); similar to CG3295-PA(XP_394073.2 Apis mellifera 2.9999999999999999E-38); similar to CG3295-PA(XP_969308.1 Tribolium castaneum 2.0000000000000001E-37); ENSANGP00000021271(XP_320634.2 Anopheles gambiae str. PEST 8.0000000000000004E-32); zgc:73277(NP_957068.1 Danio rerio 9.9999999999999997E-29); similar to CG3295-PA(XP_881138.1…
354	unknown protein
355	unknown protein				U
356	Glutamate oxaloacetate transaminase 1	NP_611086.1	Drosophila melanogaster	1e-87		glutamic-oxaloacetic transaminase 1, soluble (aspartate aminotransferase 1)(NP_002070.1 Homo sapiens 6.0000000000000001E-99); glutamic-oxaloacetic transaminase 1, soluble (aspartate aminotransferase 1)(NP_002070.1 Homo sapiens 6.0000000000000001E-99); glutamic-oxaloacetic transaminase 1, soluble (aspartate aminotransferase 1)(NP_002070.1 Homo sapiens 6.0000000000000001E-99); glutamic-oxaloacetic …
357	unknown protein
358	similar to caseinolytic protease, ATP-dependent, proteolytic subunit homolog	XP_971998.1	Tribolium castaneum	1e-70		similar to caseinolytic protease, ATP-dependent, proteolytic subunit homolog(XP_971998.1 Tribolium castaneum 1.0E-70); ENSANGP00000017225(XP_319765.2 Anopheles gambiae str. PEST 5.0000000000000003E-69); similar to LOC496087 protein(XP_786892.2 Strongylocentrotus purpuratus 5.9999999999999998E-69); similar to Putative ATP-dependent Clp protease proteolytic subunit, mitochondrial precursor (Endopep…
359	Peroxidase	NP_996223.1	Drosophila melanogaster	3e-10		ENSANGP00000028058(XP_559246.1 Anopheles gambiae str. PEST 3.9999999999999999E-16); ENSANGP00000000593(XP_311449.2 Anopheles gambiae str. PEST 0.0000000000001); ENSANGP00000012538(XP_309790.2 Anopheles gambiae str. PEST 9.9999999999999998E-13); similar to Peroxidase precursor (DmPO)(XP_969523.1 Tribolium castaneum 1.9999999999999999E-11); ENSANGP00000001781(XP_318496.2 Anopheles gambiae str. PEST…
360	GS1-like	NP_477229.3	Drosophila melanogaster	1e-58		similar to CG15441-PA(XP_975035.1 Tribolium castaneum 5.0000000000000002E-63); similar to CG15441-PA(XP_974977.1 Tribolium castaneum 2.0000000000000001E-62); haloacid dehalogenase-like hydrolase domain containing 1A(XP_416851.1 Gallus gallus 9.0E-60); haloacid dehalogenase-like hydrolase domain containing 1A(XP_416851.1 Gallus gallus 9.0E-60); similar to haloacid dehalogenase-like hydrolase domai…
361	GS1-like	NP_477229.3	Drosophila melanogaster	4e-59		similar to CG15441-PA(XP_975035.1 Tribolium castaneum 4.0000000000000003E-63); similar to CG15441-PA(XP_974977.1 Tribolium castaneum 3.0000000000000001E-62); haloacid dehalogenase-like hydrolase domain containing 1A(XP_416851.1 Gallus gallus 9.0E-60); haloacid dehalogenase-like hydrolase domain containing 1A(XP_416851.1 Gallus gallus 9.0E-60); similar to haloacid dehalogenase-like hydrolase domai…
362	similar to formin binding protein 4	XP_392842.3	Apis mellifera	2e-11		similar to formin binding protein 4(XP_392842.3 Apis mellifera 1.9999999999999999E-11); similar to formin binding protein 4(XP_392842.3 Apis mellifera 1.9999999999999999E-11);
363	Ornithine decarboxylase antizyme	NP_725105.1	Drosophila melanogaster	2e-14		similar to Ornithine decarboxylase antizyme (ODC-Az)(XP_533955.2 Canis familiaris 0.0000000000000002); similar to Ornithine decarboxylase antizyme (ODC-Az)(XP_533955.2 Canis familiaris 0.0000000000000002); similar to Ornithine decarboxylase antizyme (ODC-Az)(XP_001117645.1 Macaca mulatta 9.0000000000000003E-16); similar to Ornithine decarboxylase antizyme (ODC-Az)(XP_001117645.1 Macaca mulatta 9.…
364	THAP domain containing 4	NP_001033758.1	Bos Tauurus	3e-09		THAP domain containing 4(NP_001033758.1 Bos taurus 0.000000003); THAP domain containing 4(NP_080196.3 Mus musculus 0.00000001); THAP domain containing 4(NP_080196.3 Mus musculus 0.00000001); THAP domain containing 4(NP_080196.3 Mus musculus 0.00000001); THAP domain containing 4(NP_001005564.1 Rattus norvegicus 0.00000001); THAP domain containing 4(NP_001005564.1 Rattus norvegicus 0.00000001); THA…
365	retina aberrant in pattern	NP_524852.2	Drosophila melanogaster	7e-06		similar to WD repeat domain 43, like(XP_392867.3 Apis mellifera 2.0E-55); WD repeat domain 43, like(NP_775389.1 Danio rerio 6.9999999999999999E-43); WD repeat domain 43, like(NP_775389.1 Danio rerio 6.9999999999999999E-43); WD repeat domain 43(NP_001006396.1 Gallus gallus 3.0000000000000003E-42); WD repeat domain 43(NP_001006396.1 Gallus gallus 3.0000000000000003E-42); WD repeat domain 43(XP_9229…
366	unknown protein
367	similar to CG1542-PA	XP_001121804.1	Apis mellifera	1e-51		similar to CG1542-PA(XP_001121804.1 Apis mellifera 1.0E-51); similar to CG1542-PA(XP_001121804.1 Apis mellifera 1.0E-51); similar to CG1542-PA(XP_974552.1 Tribolium castaneum 9.9999999999999997E-48); rRNA processing protein Ebp2(NP_001040242.1 Bombyx mori 9.9999999999999995E-45); EBNA1 binding protein 2-like(NP_001003840.1 Danio rerio 1.0000000000000001E-43); EBNA1 binding protein 2-like(NP_00100…
368	similar to CG31855-PA	XP_393473.1	Apis mellifera	5e-18		similar to CG31855-PA(XP_393473.1 Apis mellifera 5.0000000000000004E-18); similar to CG31855-PA(XP_393473.1 Apis mellifera 5.0000000000000004E-18); hypothetical protein LOC549970(NP_001017216.1 Xenopus tropicalis 8.0000000000000006E-17); zgc:64154(NP_998292.1 Danio rerio 0.0000000000000002); zgc:64154(NP_998292.1 Danio rerio 0.0000000000000002); similar to cross-immune reaction antigen PCIA1(NP_0…
369	hypothetical LOC551077	XP_623479.1	Apis mellifera	3e-18		hypothetical LOC551077(XP_623479.1 Apis mellifera 2.9999999999999998E-18); hypothetical LOC551077(XP_623479.1 Apis mellifera 2.9999999999999998E-18);
370	p24-related-1	NP_572754.1	Drosophila melanogaster	1e-59		ENSANGP00000018750(XP_309138.2 Anopheles gambiae str. PEST 5.0E-71); similar to CG1967-PA(XP_969755.1 Tribolium castaneum 6.9999999999999995E-70); similar to CG1967-PA(XP_393052.2 Apis mellifera 3.9999999999999997E-65); p24-related-1(NP_572754.1 Drosophila melanogaster 1.0E-59); transmembrane emp24 domain containing 3(NP_989261.1 Xenopus tropicalis 5.0000000000000002E-55); transmembrane emp24 dom…
371	mitochondrial ribosomal protein L55	NP_650780.1	Drosophila melanogaster	2e-18		mitochondrial ribosomal protein L55(NP_650780.1 Drosophila melanogaster 2.0000000000000001E-18); similar to CG14283-PA(XP_971235.1 Tribolium castaneum 2.0000000000000001E-17); ENSANGP00000013649(XP_307313.2 Anopheles gambiae str. PEST 2.0000000000000001E-17); ENSANGP00000020430(XP_312991.2 Anopheles gambiae str. PEST 2.0000000000000001E-17); similar to ENSANGP00000013649(XP_001200382.1 Strongyloc…
372	similar to CG5021-PB, isoform B	XP_392046.3	Apis mellifera	2e-52		similar to CG5021-PB, isoform B(XP_392046.3 Apis mellifera 2.0E-52); similar to CG5021-PB, isoform B(XP_392046.3 Apis mellifera 2.0E-52); CG5021(NP_648270.2 Drosophila melanogaster 3.9999999999999999E-47); CG5021(NP_729433.1 Drosophila melanogaster 3.9999999999999999E-47); similar to CG5021-PB, isoform B(XP_969393.1 Tribolium castaneum 2.0E-45); similar to RIKEN cDNA 1810036I24(XP_546636.2 Canis …
373	Troponin C at 41C	NP_523619.2	Drosophila melanogaster	6e-58		Troponin C at 41C(NP_523619.2 Drosophila melanogaster 6.0000000000000002E-58); troponin C type IIIa(NP_001011651.1 Apis mellifera 6.9999999999999998E-57); troponin C type IIIa(NP_001011651.1 Apis mellifera 6.9999999999999998E-57); similar to Troponin C, isoform 1(XP_970615.1 Tribolium castaneum 2.0000000000000001E-53); ENSANGP00000022769(XP_556880.1 Anopheles gambiae str. PEST 5.0E-53); similar t…
374	unknown protein
375	unknown protein
376	effete	NP_731941.1	Drosophila melanogaster	2e-78		effete(NP_731941.1 Drosophila melanogaster 2.0E-78); similar to Ubiquitin-conjugating enzyme E2-17 kDa (Ubiquitin-protein ligase) (Ubiquitin carrier protein) (Protein effete)(XP_001120139.1 Apis mellifera 4.0E-78); similar to Ubiquitin-conjugating enzyme E2-17 kDa (Ubiquitin-protein ligase) (Ubiquitin carrier protein) (Protein effete)(XP_001120139.1 Apis mellifera 4.0E-78); LEThal(NP_502065.1 Cae…
377	effete	NP_731941.1	Drosophila melanogaster	4e-84		effete(NP_731941.1 Drosophila melanogaster 4.0000000000000001E-84); similar to Ubiquitin-conjugating enzyme E2-17 kDa (Ubiquitin-protein ligase) (Ubiquitin carrier protein) (Protein effete)(XP_001120139.1 Apis mellifera 6.0000000000000002E-84); similar to Ubiquitin-conjugating enzyme E2-17 kDa (Ubiquitin-protein ligase) (Ubiquitin carrier protein) (Protein effete)(XP_001120139.1 Apis mellifera 6.…
378	hypothetical glycine-rich protein	NP_102359.1	Mesorhizobium loti MAFF303099	2e-06		hypothetical glycine-rich protein(NP_102360.1 Mesorhizobium loti MAFF303099 1.9999999999999999E-6); hypothetical glycine-rich protein(NP_102360.1 Mesorhizobium loti MAFF303099 1.9999999999999999E-6); hypothetical glycine-rich protein(NP_102360.1 Mesorhizobium loti MAFF303099 1.9999999999999999E-6); hypothetical glycine-rich protein(NP_102359.1 Mesorhizobium loti MAFF303099 1.9999999999999999E-6);…
379	mitochondrial ribosomal protein L9	NP_524363.3	Drosophila melanogaster	2e-34		ENSANGP00000018677(XP_309139.2 Anopheles gambiae str. PEST 3.0000000000000003E-42); similar to CG31478-PA(XP_974928.1 Tribolium castaneum 1.0000000000000001E-37); similar to mitochondrial ribosomal protein L9 CG31478-PA(XP_001121664.1 Apis mellifera 8.0000000000000005E-37); similar to mitochondrial ribosomal protein L9 CG31478-PA(XP_001121664.1 Apis mellifera 8.0000000000000005E-37); mitochondria…
380	unknown protein
381	similar to transposase	XP_683499.1	Brachidanio rerio	7e-09		similar to transposase(XP_683499.1 Danio rerio 6.9999999999999998E-9); similar to transposase(XP_683499.1 Danio rerio 6.9999999999999998E-9);
382	similar to transposase	XP_683499.1	Brachidanio rerio	8e-07		similar to transposase(XP_683499.1 Danio rerio 7.9999999999999996E-7); similar to transposase(XP_683499.1 Danio rerio 7.9999999999999996E-7);
383	unknown protein
384	COP9 complex homolog subunit 5	NP_477442.1	Drosophila melanogaster	7e-80		similar to COP9 constitutive photomorphogenic homolog subunit 5(XP_623806.1 Apis mellifera 4.0000000000000001E-87); similar to COP9 constitutive photomorphogenic homolog subunit 5(XP_623806.1 Apis mellifera 4.0000000000000001E-87); similar to COP9 signalosome subunit 5(XP_972769.1 Tribolium castaneum 7.0000000000000004E-86); COP9 complex homolog subunit 5(NP_477442.1 Drosophila melanogaster 7.000…
385	similar to CG11148-PA, isoform A	XP_393491.3	Apis mellifera	4e-31		similar to CG11148-PA, isoform A(XP_393491.3 Apis mellifera 4.0000000000000003E-31); similar to CG11148-PA, isoform A(XP_393491.3 Apis mellifera 4.0000000000000003E-31); similar to CG11148-PA, isoform A(XP_969543.1 Tribolium castaneum 7.0000000000000003E-17); similar to PERQ amino acid rich, with GYF domain 1(XP_610923.2 Bos taurus 8.9999999999999996E-17); similar to PERQ amino acid rich, with GY…
386	hypothetical LOC586076	XP_790964.2	Strongylocentrotus purpuratus	2e-45		hypothetical LOC586076(XP_790964.2 Strongylocentrotus purpuratus 2.0E-45); zgc:64194(NP_957322.1 Danio rerio 2.0E-45); zgc:64194(NP_957322.1 Danio rerio 2.0E-45); similar to copine VIII(XP_001087065.1 Macaca mulatta 3.0000000000000001E-45); similar to copine VIII(XP_001087185.1 Macaca mulatta 3.0000000000000001E-45); similar to copine VIII(XP_001087185.1 Macaca mulatta 3.0000000000000001E-45); si…
387	CG11388	NP_611871.2	Drosophila melangaster	3e-27		CG11388(NP_611871.2 Drosophila melanogaster 3.0000000000000001E-27); ENSANGP00000011047(XP_308268.2 Anopheles gambiae str. PEST 7.0000000000000001E-20); similar to CG11388-PA(XP_001120832.1 Apis mellifera 9.9999999999999998E-20); similar to CG11388-PA(XP_001120832.1 Apis mellifera 9.9999999999999998E-20); expressed sequence AI480653(NP_941028.1 Mus musculus 7.9999999999999998E-16); expressed sequ…
388	Zn72D	NP_788510.1	Drosophila melanogaster	7e-23		similar to zinc finger RNA binding protein(XP_624428.1 Apis mellifera 2.0000000000000002E-31); similar to zinc finger RNA binding protein(XP_624428.1 Apis mellifera 2.0000000000000002E-31); zinc finger RNA binding protein(NP_035897.1 Mus musculus 6.0000000000000005E-29); zinc finger RNA binding protein(NP_035897.1 Mus musculus 6.0000000000000005E-29); zinc finger RNA binding protein(NP_035897.1 M…
389	unknown protein
390	unknown protein				U
391	Pheromone-binding protein-related protein 3	NP_524241.1	Drosophila melanogaster	1e-07		similar to Pheromone-binding protein-related protein 3 precursor (PBPRP-3) (Odorant-binding protein OS-F)(XP_968447.1 Tribolium castaneum 4.9999999999999999E-13); similar to Pheromone-binding protein-related protein 3 precursor (PBPRP-3) (Odorant-binding protein OS-F)(XP_968365.1 Tribolium castaneum 0.0000000003); similar to Pheromone-binding protein-related protein 3 precursor (PBPRP-3) (Odorant…
392	unknown protein
393	unknown protein
394	Graf	NP_573070.2	Drosophila melanogaster	5e-09		similar to Rho GTPase activating protein 12(XP_691722.1 Danio rerio 7.0000000000000005E-14); similar to Rho GTPase activating protein 12(XP_691722.1 Danio rerio 7.0000000000000005E-14); similar to Rho GTPase activating protein 12(XP_709084.1 Danio rerio 8.9999999999999995E-14); similar to Rho GTPase activating protein 12(XP_709084.1 Danio rerio 8.9999999999999995E-14); Rho GTPase activating prote…
395	Pyrroline 5-carboyxlate reductase	NP_524400.2	Drosophila melanogaster	5e-43		ENSANGP00000011470(XP_315115.2 Anopheles gambiae str. PEST 4.0000000000000003E-86); similar to CG5840-PA, isoform A(XP_975446.1 Tribolium castaneum 6.0000000000000002E-86); similar to CG5840-PA, isoform A(XP_392390.1 Apis mellifera 5.9999999999999998E-82); similar to CG5840-PA, isoform A(XP_392390.1 Apis mellifera 5.9999999999999998E-82); CG5840(NP_650632.1 Drosophila melanogaster 4.9999999999999…
396	methyltransferase-like	NP_728647.2	Drosophila melanogaster	4e-44		ENSANGP00000022786(XP_318925.2 Anopheles gambiae str. PEST 1.9999999999999999E-77); similar to methyltransferase like 6(XP_623532.2 Apis mellifera 1.0E-73); similar to methyltransferase like 6(XP_623532.2 Apis mellifera 1.0E-73); methyltransferase like 6(XP_001235215.1 Gallus gallus 3.0000000000000001E-72); methyltransferase like 6(XP_001235215.1 Gallus gallus 3.0000000000000001E-72); hypothetica…
397	sniffer	NP_572466.1	Drosophila melanogaster	3e-61		sniffer(NP_572466.1 Drosophila melanogaster 3.0000000000000001E-61); ENSANGP00000017333(XP_310515.2 Anopheles gambiae str. PEST 2.0000000000000001E-58); similar to CG10964-PA(XP_968272.1 Tribolium castaneum 2.0E-55); hypothetical protein LOC771069(XP_001233574.1 Gallus gallus 3.9999999999999997E-49); hypothetical protein LOC771069(XP_001233574.1 Gallus gallus 3.9999999999999997E-49); similar to C…
398	Trip1	NP_523478.1	Drosophila melanogaster	5e-10		CG7275(NP_648767.1 Drosophila melanogaster 1.0E-136); CG7275(NP_648767.1 Drosophila melanogaster 1.0E-136); similar to WD repeats and SOF domain containing 1(XP_794217.1 Strongylocentrotus purpuratus 9.9999999999999999E-132); similar to WD repeats and SOF domain containing 1(XP_794217.1 Strongylocentrotus purpuratus 9.9999999999999999E-132); similar to CG7275-PA(XP_974788.1 Tribolium castaneum 9.…
399	similar to CG30152-PA	XP_975560.1	Tribolium castaneum	2e-42		similar to CG30152-PA(XP_975560.1 Tribolium castaneum 2.0000000000000001E-42); CG30152(NP_611509.1 Drosophila melanogaster 1.0E-41); similar to CG30152-PA(XP_392719.1 Apis mellifera 4.0E-41); similar to CG30152-PA(XP_392719.1 Apis mellifera 4.0E-41); ENSANGP00000018494(XP_308468.2 Anopheles gambiae str. PEST 7.9999999999999994E-40); similar to CG30152-PA(XP_865510.1 Canis familiaris 3.0E-34); sim…
400	alpha Spectrin	NP_476739.1	Drosophila melanogaster	0		SPeCtrin(NP_508537.1 Caenorhabditis elegans 0.0); SPeCtrin(NP_508537.1 Caenorhabditis elegans 0.0); similar to Spectrin alpha chain(XP_973750.1 Tribolium castaneum 0.0); similar to Spectrin alpha chain(XP_973750.1 Tribolium castaneum 0.0); alpha Spectrin(NP_476739.1 Drosophila melanogaster 0.0); alpha Spectrin(NP_476739.1 Drosophila melanogaster 0.0); similar to Spectrin alpha chain(XP_623691.1 A…
401	ERp60	NP_725084.2	Drosophila melanogaster	1e-165		similar to CG8983-PA, isoform A(XP_971685.1 Tribolium castaneum 1.0E-180); ENSANGP00000018385(XP_564835.1 Anopheles gambiae str. PEST 1.0E-172); protein disulfide-isomerase like protein ERp57(NP_001036997.1 Bombyx mori 1.0E-168); similar to ERp60 CG8983-PA, isoform A(XP_623282.1 Apis mellifera 1.0E-168); similar to ERp60 CG8983-PA, isoform A(XP_623282.1 Apis mellifera 1.0E-168); ERp60(NP_725084.2…
402	ENSANGP00000018332	XP_317180.2	Anopheles gambiae PEST	7e-31		ENSANGP00000018332(XP_317180.2 Anopheles gambiae str. PEST 6.9999999999999997E-31); ENSANGP00000018332(XP_317180.2 Anopheles gambiae str. PEST 6.9999999999999997E-31); similar to CG14722-PA(XP_623745.2 Apis mellifera 4.0000000000000003E-30); similar to CG14722-PA(XP_623745.2 Apis mellifera 4.0000000000000003E-30); CG14722(NP_650111.3 Drosophila melanogaster 3.0E-28); CG14722(NP_650111.3 Drosophil…
403	similar to CG1443-PA	XP_395449.2	Apis mellifera	7e-90		similar to CG1443-PA(XP_395449.2 Apis mellifera 6.9999999999999997E-90); ENSANGP00000014036(XP_320774.2 Anopheles gambiae str. PEST 3.9999999999999998E-80); similar to CG1443-PA(XP_974667.1 Tribolium castaneum 6.0E-79); similar to CG1443-PA(XP_973790.1 Tribolium castaneum 9.9999999999999993E-78); CG1443(NP_651652.2 Drosophila melanogaster 9.9999999999999993E-78); similar to CG1443-PA(XP_966905.1 …
404	pitchoune	NP_732694.2	Drosophila melanogaster	4e-11		similar to CG9630-PA(XP_970261.1 Tribolium castaneum 3.0000000000000001E-27); similar to coated vesicle membrane protein(XP_543371.2 Canis familiaris 1.0E-26); similar to coated vesicle membrane protein(XP_543371.2 Canis familiaris 1.0E-26); similar to coated vesicle membrane protein(XP_858034.1 Canis familiaris 1.0E-26); similar to coated vesicle membrane protein(XP_858034.1 Canis familiaris 1.0…
405	pitchoune	NP_732694.2	Drosophila melanogaster	3e-44		similar to ATP-dependent RNA helicase(XP_001191273.1 Strongylocentrotus purpuratus 6.0000000000000004E-85); similar to DEAD (Asp-Glu-Ala-Asp) box polypeptide 55(XP_624800.1 Apis mellifera 2.0000000000000001E-84); similar to DEAD (Asp-Glu-Ala-Asp) box polypeptide 55(XP_624800.1 Apis mellifera 2.0000000000000001E-84); similar to coated vesicle membrane protein(XP_858034.1 Canis familiaris 9.9999999…
406	Aly	NP_651968.1	Drosophila melanogaster	2e-33		ENSANGP00000020298(XP_309011.2 Anopheles gambiae str. PEST 6.9999999999999999E-35); Aly(NP_651968.1 Drosophila melanogaster 2.0000000000000001E-33); similar to Aly CG1101-PA(XP_001121250.1 Apis mellifera 6.0000000000000003E-33); similar to Aly CG1101-PA(XP_001121250.1 Apis mellifera 6.0000000000000003E-33); ALY(NP_001037596.1 Bombyx mori 2.0000000000000001E-32); similar to CG1101-PA(XP_971598.1 T…
407	Transport and Golgi organization 4	NP_572778.1	Drosophila melanogaster	1e-172		similar to CG1796-PA(XP_968267.1 Tribolium castaneum 0.0); similar to CG1796-PA(XP_968267.1 Tribolium castaneum 0.0); similar to CG1796-PA(XP_624578.1 Apis mellifera 0.0); similar to CG1796-PA(XP_624578.1 Apis mellifera 0.0); ENSANGP00000021697(XP_315646.2 Anopheles gambiae str. PEST 0.0); ENSANGP00000021697(XP_315646.2 Anopheles gambiae str. PEST 0.0); Transport and Golgi organization 4(NP_57277…
408	Adenine nucleotide translocase 2	NP_511110.1	Drosophila melanogaster	7e-46		Temporarily Assigned Gene name(NP_501440.1 Caenorhabditis elegans 1.9999999999999999E-48); Temporarily Assigned Gene name(NP_501440.1 Caenorhabditis elegans 1.9999999999999999E-48); K01H12.2(NP_501727.1 Caenorhabditis elegans 1.9999999999999999E-48); K01H12.2(NP_501727.1 Caenorhabditis elegans 1.9999999999999999E-48); similar to solute carrier family 25 (mitochondrial carrier; adenine nucleotide …
409	similar to CG11699-PA	XP_966555.1	Tribolium castaneum	2e-25		similar to CG11699-PA(XP_966555.1 Tribolium castaneum 2.0000000000000001E-25); CG11699(NP_572728.1 Drosophila melanogaster 3.0E-23); ENSANGP00000016845(XP_319927.2 Anopheles gambiae str. PEST 3.0E-23); similar to CG11699-PA(XP_624616.1 Apis mellifera 9.9999999999999995E-21); similar to CG11699-PA(XP_624616.1 Apis mellifera 9.9999999999999995E-21); similar to uncharacterized bone marrow protein BM…
410	similar to CG9779-PA	XP_394085.2	Apis mellifera	2e-77		similar to CG9779-PA(XP_394085.2 Apis mellifera 1.9999999999999999E-77); similar to CG9779-PA(XP_394085.2 Apis mellifera 1.9999999999999999E-77); ENSANGP00000019754(XP_309652.2 Anopheles gambiae str. PEST 1.9999999999999999E-72); vacuolar protein sorting 24 homolog (S. cerevisiae)(XP_420858.2 Gallus gallus 6.0000000000000003E-71); vacuolar protein sorting 24 homolog (S. cerevisiae)(XP_420858.2 Ga…
411	Ard1	NP_648378.1	Drosophila melanogaster	2e-06		ENSANGP00000015948(XP_318369.2 Anopheles gambiae str. PEST 9.9999999999999995E-58); similar to CG11412-PA, isoform A(XP_975323.1 Tribolium castaneum 3.0E-57); similar to N-acetyltransferase 12(XP_421440.2 Gallus gallus 1.0E-56); similar to N-acetyltransferase 12(XP_421440.2 Gallus gallus 1.0E-56); similar to CG11412-PA, isoform A(XP_001090355.1 Macaca mulatta 2.9999999999999999E-56); similar to C…
412	Eukaryotic-initiation-factor-4G	NP_524640.2	Drosophila melanogaster	1e-15		similar to eukaryotic translation initiation factor 4 gamma, 3(XP_968522.1 Tribolium castaneum 1.9999999999999999E-49); similar to eukaryotic translation initiation factor 4 gamma, 3(XP_968522.1 Tribolium castaneum 1.9999999999999999E-49); similar to Eukaryotic translation initiation factor 4 gamma 3 (eIF-4-gamma 3) (eIF-4G 3) (eIF4G 3) (eIF-4-gamma II) (eIF4GII)(XP_393239.3 Apis mellifera 2.0000…
413	Ribosomal protein S25	NP_524315.2	Drosophila melanogaster	2e-27		ENSANGP00000017618(XP_313760.2 Anopheles gambiae str. PEST 9.9999999999999997E-29); similar to Ribosomal protein S25 CG6684-PA, isoform A(XP_001119888.1 Apis mellifera 5.0000000000000002E-28); similar to Ribosomal protein S25 CG6684-PA, isoform A(XP_001119888.1 Apis mellifera 5.0000000000000002E-28); Ribosomal protein S25(NP_524315.2 Drosophila melanogaster 2.0000000000000001E-27); ribosomal prot…
414	ENSANGP00000013411	XP_319060.2	Anopheles gambiae PEST	6e-33		ENSANGP00000013411(XP_319060.2 Anopheles gambiae str. PEST 6.0000000000000003E-33); ENSANGP00000013408(XP_319059.2 Anopheles gambiae str. PEST 2.0000000000000001E-18);
415	CG1753	NP_608424.1	Drosophila melangaster	1e-104		CG1753(NP_608424.1 Drosophila melanogaster 9.9999999999999993E-105); ENSANGP00000019297(XP_310977.2 Anopheles gambiae str. PEST 9.9999999999999993E-103); cystathionine-beta-synthase(NP_001014367.2 Danio rerio 3.9999999999999998E-98); cystathionine-beta-synthase(NP_001014367.2 Danio rerio 3.9999999999999998E-98); similar to cystathionine beta-synthase(XP_416752.2 Gallus gallus 1.0E-97); similar to…
416	similar to CG4775-PA	XP_972659.1	Tribolium castaneum	6e-15		similar to CG4775-PA(XP_972659.1 Tribolium castaneum 5.9999999999999997E-15); zgc:92136(NP_001002356.1 Danio rerio 5.0000000000000002E-11); zgc:92136(NP_001002356.1 Danio rerio 5.0000000000000002E-11); similar to lethal (2) k00619 CG4775-PA(XP_001120453.1 Apis mellifera 8.9999999999999999E-11); similar to lethal (2) k00619 CG4775-PA(XP_001120453.1 Apis mellifera 8.9999999999999999E-11); hypotheti…
417	CG6783	NP_001027180.1	Drosophila melangaster	4e-30		CG6783(NP_001027180.1 Drosophila melanogaster 4.0000000000000003E-30); fatty acid binding protein(NP_001011630.1 Apis mellifera 3.9999999999999998E-29); fatty acid binding protein(NP_001011630.1 Apis mellifera 3.9999999999999998E-29); ENSANGP00000001101(XP_317790.2 Anopheles gambiae str. PEST 9.9999999999999997E-29); ENSANGP00000026319(XP_558342.1 Anopheles gambiae str. PEST 9.9999999999999997E-2…
418	nicotinic acetylcholine receptor alpha 3 subunit	CAB52297	Myzus persicae	4e-37		similar to CG11822-PA, isoform A(XP_974495.1 Tribolium castaneum 5.9999999999999998E-38); ENSANGP00000011059(XP_310203.2 Anopheles gambiae str. PEST 9.9999999999999993E-35); similar to nicotinic Acetylcholine Receptor alpha 7E CG2302-PA(XP_001121778.1 Apis mellifera 2.9999999999999998E-31); similar to nicotinic Acetylcholine Receptor alpha 7E CG2302-PA(XP_001121778.1 Apis mellifera 2.999999999999…
419	unknown protein
420	similar to Taxilin alpha	XP_780699.2	Strongylocentrotus purpuratus	3e-45		similar to Taxilin alpha(XP_780699.2 Strongylocentrotus purpuratus 3.0000000000000001E-45); taxilin(XP_513277.2 Pan troglodytes 3.0000000000000001E-45); taxilin(XP_513277.2 Pan troglodytes 3.0000000000000001E-45); taxilin alpha(NP_787048.1 Homo sapiens 3.0000000000000001E-45); taxilin alpha(NP_787048.1 Homo sapiens 3.0000000000000001E-45); taxilin alpha(NP_787048.1 Homo sapiens 3.0000000000000001…
421	taxilin alpha	NP_787048.1	Homo sapiens	2e-14		taxilin alpha(NP_787048.1 Homo sapiens 0.00000000000002); taxilin alpha(NP_787048.1 Homo sapiens 0.00000000000002); taxilin alpha(NP_787048.1 Homo sapiens 0.00000000000002); taxilin alpha(NP_787048.1 Homo sapiens 0.00000000000002); taxilin(XP_513277.2 Pan troglodytes 0.00000000000004); taxilin(XP_513277.2 Pan troglodytes 0.00000000000004); taxilin alpha(NP_001005506.2 Mus musculus 4.0000000000000…
422	nudC	NP_648923.1	Drosophila melanogaster	4e-77		similar to Nuclear migration protein nudC (Nuclear distribution protein C homolog) (Silica-induced gene 92 protein) (SIG-92)(XP_391855.2 Apis mellifera 1.9999999999999998E-93); similar to Nuclear migration protein nudC (Nuclear distribution protein C homolog) (Silica-induced gene 92 protein) (SIG-92)(XP_391855.2 Apis mellifera 1.9999999999999998E-93); similar to Nuclear migration protein nudC (Nu…
423	similar to Pyruvate dehydrogenase protein X component, mitochondrial precursor (Dihydrolipoamide dehydrogenase-binding protein of pyruvate dehydrogenase complex) (Lipoyl-containing pyruvate dehydrogenase complex component X) (E3-binding protein) (E...	XP_624025.2	Apis mellifera	2e-57		similar to Pyruvate dehydrogenase protein X component, mitochondrial precursor (Dihydrolipoamide dehydrogenase-binding protein of pyruvate dehydrogenase complex) (Lipoyl-containing pyruvate dehydrogenase complex component X) (E3-binding protein) (E...(XP_624025.2 Apis mellifera 1.9999999999999999E-57); similar to Pyruvate dehydrogenase protein X component, mitochondrial precursor (Dihydrolipoamid…
424	unknown protein
425	Vha36	NP_651987.1	Drosophila melanogaster	1e-100		similar to Vacuolar ATP synthase subunit D 1 (V-ATPase D subunit 1) (Vacuolar proton pump D subunit 1) (dV-ATPase D)(XP_966499.1 Tribolium castaneum 1.0E-100); Vha36(NP_651987.1 Drosophila melanogaster 1.0E-100); similar to Vacuolar ATP synthase subunit D 1 (V-ATPase D subunit 1) (Vacuolar proton pump D subunit 1) (dV-ATPase D)(XP_394769.2 Apis mellifera 1.0E-100); similar to Vacuolar ATP synthas…
426	similar to Papilin CG33103-PA, isoform A	XP_001091326.1	Macaca mulatta	1e-13		hypothetical protein(XP_001010795.1 Tetrahymena thermophila SB210 0.0000000000000002); hypothetical protein(XP_001010795.1 Tetrahymena thermophila SB210 9.0000000000000003E-16); hypothetical protein(NP_615913.1 Methanosarcina acetivorans C2A 2.9999999999999998E-15); hypothetical protein(NP_615913.1 Methanosarcina acetivorans C2A 2.9999999999999998E-15); hypothetical protein(NP_615913.1 Methanosar…
427	similar to CG8129-PB, isoform B	XP_970671.1	Tribolium castaneum	6e-59		similar to CG8129-PB, isoform B(XP_970671.1 Tribolium castaneum 6.0000000000000002E-59); similar to CG8129-PB, isoform B(XP_624902.1 Apis mellifera 2.0000000000000001E-58); similar to CG8129-PB, isoform B(XP_624902.1 Apis mellifera 2.0000000000000001E-58); CG8129(NP_649886.1 Drosophila melanogaster 3.0000000000000001E-58); ENSANGP00000024075(XP_313322.2 Anopheles gambiae str. PEST 1.9999999999999…
428	NADH:ubiquinone reductase 75kD subunit precursor	NP_511083.1	Drosophila melanogaster	1e-130		similar to NADH-ubiquinone oxidoreductase 75 kDa subunit, mitochondrial precursor (Complex I-75Kd) (CI-75Kd)(XP_973797.1 Tribolium castaneum 1.0E-150); similar to NADH dehydrogenase (ubiquinone) Fe-S protein 1(XP_780124.1 Strongylocentrotus purpuratus 9.9999999999999991E-146); zgc:92209(NP_001007766.1 Danio rerio 9.9999999999999995E-145); zgc:92209(NP_001007766.1 Danio rerio 9.9999999999999995E-1…
429	Ca-alpha1T	NP_572296.1	Drosophila melanogaster	2e-46		ENSANGP00000003024(XP_312434.2 Anopheles gambiae str. PEST 5.9999999999999998E-48); similar to Ca-1T CG15899-PB(XP_624272.1 Apis mellifera 1.9999999999999999E-47); Ca-alpha1T(NP_572296.1 Drosophila melanogaster 2.0E-46); Calcium Channel, Alpha subunit(NP_741848.1 Caenorhabditis elegans 2.0E-41); Calcium Channel, Alpha subunit(NP_001024498.1 Caenorhabditis elegans 2.0E-41); Calcium Channel, Alpha …
430	NUCB1	NP_649008.2	Drosophila melanogaster	1e-46		NUCB1(NP_649008.2 Drosophila melanogaster 1.0E-46); similar to CG12348-PC, isoform C(XP_968511.1 Tribolium castaneum 2.9999999999999999E-41); similar to NUCB1 CG32190-PA(XP_392142.1 Apis mellifera 7.0000000000000003E-38); similar to NUCB1 CG32190-PA(XP_392142.1 Apis mellifera 7.0000000000000003E-38); ENSANGP00000017827(XP_315620.2 Anopheles gambiae str. PEST 2.0E-35); MGC97715 protein(NP_00101582…
431	similar to CG9953-PA	XP_972061.1	Tribolium castaneum	2e-62		similar to CG9953-PA(XP_972061.1 Tribolium castaneum 2.0000000000000001E-62); similar to CG9953-PA(XP_395356.2 Apis mellifera 3.9999999999999999E-60); CG9953(NP_648067.2 Drosophila melanogaster 7.9999999999999998E-60); hypothetical LOC578404(XP_783667.2 Strongylocentrotus purpuratus 2.0E-55); ENSANGP00000014133(XP_315944.2 Anopheles gambiae str. PEST 6.9999999999999999E-53); similar to CG3734-PA(…
432	unknown protein
433	similar to CG7971-PC, isoform C	XP_001120651.1	Apis mellifera	6e-09		similar to CG7971-PC, isoform C(XP_001120651.1 Apis mellifera 0.000000006); similar to CG7971-PC, isoform C(XP_001120651.1 Apis mellifera 0.000000006); similar to CG7971-PC, isoform C(XP_973129.1 Tribolium castaneum 9.9999999999999995E-8); CG7971(NP_728652.1 Drosophila melanogaster 9.9999999999999995E-8); CG7971(NP_001027103.1 Drosophila melanogaster 9.9999999999999995E-8); CG7971(NP_647642.2 Dro…
434	ENSANGP00000010197	XP_311519.2	Anopheles gambiae PEST	1e-100		ENSANGP00000010197(XP_311519.2 Anopheles gambiae str. PEST 1.0E-100); CG33138(NP_788342.1 Drosophila melanogaster 4.9999999999999998E-95); similar to CG33138-PA(XP_968648.1 Tribolium castaneum 3.9999999999999998E-94); hypothetical protein(XP_449494.1 Candida glabrata CBS 138 2.9999999999999999E-88); hypothetical protein(XP_501531.1 Yarrowia lipolytica CLIB122 2.0E-87); similar to CG33138-PA(XP_00…
435	mitochondrial ribosomal protein S6	NP_523925.1	Drosophila melanogaster	1e-31		similar to Probable mitochondrial 28S ribosomal protein S6 (MRP-S6)(XP_970407.1 Tribolium castaneum 3.0E-34); ENSANGP00000017102(XP_312718.2 Anopheles gambiae str. PEST 2.0000000000000001E-33); ENSANGP00000026583(XP_562993.1 Anopheles gambiae str. PEST 3.0000000000000002E-33); mitochondrial ribosomal protein S6(NP_523925.1 Drosophila melanogaster 1.0000000000000001E-31); ENSANGP00000014731(XP_312…
436	Ribosomal protein L14	NP_523975.1	Drosophila melanogaster	3e-35		similar to Ribosomal protein L14 CG6253-PA(XP_392809.2 Apis mellifera 3.0E-43); similar to CG6253-PA(XP_969696.1 Tribolium castaneum 9.9999999999999993E-40); ribosomal protein L14(NP_001037159.1 Bombyx mori 7.0000000000000003E-38); Ribosomal protein L14(NP_523975.1 Drosophila melanogaster 2.9999999999999999E-35); ribosomal protein L14(NP_003964.3 Homo sapiens 2.0000000000000002E-30); ribosomal pr…
437	Ribosomal protein L14	NP_523975.1	Drosophila melanogaster	4e-25		similar to CG6253-PA(XP_969696.1 Tribolium castaneum 3.0000000000000003E-29); similar to CG6253-PA(XP_969696.1 Tribolium castaneum 3.0000000000000003E-29); similar to CG6253-PA(XP_969696.1 Tribolium castaneum 3.0000000000000003E-29); ribosomal protein L14(NP_001037159.1 Bombyx mori 2.0000000000000001E-27); ribosomal protein L14(NP_001037159.1 Bombyx mori 2.0000000000000001E-27); ribosomal protein…
438	unknown protein
439	similar to Death-associated protein 1 (DAP-1)	XP_392446.1	Apis mellifera	3e-15		similar to Death-associated protein 1 (DAP-1)(XP_392446.1 Apis mellifera 2.9999999999999998E-15); similar to Death-associated protein 1 (DAP-1)(XP_392446.1 Apis mellifera 2.9999999999999998E-15); death-associated protein(NP_001026174.1 Gallus gallus 8.9999999999999996E-7); death-associated protein(NP_001026174.1 Gallus gallus 8.9999999999999996E-7);
440	unknown protein
441	similar to ribosomal protein P0-like protein	XP_544532.2	Canis canis	3e-63		similar to ribosomal protein P0-like protein(XP_544532.2 Canis familiaris 2.9999999999999998E-63); similar to ribosomal protein P0-like protein(XP_544532.2 Canis familiaris 2.9999999999999998E-63); MRT4, mRNA turnover 4, homolog (S. cerevisiae)(NP_057267.2 Homo sapiens 1.0E-62); MRT4, mRNA turnover 4, homolog (S. cerevisiae)(NP_057267.2 Homo sapiens 1.0E-62); MRT4, mRNA turnover 4, homolog (S. ce…
442	similar to sorting nexin family member 30	XP_392678.2	Apis mellifera	5e-77		similar to sorting nexin family member 30(XP_392678.2 Apis mellifera 4.9999999999999996E-77); similar to sorting nexin family member 30(XP_392678.2 Apis mellifera 4.9999999999999996E-77); similar to sorting nexin family member 30(XP_967096.1 Tribolium castaneum 3.9999999999999997E-71); sorting nexin family member 30(XP_424910.2 Gallus gallus 2.9999999999999999E-56); sorting nexin family member 30…
443	Mes-4	NP_733239.1	Drosophila melanogaster	3e-07		WHSC1L1 protein(XP_519713.2 Pan troglodytes 8.0000000000000006E-17); WHSC1L1 protein(XP_519713.2 Pan troglodytes 8.0000000000000006E-17); WHSC1L1 protein(XP_001170747.1 Pan troglodytes 8.0000000000000006E-17); WHSC1L1 protein(XP_001170767.1 Pan troglodytes 8.0000000000000006E-17); WHSC1L1 protein(XP_001170782.1 Pan troglodytes 8.0000000000000006E-17); WHSC1L1 protein(XP_001170782.1 Pan troglodyte…
444	unknown protein
445	cornichon	NP_477068.1	Drosophila melanogaster	2e-49		similar to Cornichon protein(XP_974854.1 Tribolium castaneum 1.0E-51); cornichon(NP_477068.1 Drosophila melanogaster 1.9999999999999999E-49); ENSANGP00000019460(XP_319722.2 Anopheles gambiae str. PEST 2.0E-45); similar to cornichon(XP_787571.2 Strongylocentrotus purpuratus 2.0000000000000002E-43); cornichon homolog (Drosophila)(NP_001028178.1 Gallus gallus 9.9999999999999993E-41); cornichon homol…
446	double parked	NP_524878.1	Drosophila melanogaster	3e-30		similar to CG8171-PA(XP_969028.1 Tribolium castaneum 4.0E-41); similar to double parked CG8171-PA(XP_393349.3 Apis mellifera 3.0000000000000002E-36); similar to double parked CG8171-PA(XP_393349.3 Apis mellifera 3.0000000000000002E-36); ENSANGP00000020952(XP_315335.2 Anopheles gambiae str. PEST 5.9999999999999996E-31); double parked(NP_524878.1 Drosophila melanogaster 2.9999999999999999E-30); hyp…
447	will die slowly	NP_524984.1	Drosophila melanogaster	5e-06		similar to CG12608-PA(XP_395312.2 Apis mellifera 6.0E-52); similar to CG12608-PA(XP_395312.2 Apis mellifera 6.0E-52); similar to CG12608-PA(XP_968119.1 Tribolium castaneum 5.0000000000000002E-43); zgc:56683(NP_957239.2 Danio rerio 9.9999999999999993E-41); zgc:56683(NP_957239.2 Danio rerio 9.9999999999999993E-41); similar to PAK1 interacting protein 1(XP_001087458.1 Macaca mulatta 9.99999999999999…
448	unknown protein
449	unknown protein
450	similar to CG31648-PA	XP_974674.1	Tribolium castaneum	2e-67		similar to CG31648-PA(XP_974674.1 Tribolium castaneum 1.9999999999999999E-67); similar to CG31648-PA(XP_974674.1 Tribolium castaneum 1.9999999999999999E-67); CG31648(NP_723086.1 Drosophila melanogaster 2.9999999999999998E-63); CG31648(NP_723086.1 Drosophila melanogaster 2.9999999999999998E-63); similar to CG31648-PA(XP_392935.1 Apis mellifera 1.0E-62); similar to CG31648-PA(XP_392935.1 Apis melli…
451	domino	NP_788424.1	Drosophila melanogaster	2e-14		similar to domino CG9696-PD, isoform D(XP_396786.3 Apis mellifera 5.0000000000000004E-19); similar to domino CG9696-PD, isoform D(XP_396786.3 Apis mellifera 5.0000000000000004E-19); similar to E1a binding protein P400(XP_001201170.1 Strongylocentrotus purpuratus 2.0000000000000001E-18); ENSANGP00000017802(XP_316223.2 Anopheles gambiae str. PEST 4.9999999999999999E-17); E1A binding protein p400(XP…
452	light	NP_001036416.1	Drosophila melanogaster	2e-56		similar to CG18028-PA.3(XP_624100.2 Apis mellifera 2.0000000000000001E-84); similar to CG18028-PA.3(XP_624100.2 Apis mellifera 2.0000000000000001E-84); similar to CG18028-PA.3(XP_973665.1 Tribolium castaneum 9.9999999999999996E-83); ENSANGP00000016789(XP_319939.2 Anopheles gambiae str. PEST 6.0000000000000003E-71); hypothetical LOC592385(XP_797006.2 Strongylocentrotus purpuratus 1.999999999999999…
453	unknown protein
454	unknown protein
455	similar to CG9391-PA, isoform A	XP_392398.3	Apis mellifera	1e-53		similar to CG9391-PA, isoform A(XP_393191.2 Apis mellifera 1.0E-53); similar to CG9391-PA, isoform A(XP_392398.3 Apis mellifera 1.0E-53); similar to CG9391-PA, isoform A(XP_392398.3 Apis mellifera 1.0E-53); similar to CG9391-PA, isoform A(XP_393191.2 Apis mellifera 1.0E-53); ENSANGP00000023742(XP_311485.2 Anopheles gambiae str. PEST 3.0000000000000002E-53); similar to CG17029-PA(XP_001122195.1 Ap…
456	unknown protein
457	similar to CG7470-PA	XP_970358.1	Tribolium castaneum	7e-49		similar to CG7470-PA(XP_970358.1 Tribolium castaneum 7.0000000000000001E-49); CG7470(NP_649375.1 Drosophila melanogaster 5.9999999999999997E-46); similar to CG7470-PA(XP_396399.2 Apis mellifera 5.0000000000000002E-43); similar to CG7470-PA(XP_396399.2 Apis mellifera 5.0000000000000002E-43); ENSANGP00000021964(XP_312421.2 Anopheles gambiae str. PEST 1.0E-42); similar to pyrroline-5-carboxylate syn…
458	similar to CG14182-PA	XP_968039.1	Tribolium castaneum	8e-48		similar to CG14182-PA(XP_968039.1 Tribolium castaneum 7.9999999999999998E-48); similar to CG14182-PA(XP_623871.1 Apis mellifera 1.9999999999999999E-47); similar to CG14182-PA(XP_623871.1 Apis mellifera 1.9999999999999999E-47); ENSANGP00000013944(XP_320325.1 Anopheles gambiae str. PEST 2.0000000000000002E-43); CG14182(NP_649163.1 Drosophila melanogaster 4.9999999999999996E-41); similar to CG14182-…
459	Ribosomal protein L32	NP_733339.1	Drosophila melanogaster	2e-56		similar to CG7939-PA, isoform A(XP_969564.1 Tribolium castaneum 2.0000000000000001E-58); ribosomal protein 49(NP_001011587.1 Apis mellifera 3.0E-57); ribosomal protein 49(NP_001011587.1 Apis mellifera 3.0E-57); Ribosomal protein L32(NP_733339.1 Drosophila melanogaster 2.0000000000000001E-56); Ribosomal protein L32(NP_524582.1 Drosophila melanogaster 2.0000000000000001E-56); ENSANGP00000017702(XP_…
460	4EHP	NP_788729.1	Drosophila melanogaster	1e-50		eukaryotic translation initiation factor 4E family member 2(XP_422748.2 Gallus gallus 7.9999999999999997E-75); eukaryotic translation initiation factor 4E family member 2(XP_422748.2 Gallus gallus 7.9999999999999997E-75); similar to eukaryotic translation initiation factor 4E member 2(XP_852774.1 Canis familiaris 9.9999999999999996E-75); similar to eukaryotic translation initiation factor 4E memb…
461	similar to CG6049-PA, isoform A	XP_391935.3	Apis mellifera	4e-15		similar to CG6049-PA, isoform A(XP_391935.3 Apis mellifera 4.0000000000000003E-15); similar to CG6049-PA, isoform A(XP_391935.3 Apis mellifera 4.0000000000000003E-15); CG6049(NP_649313.1 Drosophila melanogaster 0.00000000000004); HIV TAT specific factor 1(NP_957497.1 Danio rerio 7.9999999999999995E-11); hypothetical protein LOC554741(XP_702478.1 Danio rerio 7.9999999999999995E-11); hypothetical p…
462	Cytochrome P450 reductase	NP_723173.1	Drosophila melanogaster	3e-87		similar to NADPH--cytochrome P450 reductase (CPR) (P450R)(XP_001119949.1 Apis mellifera 6.0E-98); similar to NADPH--cytochrome P450 reductase (CPR) (P450R)(XP_001119949.1 Apis mellifera 6.0E-98); similar to NADPH--cytochrome P450 reductase (CPR) (P450R)(XP_971174.1 Tribolium castaneum 2.0E-92); ENSANGP00000022379(XP_310593.2 Anopheles gambiae str. PEST 1.0E-87); Cytochrome P450 reductase(NP_72317…
463	unknown protein				U
464	lola like	NP_524778.1	Drosophila melanogaster	7e-58		similar to CG5738-PA, isoform A(XP_970530.1 Tribolium castaneum 2.0000000000000001E-61); ENSANGP00000023378(XP_309398.1 Anopheles gambiae str. PEST 1.0E-59); similar to lola like CG5738-PA, isoform A(XP_001120198.1 Apis mellifera 9.0000000000000002E-59); similar to lola like CG5738-PA, isoform A(XP_001120198.1 Apis mellifera 9.0000000000000002E-59); lola like(NP_524778.1 Drosophila melanogaster 6…
465	similar to Ribosome biogenesis regulatory protein homolog	XP_972643.1	Tribolium castaneum	2e-63		similar to Ribosome biogenesis regulatory protein homolog(XP_972643.1 Tribolium castaneum 2.0000000000000001E-63); ENSANGP00000013294(XP_308939.2 Anopheles gambiae str. PEST 1.0E-59); similar to Ribosome biogenesis regulatory protein homolog(XP_687023.1 Danio rerio 9.9999999999999995E-58); similar to Ribosome biogenesis regulatory protein homolog(XP_687023.1 Danio rerio 9.9999999999999995E-58); R…
466	lethal (2) k01209	NP_725672.2	Drosophila melanogaster	0		similar to CG4798-PA, isoform A(XP_969877.1 Tribolium castaneum 0.0); lethal (2) k01209(NP_725672.2 Drosophila melanogaster 0.0); lethal (2) k01209(NP_611206.3 Drosophila melanogaster 0.0); lethal (2) k01209(NP_725672.2 Drosophila melanogaster 0.0); lethal (2) k01209(NP_611206.3 Drosophila melanogaster 0.0); similar to CG4798-PA, isoform A(XP_969877.1 Tribolium castaneum 0.0); uridine-cytidine ki…
467	gartenzwerg	NP_610761.2	Drosophila melanogaster	4e-10		similar to sec7 domain family member(XP_421632.2 Gallus gallus 2.0000000000000001E-13); similar to sec7 domain family member(XP_421632.2 Gallus gallus 2.0000000000000001E-13); similar to CG8487-PB, isoform B(XP_967092.1 Tribolium castaneum 2.9999999999999998E-13); similar to golgi-specific brefeldin A-resistance guanine nucleotide exchange factor 1 (predicted)(XP_219953.4 Rattus norvegicus 7.0000…
468	VAChT	NP_477138.1	Drosophila melanogaster	1e-14		similar to F55A4.8a(XP_969403.1 Tribolium castaneum 9.0000000000000001E-78); similar to F55A4.8a(XP_396217.1 Apis mellifera 7.0000000000000001E-49); similar to F55A4.8a(XP_396217.1 Apis mellifera 7.0000000000000001E-49); similar to F55A4.8a(XP_625161.1 Apis mellifera 7.9999999999999998E-48); similar to F55A4.8a(XP_001101699.1 Macaca mulatta 1.9999999999999999E-47); similar to F55A4.8a(XP_00110169…
469	CaBP1	NP_609792.1	Drosophila melanogaster	8e-06		similar to CG5554-PA(XP_397478.2 Apis mellifera 9.9999999999999999E-56); similar to CG5554-PA(XP_397478.2 Apis mellifera 9.9999999999999999E-56); ENSANGP00000013740(XP_307372.2 Anopheles gambiae str. PEST 6.9999999999999999E-53); ENSANGP00000018158(XP_321485.2 Anopheles gambiae str. PEST 6.9999999999999999E-53); similar to CG5554-PA(XP_972746.1 Tribolium castaneum 2.9999999999999999E-50); CG5554(…
470	takeout	NP_524497.1	Drosophila melanogaster	4e-07		ENSANGP00000019095(XP_321077.1 Anopheles gambiae str. PEST 6.0000000000000002E-59); CG2016(NP_649508.1 Drosophila melanogaster 3.0000000000000001E-58); similar to CG2016-PB(XP_966994.1 Tribolium castaneum 4.0000000000000001E-58); hypothetical protein Brp1649(NP_001036986.1 Bombyx mori 5.0E-56); similar to CG2016-PB(XP_396220.2 Apis mellifera 2.0000000000000001E-54); ENSANGP00000018441(XP_321076.2…
471	ENSANGP00000019095	XP_321077.1	Anopheles gambiae PEST	5e-58		ENSANGP00000019095(XP_321077.1 Anopheles gambiae str. PEST 4.9999999999999998E-58); similar to CG2016-PB(XP_966994.1 Tribolium castaneum 5.0000000000000002E-57); CG2016(NP_649508.1 Drosophila melanogaster 8.9999999999999995E-57); hypothetical protein Brp1649(NP_001036986.1 Bombyx mori 5.0000000000000002E-54); similar to CG2016-PB(XP_396220.2 Apis mellifera 5.0E-52); ENSANGP00000018441(XP_321076.2…
472	Iron regulatory protein 1B	NP_524303.2	Drosophila melanogaster	1e-131		ENSANGP00000015921(XP_308544.2 Anopheles gambiae str. PEST 1.0E-134); similar to CG4900-PA(XP_972101.1 Tribolium castaneum 9.9999999999999999E-132); Iron regulatory protein 1B(NP_524303.2 Drosophila melanogaster 9.9999999999999999E-132); similar to Iron regulatory protein 1B CG6342-PA(XP_392993.2 Apis mellifera 1.0000000000000001E-130); similar to Iron regulatory protein 1B CG6342-PA(XP_392993.2 …
473	rasputin	NP_524907.2	Drosophila melanogaster	3e-47		similar to CG9412-PB, isoform B(XP_975463.1 Tribolium castaneum 3.9999999999999998E-57); similar to Ras-GTPase-activating protein-binding protein 2 (GAP SH3-domain-binding protein 2) (G3BP-2)(XP_623996.2 Apis mellifera 9.9999999999999997E-49); similar to Ras-GTPase-activating protein-binding protein 2 (GAP SH3-domain-binding protein 2) (G3BP-2)(XP_623996.2 Apis mellifera 9.9999999999999997E-49); …
474	similar to CG32638-PA	XP_392032.1	Apis mellifera	8e-23		similar to CG32638-PA(XP_392032.1 Apis mellifera 7.9999999999999997E-23); similar to CG32638-PA(XP_392032.1 Apis mellifera 7.9999999999999997E-23);
475	similar to CG32638-PA	XP_392032.1	Apis mellifera	9e-22		similar to CG32638-PA(XP_392032.1 Apis mellifera 8.9999999999999997E-22); similar to CG32638-PA(XP_392032.1 Apis mellifera 8.9999999999999997E-22);
476	similar to CG6218-PA	XP_624235.1	Apis mellifera	6e-62		similar to CG6218-PA(XP_624235.1 Apis mellifera 6.0000000000000002E-62); similar to CG6218-PA(XP_624235.1 Apis mellifera 6.0000000000000002E-62); similar to CG6218-PA(XP_972191.1 Tribolium castaneum 7.0000000000000006E-61); CG6218(NP_650448.1 Drosophila melanogaster 3.9999999999999999E-60); N-acetylglucosamine kinase(NP_001032857.1 Rattus norvegicus 6.9999999999999998E-58); N-acetylglucosamine ki…
477	unknown protein
478	unknown protein
479	Multiple inositol polyphosphate phosphatase 1	NP_524109.2	Drosophila melanogaster	5e-29		similar to CG33090-PB(XP_966847.1 Tribolium castaneum 7.9999999999999995E-88); similar to bile acid beta-glucosidase(XP_001084705.1 Macaca mulatta 1.0E-87); similar to bile acid beta-glucosidase(XP_001084705.1 Macaca mulatta 1.0E-87); bile acid beta-glucosidase(XP_001167952.1 Pan troglodytes 3.0000000000000002E-87); glucosidase, beta (bile acid) 2(NP_065995.1 Homo sapiens 3.0000000000000002E-87);…
480	unknown protein				U
481	Rae1	NP_611597.1	Drosophila melanogaster	2e-95		similar to CG9862-PA(XP_975206.1 Tribolium castaneum 9.9999999999999997E-106); similar to Rae1 CG9862-PA(XP_392693.1 Apis mellifera 1.0E-100); similar to Rae1 CG9862-PA(XP_392693.1 Apis mellifera 1.0E-100); ENSANGP00000011676(XP_320184.2 Anopheles gambiae str. PEST 1.9999999999999999E-98); mRNA export protein(NP_001040273.1 Bombyx mori 9.0000000000000002E-97); Rae1(NP_611597.1 Drosophila melanoga…
482	sallimus	NP_524676.2	Drosophila melanogaster	0		similar to CG1915-PC, isoform C(XP_971849.1 Tribolium castaneum 0.0); sallimus(NP_652705.1 Drosophila melanogaster 0.0); sallimus(NP_524676.2 Drosophila melanogaster 0.0); ENSANGP00000009384(XP_308314.2 Anopheles gambiae str. PEST 0.0); similar to CG1915-PC, isoform C(XP_971849.1 Tribolium castaneum 1.0000000000000001E-101); sallimus(NP_652705.1 Drosophila melanogaster 1.0E-100); sallimus(NP_5246…
483	Proteasome beta2 subunit	NP_524076.2	Drosophila melanogaster	4e-07		similar to Proteasome subunit beta type 4 precursor (Proteasome beta chain) (Macropain beta chain) (Multicatalytic endopeptidase complex beta chain) (Proteasome chain 3)(XP_974991.1 Tribolium castaneum 9.0E-61); similar to Proteasome subunit beta type 4 precursor (Proteasome beta chain) (Macropain beta chain) (Multicatalytic endopeptidase complex beta chain) (Proteasome chain 3)(XP_394993.1 Apis …
484	Proteasome 26kD subunit	NP_524115.1	Drosophila melanogaster	4e-07		similar to Proteasome subunit beta type 4 precursor (Proteasome beta chain) (Macropain beta chain) (Multicatalytic endopeptidase complex beta chain) (Proteasome chain 3)(XP_394993.1 Apis mellifera 2.0000000000000001E-58); similar to Proteasome subunit beta type 4 precursor (Proteasome beta chain) (Macropain beta chain) (Multicatalytic endopeptidase complex beta chain) (Proteasome chain 3)(XP_3949…
485	CG8885	NP_608884.1	Drosophila melangaster	2e-66		CG8885(NP_608884.1 Drosophila melanogaster 2.0E-66); ENSANGP00000012964(XP_314900.2 Anopheles gambiae str. PEST 3.9999999999999997E-65); similar to CG8885-PA(XP_001122061.1 Apis mellifera 3.0000000000000001E-64); similar to CG8885-PA(XP_001122061.1 Apis mellifera 3.0000000000000001E-64); similar to CG8885-PA(XP_969355.1 Tribolium castaneum 3.9999999999999999E-64); similar to cytochrome oxidase de…
486	unknown protein				U
487	moleskin	NP_524780.1	Drosophila melanogaster	2e-41		similar to moleskin CG7935-PA(XP_624116.2 Apis mellifera 9.9999999999999998E-46); hypothetical LOC586884(XP_791736.2 Strongylocentrotus purpuratus 8.0000000000000006E-43); moleskin(NP_524780.1 Drosophila melanogaster 2.0E-41); ENSANGP00000002090(XP_307530.2 Anopheles gambiae str. PEST 3.0000000000000003E-39); zgc:76878(NP_957199.2 Danio rerio 9.9999999999999994E-37); similar to CG7935-PA(XP_97084…
488	unknown protein
489	unknown protein				U
490	unknown protein
491	similar to metalloprotease 1	XP_397099.3	Apis mellifera	2e-58		similar to metalloprotease 1(XP_397099.3 Apis mellifera 2.0000000000000001E-58); similar to Pitrilysin metalloproteinase 1(XP_792865.2 Strongylocentrotus purpuratus 2.0E-55); similar to nuclear transplantation upregulated protein 1(XP_418564.2 Gallus gallus 1.0E-54); similar to nuclear transplantation upregulated protein 1(XP_418564.2 Gallus gallus 1.0E-54); pitrilysin metallepetidase 1(NP_660113…
492	Acetyl Coenzyme A synthase	NP_001014599.1	Drosophila melanogaster	1e-68		ENSANGP00000011498(XP_316594.2 Anopheles gambiae str. PEST 5.9999999999999998E-69); Acetyl Coenzyme A synthase(NP_730611.1 Drosophila melanogaster 1.0000000000000001E-68); Acetyl Coenzyme A synthase(NP_524196.2 Drosophila melanogaster 1.0000000000000001E-68); Acetyl Coenzyme A synthase(NP_001014599.1 Drosophila melanogaster 1.0000000000000001E-68); similar to Acetyl-coenzyme A synthetase (Acetate…
493	takeout	NP_524497.1	Drosophila melanogaster	1e-09		similar to CG14661-PA(XP_001122696.1 Apis mellifera 1.0000000000000001E-37); CG14661(NP_649507.1 Drosophila melanogaster 9.0000000000000005E-36); similar to CG14661-PA(XP_966810.1 Tribolium castaneum 8.0000000000000001E-35); ENSANGP00000018364(XP_321078.2 Anopheles gambiae str. PEST 1.9999999999999999E-34); CG10407(NP_650519.1 Drosophila melanogaster 4.0000000000000002E-32); similar to CG14661-PA…
494	similar to Longitudinals lacking protein, isoform G	XP_976080.1	Tribolium castaneum	3e-21		similar to Longitudinals lacking protein, isoform G(XP_976080.1 Tribolium castaneum 2.9999999999999999E-21); similar to Longitudinals lacking protein, isoform G(XP_966853.1 Tribolium castaneum 7.0000000000000003E-17); similar to Longitudinals lacking protein, isoform G(XP_976063.1 Tribolium castaneum 0.0000000000000002); similar to Longitudinals lacking protein, isoform G(XP_976039.1 Tribolium ca…
495	Muscle LIM protein at 60A	NP_788435.1	Drosophila melanogaster	9e-28		similar to CG1019-PA, isoform A(XP_976159.1 Tribolium castaneum 6.0000000000000005E-29); similar to CG1019-PA, isoform A(XP_967871.1 Tribolium castaneum 6.0000000000000005E-29); similar to Muscle LIM protein at 84B CG1019-PA, isoform A(XP_394758.2 Apis mellifera 7.9999999999999995E-29); similar to Muscle LIM protein at 84B CG1019-PA, isoform A(XP_394758.2 Apis mellifera 7.9999999999999995E-29); M…
496	Muscle LIM protein at 84B	NP_477122.1	Drosophila melanogaster	1e-180		similar to CG1019-PA, isoform A(XP_967871.1 Tribolium castaneum 0.0); similar to CG1019-PA, isoform A(XP_967871.1 Tribolium castaneum 0.0); similar to Muscle LIM protein at 84B CG1019-PA, isoform A(XP_394758.2 Apis mellifera 0.0); similar to Muscle LIM protein at 84B CG1019-PA, isoform A(XP_394758.2 Apis mellifera 0.0); similar to Muscle LIM protein at 84B CG1019-PA, isoform A(XP_394758.2 Apis me…
497	cytochrome p450	CAC32848	Myzus persicae	2e-44		similar to Probable cytochrome P450 6a14 (CYPVIA14)(XP_623461.2 Apis mellifera 1.0000000000000001E-43); similar to Cytochrome P450 6a8 (CYPVIA8)(XP_001122366.1 Apis mellifera 2.0000000000000001E-42); similar to Cytochrome P450 6a8 (CYPVIA8)(XP_001122366.1 Apis mellifera 2.0000000000000001E-42); similar to Probable cytochrome P450 6a13 (CYPVIA13)(XP_001122413.1 Apis mellifera 2.0000000000000001E-4…
498	ENSANGP00000016373	XP_555219.1	Anopheles gambiae PEST	2e-12		ENSANGP00000016373(XP_555219.1 Anopheles gambiae str. PEST 0.000000000002); ENSANGP00000025790(XP_560555.1 Anopheles gambiae str. PEST 0.000000000002); ENSANGP00000025790(XP_560555.1 Anopheles gambiae str. PEST 3.0000000000000001E-12); ENSANGP00000025790(XP_560555.1 Anopheles gambiae str. PEST 3.0000000000000001E-12); ENSANGP00000027443(XP_560625.1 Anopheles gambiae str. PEST 3.9999999999999999E-…
499	CG17270	NP_650915.1	Drosophila melangaster	2e-35		CG17270(NP_650915.1 Drosophila melanogaster 2.0E-35); ENSANGP00000001422(XP_315187.2 Anopheles gambiae str. PEST 2.9999999999999999E-35); GA14428-PA(NP_001040499.1 Bombyx mori 5.0000000000000003E-33); ENSANGP00000024535(XP_306779.2 Anopheles gambiae str. PEST 5.0000000000000004E-32);
500	14-3-3epsilon	NP_732312.1	Drosophila melanogaster	1e-126		similar to CG31196-PC, isoform C(XP_969719.1 Tribolium castaneum 1.0E-127); 14-3-3epsilon(NP_732312.1 Drosophila melanogaster 9.9999999999999995E-127); similar to 14-3-3 CG31196-PC, isoform C(XP_392479.1 Apis mellifera 9.9999999999999995E-127); similar to 14-3-3 CG31196-PC, isoform C(XP_392479.1 Apis mellifera 9.9999999999999995E-127); ENSANGP00000012072(XP_322009.2 Anopheles gambiae str. PEST 9.…
501	similar to CG10103-PA	XP_001122854.1	Apis mellifera	4e-67		similar to CG10103-PA(XP_001122854.1 Apis mellifera 3.9999999999999998E-67); similar to CG10103-PA(XP_975783.1 Tribolium castaneum 7.0000000000000003E-62); similar to CG10103-PA(XP_966326.1 Tribolium castaneum 9.0000000000000002E-59); similar to Protein KIAA0174(XP_862819.1 Canis familiaris 9.0000000000000002E-59); similar to Protein KIAA0174(XP_862819.1 Canis familiaris 9.0000000000000002E-59); …
502	similar to CG18619-PB, isoform B	XP_973980.1	Tribolium castaneum	5e-30		similar to CG18619-PB, isoform B(XP_973980.1 Tribolium castaneum 4.9999999999999997E-30); ENSANGP00000023097(XP_314882.2 Anopheles gambiae str. PEST 2.0000000000000001E-26); similar to CG18619-PA, isoform A(XP_001121986.1 Apis mellifera 2.0000000000000001E-26); similar to CG18619-PA, isoform A(XP_001121986.1 Apis mellifera 2.0000000000000001E-26); ENSANGP00000023097(XP_314881.2 Anopheles gambiae …
503	raspberry	NP_727441.1	Drosophila melanogaster	1e-116		similar to Inosine-5-monophosphate dehydrogenase (IMP dehydrogenase) (IMPDH) (IMPD) (Protein raspberry)(XP_623071.1 Apis mellifera 1.0000000000000001E-122); similar to Inosine-5-monophosphate dehydrogenase (IMP dehydrogenase) (IMPDH) (IMPD) (Protein raspberry)(XP_623071.1 Apis mellifera 1.0000000000000001E-122); similar to Inosine-5-monophosphate dehydrogenase (IMP dehydrogenase) (IMPDH) (IMPD) (…
504	centaurin beta 1A	NP_524458.1	Drosophila melanogaster	2e-21		similar to CG8243-PA(XP_974103.1 Tribolium castaneum 6.9999999999999998E-71); similar to CG8243-PA(XP_623142.2 Apis mellifera 1.9999999999999999E-69); similar to CG8243-PA(XP_623142.2 Apis mellifera 1.9999999999999999E-69); ENSANGP00000016918(XP_320438.2 Anopheles gambiae str. PEST 3.0E-68); CG8243(NP_610424.1 Drosophila melanogaster 2.0000000000000001E-63); zgc:153865(NP_001071246.1 Danio rerio …
505	cln3	NP_649011.1	Drosophila melanogaster	1e-58		similar to cln3 CG5582-PA(XP_394336.3 Apis mellifera 3.0000000000000001E-61); similar to cln3 CG5582-PA(XP_394336.3 Apis mellifera 3.0000000000000001E-61); ENSANGP00000002739(XP_318386.2 Anopheles gambiae str. PEST 3.0000000000000001E-61); cln3(NP_649011.1 Drosophila melanogaster 1.0E-58); similar to CG5582-PA(XP_971061.1 Tribolium castaneum 2.0000000000000001E-54); similar to CG5582-PA(XP_969480…
506	unknown protein				U
507	similar to timeless-interacting protein	XP_973370.1	Tribolium castaneum	4e-22		similar to timeless-interacting protein(XP_973370.1 Tribolium castaneum 4.0000000000000002E-22); TIMELESS interacting protein(NP_001012708.1 Gallus gallus 1.9999999999999998E-21); TIMELESS interacting protein(NP_001012708.1 Gallus gallus 1.9999999999999998E-21); CG10336(NP_724124.1 Drosophila melanogaster 5.9999999999999998E-21); CG10336(NP_609895.1 Drosophila melanogaster 5.9999999999999998E-21)…
508	similar to CG17127-PA	XP_973895.1	Tribolium castaneum	9e-26		similar to CG17127-PA(XP_973895.1 Tribolium castaneum 8.9999999999999998E-26); similar to CG17127-PA(XP_001120021.1 Apis mellifera 2.0000000000000001E-25); CG17127(NP_609453.1 Drosophila melanogaster 3.9999999999999997E-24); ENSANGP00000006757(XP_317216.2 Anopheles gambiae str. PEST 4.9999999999999995E-22);
509	similar to CG11857-PA	XP_966513.1	Tribolium castaneum	1e-67		similar to CG11857-PA(XP_966513.1 Tribolium castaneum 9.9999999999999994E-68); similar to CG11857-PA(XP_975894.1 Tribolium castaneum 1.9999999999999999E-67); similar to RER1 retention in endoplasmic reticulum 1 homolog(XP_393582.2 Apis mellifera 3.9999999999999999E-64); similar to RER1 retention in endoplasmic reticulum 1 homolog(XP_393582.2 Apis mellifera 3.9999999999999999E-64); ENSANGP00000015…
510	ENSANGP00000021714	XP_558437.1	Anopheles gambiae PEST	3e-23		ENSANGP00000021714(XP_558437.1 Anopheles gambiae str. PEST 3.0E-23); similar to CG30296-PD, isoform D(XP_623892.2 Apis mellifera 2.9999999999999999E-22); similar to CG30296-PD, isoform D(XP_623892.2 Apis mellifera 2.9999999999999999E-22); similar to CG30296-PC, isoform C(XP_971104.1 Tribolium castaneum 4.9999999999999995E-22); ENSANGP00000021714(XP_313930.2 Anopheles gambiae str. PEST 9.999999999…
511	unknown protein				U
512	Phosphoglucose isomerase	NP_523663.1	Drosophila melanogaster	0		Glucose-6-Phosphate Isomerase(NP_001021837.1 Caenorhabditis elegans 0.0); Glucose-6-Phosphate Isomerase(NP_001021838.1 Caenorhabditis elegans 0.0); Glucose-6-Phosphate Isomerase(NP_001021838.1 Caenorhabditis elegans 0.0); Glucose-6-Phosphate Isomerase(NP_001021837.1 Caenorhabditis elegans 0.0); similar to Glucose-6-phosphate isomerase (GPI) (Phosphoglucose isomerase) (PGI) (Phosphohexose isomeras…
513	bves	NP_608426.1	Drosophila melanogaster	3e-34		similar to bves CG32513-PA, isoform A(XP_393617.2 Apis mellifera 2.0E-35); bves(NP_608426.1 Drosophila melanogaster 3.0E-34); ENSANGP00000020411(XP_311146.2 Anopheles gambiae str. PEST 1.0000000000000001E-31); popeye domain containing 3(NP_990028.1 Gallus gallus 1.0000000000000001E-9); popeye domain containing 3(NP_990028.1 Gallus gallus 1.0000000000000001E-9); popeye domain containing 2(NP_99674…
514	Pabp2	NP_476902.1	Drosophila melanogaster	3e-43		similar to CG2163-PA, isoform A(XP_975440.1 Tribolium castaneum 5.0E-52); polyadenylate binding protein 2(NP_001037644.1 Bombyx mori 9.0000000000000004E-49); similar to Polyadenylate-binding protein 2 (Poly(A)-binding protein 2) (PolyA binding protein II) (PABII) (Polyadenylate-binding nuclear protein 1) (Nuclear poly(A)-binding protein 1)(XP_393066.2 Apis mellifera 3.0000000000000002E-47); simil…
515	Tetraspanin 29Fa	NP_523515.1	Drosophila melanogaster	1e-37		similar to Tetraspanin 29Fa CG9494-PA(XP_392592.2 Apis mellifera 4.0000000000000002E-56); similar to CG9494-PA(XP_971300.1 Tribolium castaneum 9.9999999999999995E-45); similar to CG8666-PA(XP_971111.1 Tribolium castaneum 1.9999999999999999E-44); similar to Tetraspanin 39D CG8666-PA(XP_625099.1 Apis mellifera 3.9999999999999998E-44); ENSANGP00000022215(XP_318688.2 Anopheles gambiae str. PEST 9.999…
516	Arginine kinase	NP_729446.1	Drosophila melanogaster	9e-41		arginine kinase(NP_001011603.1 Apis mellifera 1.0E-42); arginine kinase(NP_001011603.1 Apis mellifera 1.0E-42); arginine kinase(NP_001037402.1 Bombyx mori 3.0000000000000003E-42); Arginine kinase(NP_729448.1 Drosophila melanogaster 9.0000000000000002E-41); Arginine kinase(NP_523988.2 Drosophila melanogaster 9.0000000000000002E-41); Arginine kinase(NP_729446.1 Drosophila melanogaster 9.00000000000…
517	unknown protein
518	Sld5	NP_651457.1	Drosophila melanogaster	8e-44		similar to SLD5(XP_001120752.1 Apis mellifera 8.0000000000000002E-54); similar to SLD5(XP_001120752.1 Apis mellifera 8.0000000000000002E-54); Sld5(NP_651457.1 Drosophila melanogaster 7.9999999999999996E-44); similar to SLD5(XP_874005.1 Bos taurus 5.0000000000000002E-43); similar to SLD5(XP_874005.1 Bos taurus 5.0000000000000002E-43); zgc:100817(NP_001003546.1 Danio rerio 1.0E-42); similar to GINS…
519	Ribosomal protein L37A	NP_524781.1	Drosophila melanogaster	2e-30		Ribosomal protein L37A(NP_524781.1 Drosophila melanogaster 2.0000000000000002E-30); ribosomal protein L37A(NP_001037249.1 Bombyx mori 2.9999999999999999E-30); similar to CG5827-PA, isoform A(XP_971874.1 Tribolium castaneum 8.9999999999999993E-30); similar to Ribosomal protein L37A CG5827-PA, isoform A(XP_001121282.1 Apis mellifera 1.9999999999999999E-29); similar to Ribosomal protein L37A CG5827-…
520	ENSANGP00000019420	XP_308614.2	Anopheles gambiae PEST	6e-18		ENSANGP00000019420(XP_308614.2 Anopheles gambiae str. PEST 5.9999999999999997E-18); similar to CG9231-PA(XP_967955.1 Tribolium castaneum 4.9999999999999999E-13); CG9231(NP_649128.1 Drosophila melanogaster 9.9999999999999994E-12); similar to growth and transformation-dependent protein(XP_420213.2 Gallus gallus 8.9999999999999999E-11); similar to growth and transformation-dependent protein(XP_42021…
521	Rhythmically expressed gene 5	NP_477173.1	Drosophila melanogaster	2e-20		similar to Rhythmically expressed gene 5 CG2928-PA(XP_001123099.1 Apis mellifera 1.9999999999999999E-36); similar to CG2928-PA(XP_966951.1 Tribolium castaneum 2.0000000000000001E-26); ENSANGP00000010771(XP_316025.2 Anopheles gambiae str. PEST 4.0000000000000002E-26); Rhythmically expressed gene 5(NP_477173.1 Drosophila melanogaster 1.9999999999999999E-20);
522	Roc1a	NP_569852.1	Drosophila melanogaster	3e-10		similar to APC11 anaphase promoting complex subunit 11 isoform 2(XP_001122138.1 Apis mellifera 6.9999999999999999E-36); similar to APC11 anaphase promoting complex subunit 11 isoform 2(XP_001122138.1 Apis mellifera 6.9999999999999999E-36); similar to anaphase promoting complex subunit 11 homolog(XP_540489.1 Canis familiaris 9.0000000000000005E-36); similar to anaphase promoting complex subunit 11…
523	methyltransferase like 5	NP_083556.1	LK3 transgenic mice	2e-31		methyltransferase like 5(NP_083556.1 Mus musculus 2.0000000000000002E-31); similar to 2810410A08Rik protein (predicted)(XP_578126.2 Rattus norvegicus 2.0000000000000002E-31); similar to 2810410A08Rik protein (predicted)(XP_578126.2 Rattus norvegicus 2.0000000000000002E-31); similar to CG9666-PA(XP_535953.2 Canis familiaris 6.9999999999999997E-31); similar to CG9666-PA(XP_535953.2 Canis familiaris…
524	viral IAP-associated factor	NP_524032.2	Drosophila melanogaster	1e-37		similar to CG18593-PA(XP_967650.1 Tribolium castaneum 7.9999999999999996E-57); similar to CG18593-PA(XP_967650.1 Tribolium castaneum 7.9999999999999996E-57); similar to viral IAP-associated factor CG18593-PA(XP_394510.3 Apis mellifera 7.0000000000000001E-52); similar to viral IAP-associated factor CG18593-PA(XP_394510.3 Apis mellifera 7.0000000000000001E-52); similar to viral IAP-associated facto…
525	RhoGEF2	NP_995869.1	Drosophila melanogaster	1e-19		similar to RhoGEF2 CG9635-PD, isoform D(XP_393610.3 Apis mellifera 5.0000000000000002E-43); similar to RhoGEF2 CG9635-PD, isoform D(XP_393610.3 Apis mellifera 5.0000000000000002E-43); similar to CG9635-PD, isoform D(XP_967883.1 Tribolium castaneum 8.0000000000000003E-26); ENSANGP00000027033(XP_318541.2 Anopheles gambiae str. PEST 1.9999999999999998E-21); similar to Rho guanine nucleotide exchange…
526	Rab-related protein 3	NP_523970.1	Drosophila melanogaster	5e-50		Rab-related protein 3(NP_523970.1 Drosophila melanogaster 4.9999999999999997E-50); similar to CG7062-PA(XP_970606.1 Tribolium castaneum 3.9999999999999997E-49); similar to Rab-related protein 3 CG7062-PA(XP_624576.1 Apis mellifera 1.9999999999999999E-48); similar to Rab-related protein 3 CG7062-PA(XP_624576.1 Apis mellifera 1.9999999999999999E-48); ENSANGP00000011129(XP_308662.1 Anopheles gambiae…
527	similar to CG7598-PA	XP_975544.1	Tribolium castaneum	1e-41		similar to CG7598-PA(XP_975544.1 Tribolium castaneum 1.0E-41); ENSANGP00000010307(XP_316811.2 Anopheles gambiae str. PEST 3.9999999999999998E-38); CG7598(NP_651718.1 Drosophila melanogaster 1.9999999999999999E-36); similar to CG7598-PA(XP_001122010.1 Apis mellifera 5.0000000000000002E-23); similar to CG7598-PA(XP_001122010.1 Apis mellifera 5.0000000000000002E-23); hypothetical LOC578830(XP_784069…
528	interference Hedgehog	NP_609085.1	Drosophila melanogaster	1e-37		similar to CG32796-PB, isoform B(XP_393434.2 Apis mellifera 7.0000000000000004E-42); similar to CG32796-PB, isoform B(XP_393434.2 Apis mellifera 7.0000000000000004E-42); similar to CG32796-PB, isoform B(XP_975643.1 Tribolium castaneum 4.9999999999999996E-41); CG32796(NP_726811.1 Drosophila melanogaster 4.9999999999999996E-40); interference Hedgehog(NP_609085.1 Drosophila melanogaster 1.0000000000…
529	Tcp1-like	NP_524450.2	Drosophila melanogaster	4e-85		similar to T-complex protein 1 subunit alpha (TCP-1-alpha) (CCT-alpha)(XP_392660.2 Apis mellifera 1.9999999999999999E-88); similar to T-complex protein 1 subunit alpha (TCP-1-alpha) (CCT-alpha)(XP_392660.2 Apis mellifera 1.9999999999999999E-88); ENSANGP00000013382(XP_313154.2 Anopheles gambiae str. PEST 7.0000000000000002E-87); similar to T-complex protein 1 subunit alpha (TCP-1-alpha) (CCT-alpha…
530	Ribosomal protein S6	NP_511073.1	Drosophila melanogaster	7e-78		similar to 40S ribosomal protein S6(XP_968395.1 Tribolium castaneum 2.0000000000000001E-84); similar to 40S ribosomal protein S6(XP_001120419.1 Apis mellifera 2.0E-79); ribosomal protein S6(NP_001037566.1 Bombyx mori 2.0E-79); Ribosomal protein S6(NP_511073.1 Drosophila melanogaster 6.9999999999999999E-78); Ribosomal protein S6(NP_727212.1 Drosophila melanogaster 9.9999999999999993E-77); similar …
531	similar to CG4980-PA	XP_392072.1	Apis mellifera	3e-84		similar to CG4980-PA(XP_392072.1 Apis mellifera 3.0000000000000001E-84); similar to CG4980-PA(XP_392072.1 Apis mellifera 3.0000000000000001E-84); ENSANGP00000020666(XP_312666.2 Anopheles gambiae str. PEST 1.9999999999999999E-77); CG4980(NP_651596.1 Drosophila melanogaster 2.9999999999999999E-75); similar to CG4980-PA(XP_971314.1 Tribolium castaneum 3.0000000000000001E-72); hypothetical LOC576181(…
532	similar to CG4980-PA	XP_392072.1	Apis mellifera	5e-79		similar to CG4980-PA(XP_392072.1 Apis mellifera 5.0E-79); similar to CG4980-PA(XP_392072.1 Apis mellifera 5.0E-79); ENSANGP00000020666(XP_312666.2 Anopheles gambiae str. PEST 9.9999999999999997E-73); CG4980(NP_651596.1 Drosophila melanogaster 1.9999999999999998E-71); similar to CG4980-PA(XP_971314.1 Tribolium castaneum 9.9999999999999996E-70); hypothetical LOC576181(XP_781613.2 Strongylocentrotus…
533	unknown protein
534	similar to CG13124-PA, isoform A	XP_393579.2	Apis mellifera	4e-27		similar to CG13124-PA, isoform A(XP_393579.2 Apis mellifera 4.0000000000000002E-27); similar to CG13124-PA, isoform A(XP_393579.2 Apis mellifera 4.0000000000000002E-27); similar to CG13124-PA, isoform A(XP_970914.1 Tribolium castaneum 7.0000000000000004E-25); ENSANGP00000012355(XP_314885.2 Anopheles gambiae str. PEST 9.9999999999999996E-24); CG13124(NP_609319.2 Drosophila melanogaster 3.999999999…
535	similar to CG4279-PA	XP_971370.1	Tribolium castaneum	2e-40		similar to CG4279-PA(XP_971370.1 Tribolium castaneum 1.9999999999999999E-40); similar to CG4279-PA(XP_624639.1 Apis mellifera 3.9999999999999997E-40); zgc:101136(NP_001003551.1 Danio rerio 3.9999999999999998E-38); CG4279(NP_611559.1 Drosophila melanogaster 2.0000000000000001E-37); LSM1 homolog, U6 small nuclear RNA associated (S. cerevisiae)(NP_055277.1 Homo sapiens 9.9999999999999994E-37); LSM1 …
536	unknown protein				U
537	Caf1-180	NP_572495.1	Drosophila melanogaster	4e-28		ENSANGP00000020463(XP_322063.2 Anopheles gambiae str. PEST 3.0000000000000001E-45); similar to Caf1-180 CG12109-PB(XP_394624.3 Apis mellifera 4.0E-41); similar to Caf1-180 CG12109-PB(XP_394624.3 Apis mellifera 4.0E-41); similar to CG12109-PB(XP_970822.1 Tribolium castaneum 3.9999999999999997E-39); similar to CG12109-PB(XP_970822.1 Tribolium castaneum 3.9999999999999997E-39); Caf1-180(NP_572495.1 …
538	Peroxidase	NP_996223.1	Drosophila melanogaster	1e-27		similar to Peroxidase precursor (DmPO)(XP_969600.1 Tribolium castaneum 2.0000000000000001E-32); similar to CG5873-PA(XP_395479.2 Apis mellifera 8.0000000000000007E-31); similar to CG5873-PA(XP_395479.2 Apis mellifera 8.0000000000000007E-31); similar to Peroxidase precursor (DmPO)(XP_967241.1 Tribolium castaneum 4.0000000000000003E-30); C16C8.2(NP_494540.1 Caenorhabditis elegans 4.0000000000000003…
539	cisplatin resistance-associated overexpressed protein	NP_001016304.1	Silurana tropicalis	6e-64		cisplatin resistance-associated overexpressed protein(NP_001016304.1 Xenopus tropicalis 6.0000000000000001E-64); cisplatin resistance-associated overexpressed protein(NP_001016304.1 Xenopus tropicalis 6.0000000000000001E-64); similar to cisplatin resistance-associated overexpressed protein(XP_973920.1 Tribolium castaneum 3.0000000000000002E-47); unknown protein(NP_199954.1 Arabidopsis thaliana 7.…
540	mitochondrial ribosomal protein S11	NP_524382.1	Drosophila melanogaster	4e-51		ENSANGP00000011326(XP_313411.2 Anopheles gambiae str. PEST 7.9999999999999996E-57); mitochondrial ribosomal protein S11(NP_524382.1 Drosophila melanogaster 4.0E-51); similar to CG5184-PA, isoform A(XP_975332.1 Tribolium castaneum 9.9999999999999994E-50); similar to mitochondrial ribosomal protein S11 CG5184-PA, isoform A(XP_394155.3 Apis mellifera 3.0000000000000002E-36); similar to mitochondrial…
541	similar to CG17218-PA, isoform A	XP_393726.2	Apis mellifera	4e-39		similar to CG17218-PA, isoform A(XP_393726.2 Apis mellifera 3.9999999999999997E-39); similar to CG17218-PA, isoform A(XP_393726.2 Apis mellifera 3.9999999999999997E-39); ENSANGP00000013040(XP_314738.2 Anopheles gambiae str. PEST 3.9999999999999998E-38); similar to CG17218-PA, isoform A(XP_973708.1 Tribolium castaneum 9.0000000000000008E-37); CG17218(NP_609557.1 Drosophila melanogaster 6.000000000…
542	Neural Lazarillo	NP_787960.1	Drosophila melanogaster	1e-20		similar to CG33126-PA(XP_970013.1 Tribolium castaneum 2.0000000000000001E-56); similar to Neural Lazarillo CG33126-PA(XP_623787.1 Apis mellifera 2.0E-55); similar to Neural Lazarillo CG33126-PA(XP_623787.1 Apis mellifera 2.0E-55); ENSANGP00000012240(XP_320077.2 Anopheles gambiae str. PEST 4.0000000000000002E-42); similar to doughnut on 2 CG17559-PA(XP_393673.2 Apis mellifera 4.0E-35); similar to …
543	Neural Lazarillo	NP_787960.1	Drosophila melanogaster	5e-21		similar to CG33126-PA(XP_970013.1 Tribolium castaneum 2.9999999999999999E-56); similar to Neural Lazarillo CG33126-PA(XP_623787.1 Apis mellifera 7.0000000000000005E-55); similar to Neural Lazarillo CG33126-PA(XP_623787.1 Apis mellifera 7.0000000000000005E-55); ENSANGP00000012240(XP_320077.2 Anopheles gambiae str. PEST 2.0000000000000001E-42); similar to doughnut on 2 CG17559-PA(XP_393673.2 Apis m…
544	glycine rich protein	NP_001036952.1	Bombyx mori	9e-06		glycine rich protein(NP_001036952.1 Bombyx mori 9.0000000000000002E-6);
545	maggie	NP_523910.1	Drosophila melanogaster	2e-18		maggie(NP_523910.1 Drosophila melanogaster 2.0000000000000001E-18); similar to CG14981-PA, isoform A(XP_969934.1 Tribolium castaneum 4.0000000000000003E-18); maggie(NP_728910.1 Drosophila melanogaster 1.0000000000000001E-17); similar to maggie CG14981-PA, isoform A(XP_393007.1 Apis mellifera 6.0000000000000001E-17); similar to maggie CG14981-PA, isoform A(XP_393007.1 Apis mellifera 6.000000000000…
546	similar to CG7974-PA	XP_974116.1	Tribolium castaneum	5e-76		similar to CG7974-PA(XP_974116.1 Tribolium castaneum 4.9999999999999998E-76); CG7974(NP_647643.1 Drosophila melanogaster 1.9999999999999999E-72); ENSANGP00000011458(XP_316650.2 Anopheles gambiae str. PEST 2.0000000000000001E-68); chromosome 9 open reading frame 78(XP_415471.1 Gallus gallus 4.0E-50); chromosome 9 open reading frame 78(XP_415471.1 Gallus gallus 4.0E-50); chromosome 9 open reading f…
547	Transcription factor IIB	NP_476888.1	Drosophila melanogaster	1e-121		similar to Transcription initiation factor IIB (General transcription factor TFIIB)(XP_970151.1 Tribolium castaneum 1.0E-127); similar to Transcription initiation factor IIB (General transcription factor TFIIB)(XP_395432.1 Apis mellifera 1.0E-125); similar to Transcription initiation factor IIB (General transcription factor TFIIB)(XP_395432.1 Apis mellifera 1.0E-125); Transcription factor IIB(NP_…
548	ENSANGP00000025348	XP_321574.1	Anopheles gambiae PEST	4e-21		ENSANGP00000025348(XP_321574.1 Anopheles gambiae str. PEST 3.9999999999999996E-21); ribosome-associated membrane protein 4(NP_001037360.1 Bombyx mori 4.9999999999999997E-21); CG32276(NP_728830.1 Drosophila melanogaster 3.0000000000000003E-20); similar to CG32276-PA, isoform A(XP_970109.1 Tribolium castaneum 5.0000000000000004E-19); similar to CG32276-PA, isoform A(XP_001119845.1 Apis mellifera 5.…
549	replication protein A3	NP_080908.1	LK3 transgenic mice	6e-06	U	hypothetical protein LOC726757(XP_001122477.1 Apis mellifera 1.9999999999999999E-7); hypothetical protein LOC726757(XP_001122477.1 Apis mellifera 1.9999999999999999E-7); replication protein A3(NP_080908.1 Mus musculus 6.0000000000000002E-6); replication protein A3(NP_080908.1 Mus musculus 6.0000000000000002E-6); replication protein A3(NP_080908.1 Mus musculus 6.0000000000000002E-6); replication p…
550	similar to CG10903-PA	XP_972432.1	Tribolium castaneum	8e-74		similar to CG10903-PA(XP_972432.1 Tribolium castaneum 7.9999999999999997E-74); similar to CG10903-PA(XP_623810.1 Apis mellifera 7.9999999999999997E-69); CG10903(NP_649762.1 Drosophila melanogaster 9.9999999999999994E-68); ENSANGP00000016347(XP_307631.2 Anopheles gambiae str. PEST 6.0000000000000004E-66); hypothetical LOC581711(XP_786791.1 Strongylocentrotus purpuratus 1.0E-62); hypothetical LOC49…
551	similar to splicing factor 3b, subunit 3	XP_623333.1	Apis mellifera	2e-77		similar to splicing factor 3b, subunit 3(XP_623333.1 Apis mellifera 1.9999999999999999E-77); similar to splicing factor 3b, subunit 3(XP_623333.1 Apis mellifera 1.9999999999999999E-77); ENSANGP00000017759(XP_315551.1 Anopheles gambiae str. PEST 3.9999999999999997E-76); similar to splicing factor 3b, subunit 3(XP_972649.1 Tribolium castaneum 4.9999999999999998E-75); splicing factor 3b, subunit 3(N…
552	NTPase	NP_722860.1	Drosophila melanogaster	1e-82		similar to CG3059-PB, isoform B(XP_970046.1 Tribolium castaneum 9.9999999999999996E-95); similar to CG3059-PB, isoform B(XP_970046.1 Tribolium castaneum 9.9999999999999996E-95); NTPase(NP_722860.1 Drosophila melanogaster 9.9999999999999996E-83); NTPase(NP_477370.1 Drosophila melanogaster 9.9999999999999996E-83); NTPase(NP_477370.1 Drosophila melanogaster 9.9999999999999996E-83); NTPase(NP_722860.…
553	similar to zinc finger, A20 domain containing 1	XP_397517.2	Apis mellifera	2e-93		similar to zinc finger, A20 domain containing 1(XP_397517.2 Apis mellifera 1.9999999999999998E-93); similar to zinc finger, A20 domain containing 1(XP_397517.2 Apis mellifera 1.9999999999999998E-93); similar to Cezanne 2 protein(XP_413766.2 Gallus gallus 4.9999999999999999E-86); similar to Cezanne 2 protein(XP_413766.2 Gallus gallus 4.9999999999999999E-86); zgc:152772(NP_001071212.1 Danio rerio 3…
554	unknown protein
555	unknown protein
556	unknown protein				U
557	Developmental embryonic B	NP_523708.2	Drosophila melanogaster	7e-10		similar to CG9344-PA(XP_001121733.1 Apis mellifera 9.9999999999999993E-35); similar to CG9344-PA(XP_001121733.1 Apis mellifera 9.9999999999999993E-35); similar to CG9344-PA(XP_974175.1 Tribolium castaneum 1.9999999999999999E-34); ENSANGP00000021121(XP_315329.2 Anopheles gambiae str. PEST 1.9999999999999999E-34); CG9344(NP_611528.1 Drosophila melanogaster 2.0000000000000001E-33); similar to U6 snR…
558	Sp1	NP_572579.2	Drosophila melanogaster	6e-46		similar to CG5669-PA(XP_972252.1 Tribolium castaneum 9.9999999999999999E-56); CG5669(NP_651232.1 Drosophila melanogaster 2.0000000000000001E-53); similar to Transcription factor Sp3 (SPR-2)(XP_624316.2 Apis mellifera 4.0000000000000001E-53); sp1 transcription factor(NP_997827.1 Danio rerio 8.0000000000000002E-53); sp4 transcription factor(NP_956418.1 Danio rerio 2.0E-52); Sp3 transcription factor…
559	unknown protein
560	mitochondrial ribosomal protein S18B	NP_523606.1	Drosophila melanogaster	7e-51		ENSANGP00000011588(XP_317419.2 Anopheles gambiae str. PEST 1.0E-51); mitochondrial ribosomal protein S18B(NP_523606.1 Drosophila melanogaster 6.9999999999999995E-51); similar to mitochondrial ribosomal protein S18B CG10757-PA, isoform A(XP_624905.2 Apis mellifera 1.9999999999999999E-48); mitochondrial ribosomal protein S18B(NP_080154.1 Mus musculus 1.0000000000000001E-33); mitochondrial ribosomal…
561	similar to CG9577-PA	XP_968046.1	Tribolium castaneum	3e-93		similar to CG9577-PA(XP_968046.1 Tribolium castaneum 3.0000000000000001E-93); similar to CG9577-PA(XP_970695.1 Tribolium castaneum 9.9999999999999993E-89); CG9577(NP_608375.1 Drosophila melanogaster 1.9999999999999999E-82); ENSANGP00000021099(XP_312264.2 Anopheles gambiae str. PEST 1.9999999999999999E-81); enoyl Coenzyme A hydratase 1, peroxisomal(NP_001005704.1 Xenopus tropicalis 2.0E-79); enoyl…
562	homocysteine S-methyltransferase	NP_001040249.1	Bombyx mori	8e-61		homocysteine S-methyltransferase(NP_001040249.1 Bombyx mori 8.0000000000000003E-61); ENSANGP00000021355(XP_312469.2 Anopheles gambiae str. PEST 9.0E-60); similar to CG10621-PA(XP_001121618.1 Apis mellifera 6.9999999999999996E-56); similar to CG10621-PA(XP_001121618.1 Apis mellifera 6.9999999999999996E-56); similar to CG10621-PA(XP_971795.1 Tribolium castaneum 3.0000000000000001E-54); CG10623(NP_6…
563	similar to carbonyl reductase 1-like	XP_973193.1	Tribolium castaneum	7e-84		similar to carbonyl reductase 1-like(XP_973193.1 Tribolium castaneum 7.0000000000000002E-84); similar to Carbonyl reductase [NADPH] 1 (NADPH-dependent carbonyl reductase 1)(XP_623474.1 Apis mellifera 1.9999999999999999E-80); similar to Carbonyl reductase [NADPH] 1 (NADPH-dependent carbonyl reductase 1)(XP_623474.1 Apis mellifera 1.9999999999999999E-80); hypothetical LOC496612(NP_001011190.1 Xenop…
564	TBP-associated factor 13	NP_610024.1	Drosophila melanogaster	2e-11		similar to CG10756-PA(XP_975241.1 Tribolium castaneum 2.9999999999999998E-13); similar to CG10756-PA(XP_975241.1 Tribolium castaneum 2.9999999999999998E-13); ENSANGP00000011751(XP_317417.1 Anopheles gambiae str. PEST 9.9999999999999998E-13); ENSANGP00000011751(XP_317417.1 Anopheles gambiae str. PEST 9.9999999999999998E-13); similar to TBP-associated factor 13 CG10756-PA(XP_001121496.1 Apis mellif…
565	TBP-associated factor 13	NP_610024.1	Drosophila melanogaster	6e-42		similar to CG10756-PA(XP_975241.1 Tribolium castaneum 1.9999999999999999E-44); ENSANGP00000011751(XP_317417.1 Anopheles gambiae str. PEST 5.0000000000000004E-44); TBP-associated factor 13(NP_001040516.1 Bombyx mori 6.9999999999999999E-43); TBP-associated factor 13(NP_610024.1 Drosophila melanogaster 6.0000000000000005E-42); TBP-associated factor 13(NP_001041704.1 Bombyx mori 8.0000000000000003E-4…
566	Surfeit 6	NP_524408.1	Drosophila melanogaster	2e-14		hypothetical protein LOC659224(XP_970642.1 Tribolium castaneum 3.0000000000000003E-20); Surfeit 6(NP_524408.1 Drosophila melanogaster 0.00000000000002); similar to surfeit 6(XP_780432.2 Strongylocentrotus purpuratus 2.0000000000000001E-13); ENSANGP00000017644(XP_311877.2 Anopheles gambiae str. PEST 6.0000000000000003E-12); similar to surfeit 6(XP_849838.1 Canis familiaris 1.9999999999999999E-11);…
567	Neprilysin 3	NP_523417.2	Drosophila melanogaster	1e-179		similar to CG9565-PA(XP_973465.1 Tribolium castaneum 0.0); similar to Neprilysin 3 CG9565-PA(XP_392043.2 Apis mellifera 0.0); similar to Neprilysin 3 CG9565-PA(XP_392043.2 Apis mellifera 0.0); ENSANGP00000010035(XP_317711.1 Anopheles gambiae str. PEST 0.0); Neprilysin 3(NP_523417.2 Drosophila melanogaster 1.0E-179); endothelin converting enzyme 1(NP_990048.1 Gallus gallus 9.9999999999999995E-144)…
568	Ribosomal protein S15	NP_725591.1	Drosophila melanogaster	2e-61		ribosomal protein S15(NP_001037209.1 Bombyx mori 3.9999999999999999E-64); similar to CG8332-PA, isoform A(XP_973139.1 Tribolium castaneum 2.0000000000000001E-63); similar to Ribosomal protein S15 CG8332-PA, isoform A(XP_624038.2 Apis mellifera 1.0E-62); similar to Ribosomal protein S15 CG8332-PA, isoform A(XP_624038.2 Apis mellifera 1.0E-62); ribosomal protein S15-like(NP_001019712.1 Bos taurus 1…
569	Glutathione S transferase D5	NP_524914.3	Drosophila melanogaster	8e-44		glutathione S-transferase theta(NP_001036974.1 Bombyx mori 1.9999999999999999E-47); similar to Glutathione S-transferase 1-1 (GST class-theta)(XP_974273.1 Tribolium castaneum 1.0E-46); glutathione S-transferase 3(NP_001037546.1 Bombyx mori 3.0000000000000001E-45); glutathione-S-transferase 1(XP_392997.3 Apis mellifera 9.9999999999999995E-45); glutathione-S-transferase 1(XP_392997.3 Apis mellifera…
570	polymerase (DNA-directed), delta 3, accessory subunit	NP_001006284.1	Gallus domesticus	3e-08	U	polymerase (DNA-directed), delta 3, accessory subunit(NP_001006284.1 Gallus gallus 2.9999999999999997E-8); polymerase (DNA-directed), delta 3, accessory subunit(NP_001006284.1 Gallus gallus 2.9999999999999997E-8); similar to DNA polymerase delta subunit 3 (DNA polymerase delta subunit p66)(XP_617789.2 Bos taurus 7.9999999999999996E-7); similar to DNA polymerase delta subunit 3 (DNA polymerase del…
571	lethal (1) G0156	NP_573388.1	Drosophila melanogaster	8e-68		ENSANGP00000013512(XP_307994.2 Anopheles gambiae str. PEST 1.0E-142); similar to CG5028-PA(XP_974070.1 Tribolium castaneum 1.0E-141); similar to CG5028-PA(XP_393876.1 Apis mellifera 1.0000000000000001E-138); similar to CG5028-PA(XP_393876.1 Apis mellifera 1.0000000000000001E-138); CG5028(NP_651416.1 Drosophila melanogaster 1.0000000000000001E-133); similar to CG5028-PA(XP_969166.1 Tribolium casta…
572	similar to CG9427-PA	XP_975539.1	Tribolium castaneum	4e-34		similar to CG9427-PA(XP_975539.1 Tribolium castaneum 3.9999999999999997E-34); CG9427(NP_649919.1 Drosophila melanogaster 4.0000000000000002E-25); ENSANGP00000010180(XP_318831.2 Anopheles gambiae str. PEST 4.0000000000000002E-25); ENSANGP00000018265(XP_311899.2 Anopheles gambiae str. PEST 1.9999999999999998E-24); similar to interferon gamma inducible protein 30(XP_001121957.1 Apis mellifera 2.0000…
573	unknown protein				U
574	unknown protein
575	unknown protein				U
576	similar to coiled-coil domain containing 98	XP_395910.3	Apis mellifera	2e-09	U	similar to coiled-coil domain containing 98(XP_395910.3 Apis mellifera 2.0000000000000001E-9); similar to coiled-coil domain containing 98(XP_395910.3 Apis mellifera 2.0000000000000001E-9);
577	similar to ENSANGP00000009155	XP_791165.2	Strongylocentrotus purpuratus	3e-21		similar to ENSANGP00000009155(XP_791165.2 Strongylocentrotus purpuratus 2.9999999999999999E-21); hypothetical LOC416386(XP_414701.2 Gallus gallus 8.9999999999999994E-21); hypothetical LOC416386(XP_414701.2 Gallus gallus 8.9999999999999994E-21); similar to ATP-binding cassette, sub-family A member 3(XP_692776.1 Danio rerio 6.0000000000000006E-20); similar to ATP-binding cassette, sub-family A memb…
578	Nucleolar protein at 60B	NP_525120.1	Drosophila melanogaster	1e-170		ENSANGP00000017710(XP_318082.2 Anopheles gambiae str. PEST 1.0E-173); similar to CG3333-PA, isoform A(XP_967291.1 Tribolium castaneum 1.0E-172); Nucleolar protein at 60B(NP_525120.1 Drosophila melanogaster 9.9999999999999998E-171); cDNA sequence BC068171(XP_908892.1 Mus musculus 9.9999999999999998E-171); cDNA sequence BC068171(XP_289923.1 Mus musculus 9.9999999999999998E-171); cDNA sequence BC068…
579	l(3)82Fd	NP_001036678.1	Drosophila melanogaster	3e-11		ENSANGP00000010196(XP_317751.1 Anopheles gambiae str. PEST 2.0E-51); similar to KIAA1609 protein(NP_001025746.1 Gallus gallus 3.0E-51); similar to KIAA1609 protein(NP_001025746.1 Gallus gallus 3.0E-51); similar to CG5149-PA(XP_975540.1 Tribolium castaneum 5.0E-51); zgc:153621(NP_001038430.2 Danio rerio 6.9999999999999996E-47); hypothetical LOC589395(XP_794130.2 Strongylocentrotus purpuratus 4.999…
580	unknown protein
581	similar to CG5447-PA	XP_001122074.1	Apis mellifera	7e-47		similar to CG5447-PA(XP_001122074.1 Apis mellifera 6.9999999999999996E-47); similar to CG5447-PA(XP_001122074.1 Apis mellifera 6.9999999999999996E-47); similar to CG5447-PA(XP_967765.1 Tribolium castaneum 1.9999999999999999E-44); ENSANGP00000020436(XP_312998.2 Anopheles gambiae str. PEST 6.0000000000000001E-43); CG5447(NP_651478.1 Drosophila melanogaster 3.9999999999999997E-39); similar to golgi …
582	Ubiquitin activating enzyme 1	NP_477310.2	Drosophila melanogaster	4e-77		similar to Ubiquitin activating enzyme 1 CG1782-PA(XP_394434.2 Apis mellifera 1.0E-89); similar to Ubiquitin activating enzyme 1 CG1782-PA(XP_394434.2 Apis mellifera 1.0E-89); similar to CG1782-PA(XP_966352.1 Tribolium castaneum 8.0000000000000003E-89); ENSANGP00000025488(XP_552370.1 Anopheles gambiae str. PEST 9.9999999999999996E-82); ENSANGP00000025488(XP_552371.1 Anopheles gambiae str. PEST 3.…
583	Mi-2	NP_001014591.1	Drosophila melanogaster	6e-22		similar to Chromodomain helicase-DNA-binding protein Mi-2 homolog (ATP-dependent helicase Mi-2) (dMi-2)(XP_624414.2 Apis mellifera 1.0000000000000001E-30); Mi-2(NP_001014591.1 Drosophila melanogaster 5.9999999999999998E-22); Mi-2(NP_649154.2 Drosophila melanogaster 5.9999999999999998E-22); ENSANGP00000008665(XP_320523.2 Anopheles gambiae str. PEST 9.9999999999999991E-22); similar to chromodomain …
584	similar to CG6426-PA	XP_393161.2	Apis mellifera	4e-25		similar to CG6426-PA(XP_393161.2 Apis mellifera 4.0000000000000002E-25); CG6421(NP_652048.2 Drosophila melanogaster 3.0E-23); ENSANGP00000012674(XP_309527.2 Anopheles gambiae str. PEST 5.0000000000000002E-23); CG6429(NP_611164.3 Drosophila melanogaster 2.0000000000000001E-22); CG6426(NP_611163.2 Drosophila melanogaster 1.9999999999999998E-21); similar to CG6426-PA(XP_973861.1 Tribolium castaneum …
585	unknown protein
586	similar to lingerer CG8715-PD, isoform D	XP_396877.2	Apis mellifera	1e-12		similar to lingerer CG8715-PD, isoform D(XP_396877.2 Apis mellifera 9.9999999999999998E-13); ubiquitin-associated protein 2 (predicted)(XP_001068128.1 Rattus norvegicus 9.9999999999999994E-12); ubiquitin-associated protein 2 (predicted)(XP_001068128.1 Rattus norvegicus 9.9999999999999994E-12); ubiquitin-associated protein 2(NP_081148.1 Mus musculus 3.9999999999999998E-11); ubiquitin-associated pr…
587	similar to CG6769-PA	XP_394767.2	Apis mellifera	9e-68		similar to CG6769-PA(XP_394767.2 Apis mellifera 9.0E-68); similar to CG6769-PA(XP_394767.2 Apis mellifera 9.0E-68); similar to CG6769-PA(XP_973525.1 Tribolium castaneum 1.9999999999999999E-64); ENSANGP00000017678(XP_320922.2 Anopheles gambiae str. PEST 6.9999999999999995E-60); CG6769(NP_573252.1 Drosophila melanogaster 3.0E-57); similar to conserved hypothetical protein(XP_001200563.1 Strongyloce…
588	F58G11.1a	NP_506382.1	Caenorhabditis elegans	8e-25		F58G11.1a(NP_506382.1 Caenorhabditis elegans 8.0000000000000003E-25); F58G11.1a(NP_506382.1 Caenorhabditis elegans 8.0000000000000003E-25); F58G11.1a(NP_506382.1 Caenorhabditis elegans 8.0000000000000003E-25); F58G11.1a(NP_506381.1 Caenorhabditis elegans 8.0000000000000003E-25); F58G11.1a(NP_506381.1 Caenorhabditis elegans 8.0000000000000003E-25); F58G11.1a(NP_506381.1 Caenorhabditis elegans 8.00…
589	RR2 cuticle protein 2	AAZ20447	Myzus persicae	5e-18		CG9299(NP_649123.1 Drosophila melanogaster 4.9999999999999999E-20); cuticle protein(NP_001036864.1 Bombyx mori 0.0000000000000002); CG7072(NP_648208.1 Drosophila melanogaster 5.0000000000000004E-16); similar to CG13935-PA(XP_968360.1 Tribolium castaneum 5.0000000000000004E-16); ENSANGP00000013220(XP_308914.2 Anopheles gambiae str. PEST 5.0000000000000004E-16); ENSANGP00000013801(XP_316348.2 Anoph…
590	unknown protein				U
591	Cytochrome c oxidase subunit Va	NP_477217.1	Drosophila melanogaster	1e-31		similar to Cytochrome c oxidase polypeptide Va, mitochondrial precursor(XP_970156.1 Tribolium castaneum 4.0000000000000003E-43); ENSANGP00000022070(XP_309490.2 Anopheles gambiae str. PEST 6.9999999999999999E-41); similar to Cytochrome c oxidase, subunit Va(XP_784558.1 Strongylocentrotus purpuratus 1.0E-35); similar to Cytochrome c oxidase polypeptide Va, mitochondrial precursor(XP_392368.1 Apis m…
592	unknown protein
593	unknown protein
594	unknown protein
595	unknown protein
596	asrij	NP_611733.1	Drosophila melanogaster	2e-29		similar to CG13533-PA(XP_968044.1 Tribolium castaneum 5.0000000000000003E-34); asrij(NP_611733.1 Drosophila melanogaster 1.9999999999999999E-29); ENSANGP00000010788(XP_308253.2 Anopheles gambiae str. PEST 8.9999999999999996E-28); novel protein similar to ovarian carcinoma immunoreactive antigen (OCIA)(NP_001039167.1 Xenopus tropicalis 2.0000000000000001E-18); similar to OCIA domain containing 1(X…
597	NADH dehydrogenase subunit 2	YP_073309.1	Schizaphis graminum	7e-41		NADH dehydrogenase subunit 2(YP_073309.1 Schizaphis graminum 6.9999999999999999E-41); NADH dehydrogenase subunit 2(NP_570624.1 Bombyx mandarina 0.00000000000001); NADH dehydrogenase subunit 2(NP_563583.1 Ostrinia nubilalis 2.0000000000000001E-13); NADH dehydrogenase subunit 2(NP_563596.1 Ostrinia furnacalis 2.0000000000000001E-13); NADH dehydrogenase subunit 2(YP_637114.1 Adoxophyes honmai 2.9999…
598	similar to CG4679-PA	XP_974709.1	Tribolium castaneum	4e-35		similar to CG4679-PA(XP_974709.1 Tribolium castaneum 4.0E-35); CG4679(NP_610854.1 Drosophila melanogaster 5.0000000000000004E-32); ENSANGP00000014396(XP_318858.2 Anopheles gambiae str. PEST 5.0000000000000004E-32); zgc:123014(NP_001032449.1 Danio rerio 2.9999999999999998E-18); similar to RIKEN cDNA 2810422B04(XP_001065864.1 Rattus norvegicus 0.0000000003); similar to RIKEN cDNA 2810422B04(XP_0010…
599	Serine protease inhibitor 6	NP_524953.1	Drosophila melanogaster	2e-38		serine (or cysteine) proteinase inhibitor, clade B (ovalbumin), member 4(XP_001090785.1 Macaca mulatta 5.0E-42); serine (or cysteine) proteinase inhibitor, clade B (ovalbumin), member 4(XP_001090785.1 Macaca mulatta 5.0E-42); similar to leupin precursor - human(XP_001147882.1 Pan troglodytes 5.0E-42); similar to leupin precursor - human(XP_001147882.1 Pan troglodytes 5.0E-42); similar to Squamous…
600	mitochondrial ribosomal protein S35	NP_523893.1	Drosophila melanogaster	4e-83		similar to CG2101-PA(XP_967727.1 Tribolium castaneum 6.9999999999999997E-90); ENSANGP00000012813(XP_308945.2 Anopheles gambiae str. PEST 2.0000000000000001E-89); mitochondrial ribosomal protein S35(NP_523893.1 Drosophila melanogaster 4.0000000000000001E-83); similar to mitochondrial ribosomal protein S35 CG2101-PA(XP_624325.2 Apis mellifera 9.9999999999999996E-81); similar to mitochondrial riboso…
601	similar to CG3527-PA	XP_393347.2	Apis mellifera	4e-86		similar to CG3527-PA(XP_393347.2 Apis mellifera 4.0000000000000003E-86); similar to CG3527-PA(XP_393347.2 Apis mellifera 4.0000000000000003E-86); similar to CG3527-PA(XP_975500.1 Tribolium castaneum 3.9999999999999998E-80); CG3527(NP_572170.1 Drosophila melanogaster 4.0E-78); ENSANGP00000016225(XP_312105.2 Anopheles gambiae str. PEST 4.0E-78); hypothetical protein LOC553478(XP_692606.1 Danio reri…
602	unknown protein
603	ATP citrate lyase	NP_523755.1	Drosophila melanogaster	0		acly protein(NP_001008028.1 Xenopus tropicalis 0.0); ATP citrate lyase(NP_001025711.1 Gallus gallus 0.0); ATP citrate lyase(NP_001025711.1 Gallus gallus 0.0); ATP citrate lyase(XP_001108053.1 Macaca mulatta 0.0); ATP citrate lyase(XP_001108114.1 Macaca mulatta 0.0); ATP citrate lyase(XP_001108114.1 Macaca mulatta 0.0); ATP citrate lyase(XP_001108053.1 Macaca mulatta 0.0); ATP citrate lyase(XP_511…
604	unknown protein				U
605	hypothetical LOC578949	XP_784178.1	Strongylocentrotus purpuratus	2e-13		hypothetical LOC578949(XP_784178.1 Strongylocentrotus purpuratus 2.0000000000000001E-13); zgc:77820(NP_957142.1 Danio rerio 0.000000000002); zgc:77820(NP_957142.1 Danio rerio 0.000000000002); CG5548(NP_572993.1 Drosophila melanogaster 4.9999999999999997E-12); ENSANGP00000010925(XP_308300.2 Anopheles gambiae str. PEST 4.9999999999999997E-12); similar to CG5548-PA(XP_968166.1 Tribolium castaneum 8.…
606	CG2839	NP_608540.1	Drosophila melangaster	9e-08		CG2839(NP_608540.1 Drosophila melanogaster 8.9999999999999999E-8); CG2839(NP_608540.1 Drosophila melanogaster 8.9999999999999999E-8); hypothetical protein(NP_701231.1 Plasmodium falciparum 3D7 9.9999999999999995E-8); hypothetical protein(NP_701231.1 Plasmodium falciparum 3D7 9.9999999999999995E-8); hypothetical protein(XP_645574.2 Dictyostelium discoideum AX4 3.9999999999999998E-7); hypothetical …
607	ENSANGP00000012437	XP_310845.2	Anopheles gambiae PEST	1e-66		ENSANGP00000012437(XP_310845.2 Anopheles gambiae str. PEST 9.9999999999999998E-67); ENSANGP00000012437(XP_310845.2 Anopheles gambiae str. PEST 9.9999999999999998E-67); similar to CG2254-PA(XP_970270.1 Tribolium castaneum 9.9999999999999992E-66); similar to CG2254-PA(XP_970270.1 Tribolium castaneum 9.9999999999999992E-66); similar to CG2254-PA(XP_394814.1 Apis mellifera 1.9999999999999999E-64); si…
608	DNA segment, Chr 17, Wayne State University 92, expressed	NP_001028451.2	LK3 transgenic mice	5e-37		DNA segment, Chr 17, Wayne State University 92, expressed(NP_001028451.2 Mus musculus 4.9999999999999997E-37); DNA segment, Chr 17, Wayne State University 92, expressed(NP_001028451.2 Mus musculus 4.9999999999999997E-37); DNA segment, Chr 17, Wayne State University 92, expressed(NP_001028451.2 Mus musculus 4.9999999999999997E-37); chromosome 6 open reading frame 106(NP_077270.1 Homo sapiens 8.000…
609	cuticular protein	AF435075_1	Myzus persicae	7e-28		CG1919(NP_647668.1 Drosophila melanogaster 4.0000000000000003E-15); ENSANGP00000013220(XP_308914.2 Anopheles gambiae str. PEST 0.0000000000001); ENSANGP00000013801(XP_316348.2 Anopheles gambiae str. PEST 2.0000000000000001E-13); CG7072(NP_648208.1 Drosophila melanogaster 2.0000000000000001E-13); similar to CG1919-PA(XP_967979.1 Tribolium castaneum 4.0000000000000001E-13); similar to CG1919-PA(XP_…
610	similar to CG8057-PA, isoform A	XP_971142.1	Tribolium castaneum	5e-85		similar to CG8057-PA, isoform A(XP_971142.1 Tribolium castaneum 5.0000000000000002E-85); similar to CG8057-PA, isoform A(XP_393160.1 Apis mellifera 6.0000000000000002E-84); similar to CG8057-PA, isoform A(XP_393160.1 Apis mellifera 6.0000000000000002E-84); ENSANGP00000022004(XP_317273.2 Anopheles gambiae str. PEST 1.0E-79); CG8057(NP_610460.1 Drosophila melanogaster 4.0E-78); CG8057(NP_995783.1 D…
611	similar to cell-cycle related and expression-elevated protein in tumor	XP_396379.3	Apis mellifera	4e-66		similar to cell-cycle related and expression-elevated protein in tumor(XP_396379.3 Apis mellifera 3.9999999999999999E-66); similar to cell-cycle related and expression-elevated protein in tumor(XP_396379.3 Apis mellifera 3.9999999999999999E-66); similar to CG9018-PA, isoform A(XP_972455.1 Tribolium castaneum 4.9999999999999999E-61); ENSANGP00000028654(XP_315345.2 Anopheles gambiae str. PEST 4.0E-…
612	Baldspot	NP_648909.1	Drosophila melanogaster	9e-11		ENSANGP00000016576(XP_564957.1 Anopheles gambiae str. PEST 2.0000000000000001E-63); ENSANGP00000016576(XP_564957.1 Anopheles gambiae str. PEST 2.0000000000000001E-63); similar to CG5326-PA, isoform A(XP_967207.1 Tribolium castaneum 1.9999999999999999E-60); similar to CG5326-PA, isoform A(XP_967207.1 Tribolium castaneum 1.9999999999999999E-60); ENSANGP00000022632(XP_322072.2 Anopheles gambiae str.…
613	unknown protein
614	unknown protein
615	Myosin light chain cytoplasmic	NP_511049.1	Drosophila melanogaster	3e-56		similar to Myosin II essential light chain (Nonmuscle myosin essential light chain)(XP_973734.1 Tribolium castaneum 2.0000000000000001E-62); similar to Myosin-2 essential light chain (Myosin II essential light chain) (Nonmuscle myosin essential light chain)(XP_623504.1 Apis mellifera 4.9999999999999999E-61); similar to Myosin-2 essential light chain (Myosin II essential light chain) (Nonmuscle my…
616	similar to PRP39 pre-mRNA processing factor 39 homolog	XP_970329.1	Tribolium castaneum	2e-95		similar to PRP39 pre-mRNA processing factor 39 homolog(XP_970329.1 Tribolium castaneum 2.0E-95); similar to PRP39 pre-mRNA processing factor 39 homolog(XP_392380.2 Apis mellifera 5.0E-91); similar to PRP39 pre-mRNA processing factor 39 homolog(XP_392380.2 Apis mellifera 5.0E-91); CG1646(NP_788754.2 Drosophila melanogaster 1.0000000000000001E-68); CG1646(NP_733256.2 Drosophila melanogaster 1.00000…
617	similar to CG6370-PA	XP_395511.2	Apis mellifera	2e-31		similar to CG6370-PA(XP_395511.2 Apis mellifera 2.0000000000000002E-31); ENSANGP00000020783(XP_308231.2 Anopheles gambiae str. PEST 2.9999999999999998E-31); similar to Ribophorin II(XP_783899.1 Strongylocentrotus purpuratus 5.9999999999999996E-31); hypothetical LOC458228(XP_514629.2 Pan troglodytes 9.9999999999999997E-29); hypothetical LOC458228(XP_514629.2 Pan troglodytes 9.9999999999999997E-29)…
618	unknown protein
619	Helicase 89B	NP_732097.1	Drosophila melanogaster	7e-77		similar to TATA-binding-protein-associated factor 172 (ATP-dependent helicase BTAF1) (TBP-associated factor 172) (TAF-172) (TAF(II)170) (B-TFIID transcription factor-associated 170 kDa subunit)(XP_966659.1 Tribolium castaneum 1.9999999999999999E-82); BTAF1 RNA polymerase II, B-TFIID transcription factor-associated, 170kDa (Mot1 homolog, S. cerevisiae)(NP_003963.1 Homo sapiens 9.9999999999999996E-…
620	TNF-receptor-associated factor 2	NP_511080.2	Drosophila melanogaster	6e-47		similar to CG10961-PA(XP_972955.1 Tribolium castaneum 3.0000000000000003E-67); similar to TNF-receptor-associated factor 2 CG10961-PA(XP_624207.2 Apis mellifera 6.9999999999999996E-54); TNF-receptor-associated factor 2(NP_511080.2 Drosophila melanogaster 6.0000000000000003E-47); ENSANGP00000017658(XP_311879.2 Anopheles gambiae str. PEST 3.0000000000000001E-45); TNF receptor-associated factor 6(NP…
621	Blastoderm-specific gene 25D	NP_476916.3	Drosophila melanogaster	3e-07		similar to CG14025-PC, isoform C(XP_969726.1 Tribolium castaneum 5.9999999999999999E-16); ENSANGP00000009934(XP_317603.2 Anopheles gambiae str. PEST 4.0000000000000001E-10); similar to Ninein(XP_700610.1 Danio rerio 5.0000000000000003E-10); similar to ninein(XP_426482.2 Gallus gallus 2.9999999999999997E-8); similar to ninein(XP_426482.2 Gallus gallus 2.9999999999999997E-8); Blastoderm-specific ge…
622	similar to CG8680-PA	XP_974018.1	Tribolium castaneum	7e-35		similar to CG8680-PA(XP_974018.1 Tribolium castaneum 6.9999999999999999E-35); CG8680(NP_608909.1 Drosophila melanogaster 5.0000000000000003E-34); similar to CG8680-PA(XP_395789.1 Apis mellifera 6.9999999999999999E-28); similar to CG8680-PA(XP_395789.1 Apis mellifera 6.9999999999999999E-28); NADH dehydrogenase (ubiquinone) Fe-S protein 6, 13kDa (NADH-coenzyme Q reductase)(XP_419061.1 Gallus gallus…
623	similar to FAS-associated factor 1 (Protein FAF1) (hFAF1)	XP_975449.1	Tribolium castaneum	2e-47		similar to FAS-associated factor 1 (Protein FAF1) (hFAF1)(XP_975449.1 Tribolium castaneum 1.9999999999999999E-47); similar to FAS-associated factor 1 (Protein FAF1) (hFAF1)(XP_392750.1 Apis mellifera 4.0000000000000002E-42); similar to FAS-associated factor 1 (FAF1 protein) (hFAF1)(XP_849822.1 Canis familiaris 3.0000000000000002E-36); similar to FAS-associated factor 1 (FAF1 protein) (hFAF1)(XP_8…
624	Annexin IX	NP_996253.1	Drosophila melanogaster	1e-122		Annexin IX(NP_996253.1 Drosophila melanogaster 1.0000000000000001E-122); similar to CG5730-PC, isoform C(XP_967931.1 Tribolium castaneum 9.9999999999999998E-121); Annexin IX-A(NP_001036841.1 Bombyx mori 1.0E-119); Annexin IX(NP_476603.1 Drosophila melanogaster 9.9999999999999999E-119); ENSANGP00000027336(XP_559575.1 Anopheles gambiae str. PEST 1.0E-117); Annexin IX(NP_476604.1 Drosophila melanoga…
625	unknown protein
626	Myosin heavy chain	NP_724004.1	Drosophila melanogaster	0		Myosin heavy chain(NP_724007.1 Drosophila melanogaster 0.0); Myosin heavy chain(NP_724008.1 Drosophila melanogaster 0.0); Myosin heavy chain(NP_724010.1 Drosophila melanogaster 0.0); Myosin heavy chain(NP_724009.1 Drosophila melanogaster 0.0); Myosin heavy chain(NP_724002.1 Drosophila melanogaster 0.0); Myosin heavy chain(NP_724005.1 Drosophila melanogaster 0.0); Myosin heavy chain(NP_724001.1 Dr…
627	Myosin heavy chain	NP_724009.1	Drosophila melanogaster	0		Myosin heavy chain(NP_724007.1 Drosophila melanogaster 0.0); Myosin heavy chain(NP_724002.1 Drosophila melanogaster 0.0); Myosin heavy chain(NP_724009.1 Drosophila melanogaster 0.0); Myosin heavy chain(NP_724010.1 Drosophila melanogaster 0.0); Myosin heavy chain(NP_724000.1 Drosophila melanogaster 0.0); Myosin heavy chain(NP_724001.1 Drosophila melanogaster 0.0); Myosin heavy chain(NP_724005.1 Dr…
628	ENSANGP00000018774	XP_311996.2	Anopheles gambiae PEST	6e-06		ENSANGP00000018774(XP_311996.2 Anopheles gambiae str. PEST 6.0000000000000002E-6);
629	unknown protein				U
630	unknown protein				U
631	Ulp1	NP_573362.1	Drosophila melanogaster	7e-37		similar to sentrin/SUMO-specific protease(XP_423848.2 Gallus gallus 2.0000000000000001E-42); SUMO1/sentrin specific peptidase 1(NP_659100.1 Mus musculus 2.9999999999999999E-41); SUMO1/sentrin specific peptidase 1(NP_659100.1 Mus musculus 2.9999999999999999E-41); SUMO1/sentrin specific peptidase 1(NP_659100.1 Mus musculus 2.9999999999999999E-41); SUMO1/sentrin specific peptidase 1(NP_659100.1 Mus …
632	similar to CG11337-PA, isoform A	XP_974155.1	Tribolium castaneum	1e-123		similar to CG11337-PA, isoform A(XP_974155.1 Tribolium castaneum 1.0000000000000001E-123); similar to CG11337-PA, isoform A(XP_974155.1 Tribolium castaneum 1.0000000000000001E-123); similar to CG11337-PA, isoform A(XP_974155.1 Tribolium castaneum 1.0000000000000001E-123); similar to CG11337-PA, isoform A(XP_974155.1 Tribolium castaneum 1.0000000000000001E-123); ENSANGP00000021260(XP_318517.2 Anop…
633	radish	NP_572855.1	Drosophila melanogaster	1e-51		radish(NP_572855.1 Drosophila melanogaster 1.0E-51); similar to radish CG4346-PA(XP_392825.3 Apis mellifera 9.9999999999999997E-48); similar to radish CG4346-PA(XP_392825.3 Apis mellifera 9.9999999999999997E-48); similar to CG4346-PA(XP_971481.1 Tribolium castaneum 6.0000000000000003E-47); ENSANGP00000017734(XP_316877.2 Anopheles gambiae str. PEST 2.0000000000000002E-31); similar to CG3009-PA(XP_…
634	sec63	NP_648111.1	Drosophila melanogaster	3e-09		similar to CG5931-PA(XP_970554.1 Tribolium castaneum 1.0000000000000001E-158); CG5931(NP_648818.3 Drosophila melanogaster 9.9999999999999994E-152); ENSANGP00000009625(XP_321605.2 Anopheles gambiae str. PEST 1.0E-150); similar to CG5931-PA(XP_623928.2 Apis mellifera 9.9999999999999995E-145); similar to CG5931-PA(XP_623928.2 Apis mellifera 9.9999999999999995E-145); similar to U5 snRNP-specific prot…
635	hypothetical LOC408574	XP_392116.3	Apis mellifera	2e-25		hypothetical LOC408574(XP_392116.3 Apis mellifera 2.0000000000000001E-25); hypothetical LOC408574(XP_392116.3 Apis mellifera 2.0000000000000001E-25);
636	ENSANGP00000027958	XP_550715.1	Anopheles gambiae PEST	4e-16		ENSANGP00000027958(XP_550715.1 Anopheles gambiae str. PEST 3.9999999999999999E-16); transmembrane protein 167(NP_079611.1 Mus musculus 0.00000000000001); transmembrane protein 167(NP_079611.1 Mus musculus 0.00000000000001); transmembrane protein 167(NP_079611.1 Mus musculus 0.00000000000001); transmembrane protein 167(NP_079611.1 Mus musculus 0.00000000000001); transmembrane protein 167(NP_079611…
637	unknown protein				U
638	unknown protein				U
639	ENSANGP00000029226	XP_560046.1	Anopheles gambiae PEST	7e-11		ENSANGP00000029226(XP_560046.1 Anopheles gambiae str. PEST 7.0000000000000004E-11); similar to CG2534-PA, isoform A(XP_971214.1 Tribolium castaneum 0.000000003);
640	Ribosomal protein S27	NP_651359.1	Drosophila melanogaster	5e-38		ENSANGP00000019453(XP_308611.1 Anopheles gambiae str. PEST 9.9999999999999996E-39); Ribosomal protein S27(NP_651359.1 Drosophila melanogaster 5.0000000000000003E-38); hypothetical protein LOC738979(XP_001140117.1 Pan troglodytes 7.0000000000000003E-38); hypothetical protein LOC738979(XP_001140117.1 Pan troglodytes 7.0000000000000003E-38); ribosomal protein S27(NP_001037277.1 Bombyx mori 2.0000000…
641	ENSANGP00000010598	XP_312336.2	Anopheles gambiae PEST	1e-109		ENSANGP00000010598(XP_312336.2 Anopheles gambiae str. PEST 9.9999999999999999E-110); similar to CG2100-PA(XP_969345.1 Tribolium castaneum 1.0E-107); CG2100(NP_649578.1 Drosophila melanogaster 9.9999999999999993E-105); tRNA nucleotidyl transferase, CCA-adding, 1(NP_989006.1 Xenopus tropicalis 9.9999999999999993E-105); tRNA nucleotidyl transferase, CCA-adding, 1(NP_057084.1 Homo sapiens 9.999999999…
642	similar to Choline transporter-like protein 1 (Solute carrier family 44 member 1)	XP_970937.1	Tribolium castaneum	2e-10		similar to Choline transporter-like protein 1 (Solute carrier family 44 member 1)(XP_970937.1 Tribolium castaneum 2.0000000000000001E-10); ENSANGP00000017828(XP_315580.2 Anopheles gambiae str. PEST 6.9999999999999996E-10); ENSANGP00000029564(XP_556217.1 Anopheles gambiae str. PEST 2.9999999999999997E-8); THAP domain containing 4(NP_001033758.1 Bos taurus 1.9999999999999999E-6); THAP domain contai…
643	unknown protein				U
644	unknown protein
645	unknown protein
646	similar to CG4495-PA	XP_973328.1	Tribolium castaneum	6e-60		similar to CG4495-PA(XP_973328.1 Tribolium castaneum 6.0000000000000004E-60); similar to CG4495-PA(XP_624462.1 Apis mellifera 9.0000000000000001E-56); similar to CG4495-PA(XP_624462.1 Apis mellifera 9.0000000000000001E-56); CG4495(NP_609100.1 Drosophila melanogaster 2.0E-52); similar to calcium binding atopy-related autoantigen 1(XP_689708.1 Danio rerio 9.9999999999999994E-37); similar to calcium…
647	similar to high mobility group 20A	XP_974205.1	Tribolium castaneum	2e-21		similar to high mobility group 20A(XP_974205.1 Tribolium castaneum 1.9999999999999998E-21); similar to high mobility group 20A(XP_625193.1 Apis mellifera 3.0000000000000003E-20); similar to high mobility group 20A(XP_625193.1 Apis mellifera 3.0000000000000003E-20); similar to high-mobility group 20A(XP_693421.1 Danio rerio 7.9999999999999998E-19); similar to high-mobility group 20A(XP_692361.1 Da…
648	similar to CG32069-PA	XP_968971.1	Tribolium castaneum	2e-17		similar to CG32069-PA(XP_968971.1 Tribolium castaneum 2.0000000000000001E-17); CG32069(NP_729654.1 Drosophila melanogaster 3.0000000000000001E-17); similar to CG32069-PA(XP_001120067.1 Apis mellifera 6.0000000000000001E-17); similar to CG32069-PA(XP_001120067.1 Apis mellifera 6.0000000000000001E-17); similar to immediate early response 3 interacting protein 1(XP_797822.1 Strongylocentrotus purpur…
649	spatzle	NP_733195.1	Drosophila melanogaster	3e-15		similar to CG6134-PE, isoform E(XP_975083.1 Tribolium castaneum 2.9999999999999999E-16); spatzle(NP_733195.1 Drosophila melanogaster 2.9999999999999998E-15); spatzle(NP_733194.1 Drosophila melanogaster 5.9999999999999997E-15); spatzle(NP_524526.1 Drosophila melanogaster 5.9999999999999997E-15); spatzle(NP_733189.1 Drosophila melanogaster 5.9999999999999997E-15); spatzle(NP_733191.1 Drosophila mel…
650	ENSANGP00000017057	XP_313719.2	Anopheles gambiae PEST	8e-06		ENSANGP00000017057(XP_313719.2 Anopheles gambiae str. PEST 7.9999999999999996E-6);
651	unknown protein
652	unknown protein				U
653	similar to CG4036-PA	XP_623503.1	Apis mellifera	3e-59		similar to CG4036-PA(XP_623503.1 Apis mellifera 3.0000000000000001E-59); CG4036(NP_609314.1 Drosophila melanogaster 9.9999999999999995E-58); similar to CG4036-PA(XP_971924.1 Tribolium castaneum 3.0000000000000002E-53); ENSANGP00000020936(XP_318611.2 Anopheles gambiae str. PEST 1.0E-50); similar to CG4036-PA(NP_001069021.1 Bos taurus 2.0000000000000002E-31); alkB, alkylation repair homolog 4 (E. c…
654	Dopamine N acetyltransferase	NP_523839.2	Drosophila melanogaster	2e-29		similar to CG3318-PA, isoform A(XP_967477.1 Tribolium castaneum 9.0000000000000002E-38); similar to CG3318-PA, isoform A(XP_976146.1 Tribolium castaneum 9.0000000000000002E-38); similar to Dopamine N acetyltransferase CG3318-PA, isoform A(XP_392876.2 Apis mellifera 2.0E-35); similar to Dopamine N acetyltransferase CG3318-PA, isoform A(XP_392876.2 Apis mellifera 2.0E-35); ENSANGP00000022841(XP_319…
655	fos intronic gene	NP_651724.1	Drosophila melanogaster	2e-54		similar to CG12091-PA(XP_624085.1 Apis mellifera 1.0000000000000001E-128); similar to CG12091-PA(XP_624085.1 Apis mellifera 1.0000000000000001E-128); similar to CG12091-PA(XP_970929.1 Tribolium castaneum 1.0E-108); CG12091(NP_647619.1 Drosophila melanogaster 4.0000000000000001E-99); ENSANGP00000019458(XP_308054.2 Anopheles gambiae str. PEST 9.9999999999999999E-91); PTC7 protein phosphatase homolo…
656	viral IAP-associated factor	NP_524032.2	Drosophila melanogaster	3e-11		similar to CG7650-PA(XP_393706.3 Apis mellifera 3.9999999999999999E-72); similar to CG7650-PA(XP_393706.3 Apis mellifera 3.9999999999999999E-72); similar to CG7650-PA(XP_966837.1 Tribolium castaneum 2.0000000000000001E-63); ENSANGP00000003882(XP_313766.2 Anopheles gambiae str. PEST 8.0000000000000002E-54); CG7650(NP_648786.1 Drosophila melanogaster 8.9999999999999992E-50); similar to Phosducin-li…
657	Isocitrate dehydrogenase	NP_729366.1	Drosophila melanogaster	0		isocitrate dehydrogenase(NP_001040134.1 Bombyx mori 0.0); Isocitrate dehydrogenase(NP_729368.1 Drosophila melanogaster 0.0); Isocitrate dehydrogenase(NP_729367.1 Drosophila melanogaster 0.0); Isocitrate dehydrogenase(NP_729366.1 Drosophila melanogaster 0.0); Isocitrate dehydrogenase(NP_652044.1 Drosophila melanogaster 0.0); similar to Isocitrate dehydrogenase CG7176-PC, isoform C(XP_623673.2 Apis…
658	similar to Cytosol aminopeptidase (Leucine aminopeptidase) (LAP) (Leucyl aminopeptidase) (Proline aminopeptidase) (Prolyl aminopeptidase) (Peptidase S)	XP_974570.1	Tribolium castaneum	1e-116		similar to Cytosol aminopeptidase (Leucine aminopeptidase) (LAP) (Leucyl aminopeptidase) (Proline aminopeptidase) (Prolyl aminopeptidase) (Peptidase S)(XP_974570.1 Tribolium castaneum 9.9999999999999999E-117); ENSANGP00000005638(XP_310427.2 Anopheles gambiae str. PEST 9.9999999999999998E-114); similar to leucine aminopeptidase(XP_536228.2 Canis familiaris 9.9999999999999996E-104); similar to leuc…
659	similar to CG7946-PA	XP_624711.1	Apis mellifera	8e-17		similar to CG7946-PA(XP_624711.1 Apis mellifera 8.0000000000000006E-17); similar to CG7946-PA(XP_624711.1 Apis mellifera 8.0000000000000006E-17); hypothetical protein MGC75972(NP_989176.1 Xenopus tropicalis 0.0000000000000002); hepatoma-derived growth factor (high-mobility group protein 1-like)(XP_513894.2 Pan troglodytes 9.0000000000000003E-16); hepatoma-derived growth factor (high-mobility grou…
660	similar to CG7946-PA	XP_624711.1	Apis mellifera	4e-18		similar to CG7946-PA(XP_624711.1 Apis mellifera 4.0000000000000003E-18); similar to CG7946-PA(XP_624711.1 Apis mellifera 4.0000000000000003E-18); hypothetical protein MGC75972(NP_989176.1 Xenopus tropicalis 1.0000000000000001E-15); hepatoma derived growth factor related protein 4(NP_001001136.2 Bos taurus 4.0000000000000003E-15); hepatoma derived growth factor related protein 4(NP_001001136.2 Bos…
661	TH1	NP_573123.1	Drosophila melanogaster	1e-174		similar to CG9984-PA(XP_973390.1 Tribolium castaneum 0.0); ENSANGP00000021988(XP_310712.1 Anopheles gambiae str. PEST 1.0E-176); TH1(NP_573123.1 Drosophila melanogaster 1.0E-174); th1l protein(NP_001025682.1 Xenopus tropicalis 1.0000000000000001E-152); hypothetical LOC458370(XP_514750.2 Pan troglodytes 9.9999999999999994E-152); hypothetical LOC458370(XP_514750.2 Pan troglodytes 9.9999999999999994…
662	unknown protein				U
663	Ribosomal protein S13	NP_476938.1	Drosophila melanogaster	3e-66		similar to ribosomal protein S13(XP_972909.1 Tribolium castaneum 1.9999999999999999E-69); zgc:91809(NP_001002079.1 Danio rerio 5.0000000000000003E-69); zgc:91809(NP_001002079.1 Danio rerio 5.0000000000000003E-69); ribosomal protein S13(NP_001008.1 Homo sapiens 2.0000000000000001E-68); ribosomal protein S13(NP_001008.1 Homo sapiens 2.0000000000000001E-68); ribosomal protein S13(NP_001008.1 Homo sa…
664	PDCD-5	NP_648848.1	Drosophila melanogaster	3e-22		similar to CG13072-PA(XP_967771.1 Tribolium castaneum 2.0000000000000001E-25); similar to PDCD-5 CG13072-PA(XP_623981.1 Apis mellifera 3.0E-24); similar to PDCD-5 CG13072-PA(XP_623981.1 Apis mellifera 3.0E-24); PDCD-5(NP_648848.1 Drosophila melanogaster 2.9999999999999999E-22); similar to programmed cell death 5(XP_783776.1 Strongylocentrotus purpuratus 4.0000000000000002E-22); ENSANGP00000014166…
665	similar to CG14220-PA	XP_393483.2	Apis mellifera	5e-34		similar to CG14220-PA(XP_393483.2 Apis mellifera 5.0000000000000003E-34); similar to CG14220-PA(XP_393483.2 Apis mellifera 5.0000000000000003E-34); similar to CG14220-PA(XP_967616.1 Tribolium castaneum 6.9999999999999997E-31); similar to Sin3 histone deacetylase corepressor complex component SDS3 (Suppressor of defective silencing 3 protein homolog)(XP_001084823.1 Macaca mulatta 4.000000000000000…
666	similar to CG7950-PA, isoform A	XP_967514.1	Tribolium castaneum	2e-45		similar to CG7950-PA, isoform A(XP_967514.1 Tribolium castaneum 2.0E-45); similar to CG7950-PA, isoform A(XP_967514.1 Tribolium castaneum 2.0E-45); similar to CG7950-PA, isoform A(XP_001122082.1 Apis mellifera 7.0000000000000003E-37); similar to CG7950-PA, isoform A(XP_001122082.1 Apis mellifera 7.0000000000000003E-37); ENSANGP00000023760(XP_311964.2 Anopheles gambiae str. PEST 7.9999999999999994…
667	similar to CG1764-PA	XP_968480.1	Tribolium castaneum	2e-95		similar to CG1764-PA(XP_968480.1 Tribolium castaneum 2.0E-95); similar to CG1764-PA(XP_624504.1 Apis mellifera 2.9999999999999999E-88); similar to CG1764-PA(XP_624504.1 Apis mellifera 2.9999999999999999E-88); ENSANGP00000022095(XP_321452.2 Anopheles gambiae str. PEST 3.0000000000000002E-85); CG1764(NP_572871.1 Drosophila melanogaster 2.0E-70); dimethylarginine dimethylaminohydrolase 1(NP_989713.1…
668	similar to Protein FAM82B	XP_395900.2	Apis mellifera	3e-47		similar to Protein FAM82B(XP_395900.2 Apis mellifera 3.0000000000000002E-47); similar to Protein FAM82B(NP_001032689.1 Bos taurus 9.9999999999999996E-39); hypothetical LOC496750(NP_001011297.1 Xenopus tropicalis 3.9999999999999998E-38); similar to RIKEN cDNA 2410005O16(NP_001026833.1 Rattus norvegicus 7.0000000000000003E-38); similar to RIKEN cDNA 2410005O16(NP_001026833.1 Rattus norvegicus 7.000…
669	similar to CG3605-PA	XP_001122081.1	Apis mellifera	3e-07		similar to CG3605-PA(XP_001122081.1 Apis mellifera 2.9999999999999999E-7); similar to CG3605-PA(XP_001122081.1 Apis mellifera 2.9999999999999999E-7);
670	Carbonic anhydrase 2	NP_648555.1	Drosophila melanogaster	2e-18		carbonic anhydrase II(NP_954685.1 Danio rerio 5.0000000000000002E-27); carbonic anhydrase II(NP_954685.1 Danio rerio 5.0000000000000002E-27); ENSANGP00000011013(XP_308327.2 Anopheles gambiae str. PEST 8.9999999999999998E-26); carbonic anhydrase 7 (predicted)(XP_001056926.1 Rattus norvegicus 2.0000000000000001E-25); carbonic anhydrase 7 (predicted)(XP_001056926.1 Rattus norvegicus 2.00000000000000…
671	HMG Coenzyme A reductase	NP_732900.1	Drosophila melanogaster	1e-102		similar to CG10367-PA, isoform A(XP_973850.1 Tribolium castaneum 9.9999999999999993E-130); similar to 3-hydroxy-3-methylglutaryl-coenzyme A reductase (HMG-CoA reductase)(XP_623118.1 Apis mellifera 1.0E-119); similar to 3-hydroxy-3-methylglutaryl-coenzyme A reductase (HMG-CoA reductase)(XP_623118.1 Apis mellifera 1.0E-119); similar to 3-hydroxy-3-methylglutaryl-coenzyme A reductase (HMG-CoA reduct…
672	tetracycline resistance	NP_524429.1	Drosophila melanogaster	1e-115		similar to CG5760-PA(XP_971242.1 Tribolium castaneum 1.0E-135); similar to CG5760-PA(XP_971242.1 Tribolium castaneum 1.0E-135); similar to tetracycline resistance CG5760-PA(XP_625086.1 Apis mellifera 1.0E-117); similar to tetracycline resistance CG5760-PA(XP_625086.1 Apis mellifera 1.0E-117); similar to tetracycline resistance CG5760-PA(XP_625086.1 Apis mellifera 1.0E-117); similar to tetracyclin…
673	lethal (1) G0022	NP_573066.1	Drosophila melanogaster	0		similar to CG8231-PA(XP_967748.1 Tribolium castaneum 0.0); chaperonin subunit 6a zeta(NP_001040108.1 Bombyx mori 0.0); lethal (1) G0022(NP_573066.1 Drosophila melanogaster 0.0); ENSANGP00000014237(XP_311767.2 Anopheles gambiae str. PEST 0.0); similar to T-complex protein 1, zeta subunit (TCP-1-zeta) (CCT-zeta) (CCT-zeta-1)(NP_001029714.1 Bos taurus 1.0E-175); chaperonin subunit 6a (zeta)(NP_03396…
674	ATP synthase-beta	NP_726631.1	Drosophila melanogaster	0		similar to CG11154-PA, isoform A(XP_972481.1 Tribolium castaneum 0.0); H+ transporting ATP synthase beta subunit(NP_001041705.1 Bombyx mori 0.0); H+ transporting ATP synthase beta subunit(NP_001040450.1 Bombyx mori 0.0); ATP synthase-beta(NP_726631.1 Drosophila melanogaster 0.0); similar to ATP synthase- CG11154-PA, isoform A(XP_624156.2 Apis mellifera 0.0); similar to ATP synthase- CG11154-PA, i…
675	similar to CG33290-PA	XP_001122524.1	Apis mellifera	8e-06		similar to CG33290-PA(XP_001122524.1 Apis mellifera 7.9999999999999996E-6); similar to CG33290-PA(XP_001122524.1 Apis mellifera 7.9999999999999996E-6);
676	unknown protein
677	similar to prefoldin 1	XP_968083.1	Tribolium castaneum	7e-27		similar to prefoldin 1(XP_968083.1 Tribolium castaneum 7.0000000000000003E-27); similar to prefoldin subunit 1(XP_001122412.1 Apis mellifera 6.0000000000000001E-23); hypothetical LOC462112(XP_517971.1 Pan troglodytes 1.9999999999999999E-20); prefoldin subunit 1(NP_002613.2 Homo sapiens 1.9999999999999999E-20); prefoldin subunit 1(NP_002613.2 Homo sapiens 1.9999999999999999E-20); prefoldin subunit…
678	unknown protein
679	similar to CG17259-PA	XP_968460.1	Tribolium castaneum	1e-147		similar to CG17259-PA(XP_968460.1 Tribolium castaneum 9.9999999999999997E-148); CG17259(NP_608743.2 Drosophila melanogaster 9.9999999999999995E-144); similar to CG17259-PA(XP_396462.2 Apis mellifera 9.9999999999999995E-144); similar to CG17259-PA(XP_396462.2 Apis mellifera 9.9999999999999995E-144); ENSANGP00000011987(XP_317207.2 Anopheles gambiae str. PEST 9.9999999999999995E-144); similar to CG1…
680	unknown protein				U
681	ENSANGP00000028262	XP_552407.1	Anopheles gambiae PEST	1e-11		ENSANGP00000028262(XP_552407.1 Anopheles gambiae str. PEST 9.9999999999999994E-12); similar to ENSANGP00000028262(XP_696819.1 Danio rerio 3.9999999999999998E-6);
682	similar to CG3645-PA, isoform A	XP_623799.2	Apis mellifera	1e-120		similar to CG3645-PA, isoform A(XP_623799.2 Apis mellifera 9.9999999999999998E-121); similar to CG3645-PA, isoform A(XP_623799.2 Apis mellifera 9.9999999999999998E-121); ENSANGP00000019228(XP_316960.2 Anopheles gambiae str. PEST 9.9999999999999999E-119); CG3645(NP_608507.1 Drosophila melanogaster 9.9999999999999999E-117); similar to CG3645-PA, isoform A(XP_967539.1 Tribolium castaneum 1.000000000…
683	similar to CG13349-PA, isoform A	XP_396744.3	Apis mellifera	1e-60		similar to CG13349-PA, isoform A(XP_396744.3 Apis mellifera 9.9999999999999997E-61); CG13349(NP_610917.1 Drosophila melanogaster 6.0E-51); similar to putative ARM-1 protein(XP_001200295.1 Strongylocentrotus purpuratus 9.9999999999999994E-50); similar to Adhesion-regulating molecule 1 precursor (110 kDa cell membrane glycoprotein) (Gp110)(XP_968223.1 Tribolium castaneum 1.9999999999999999E-49); EN…
684	C33G8.2	NP_504775.1	Caenorhabditis elegans	6e-08		C33G8.2(NP_504775.1 Caenorhabditis elegans 5.9999999999999995E-8); heat shock protein 86 family protein(NP_704029.1 Plasmodium falciparum 3D7 5.9999999999999995E-8); hypothetical protein(NP_700609.1 Plasmodium falciparum 3D7 1.9999999999999999E-7); hypothetical protein(XP_955818.1 Neurospora crassa OR74A 2.9999999999999999E-7); hypothetical protein(NP_703411.1 Plasmodium falciparum 3D7 4.99999999…
685	ypsilon schachtel	NP_524033.2	Drosophila melanogaster	2e-38		similar to CG5654-PA(XP_966594.1 Tribolium castaneum 9.9999999999999995E-45); similar to CG5654-PA(XP_975913.1 Tribolium castaneum 9.9999999999999995E-45); similar to ypsilon schachtel CG5654-PA(XP_393344.3 Apis mellifera 1.0E-42); similar to ypsilon schachtel CG5654-PA(XP_393344.3 Apis mellifera 1.0E-42); Y-box protein(NP_001036897.1 Bombyx mori 6.0000000000000004E-40); ypsilon schachtel(NP_5240…
686	ypsilon schachtel	NP_524033.2	Drosophila melanogaster	4e-38		similar to CG5654-PA(XP_966594.1 Tribolium castaneum 3.9999999999999998E-44); similar to CG5654-PA(XP_975913.1 Tribolium castaneum 3.9999999999999998E-44); similar to ypsilon schachtel CG5654-PA(XP_393344.3 Apis mellifera 3.0000000000000003E-42); similar to ypsilon schachtel CG5654-PA(XP_393344.3 Apis mellifera 3.0000000000000003E-42); Y-box protein(NP_001036897.1 Bombyx mori 1.9999999999999999E-…
687	Ef1alpha-like factor	NP_477259.1	Drosophila melanogaster	3e-87		similar to Ef1-like factor CG6382-PA(XP_397380.1 Apis mellifera 1.0E-89); similar to Ef1-like factor CG6382-PA(XP_397380.1 Apis mellifera 1.0E-89); ENSANGP00000001942(XP_320105.1 Anopheles gambiae str. PEST 9.9999999999999993E-89); Ef1alpha-like factor(NP_477259.1 Drosophila melanogaster 3.0000000000000002E-87); similar to CG6382-PA(XP_968773.1 Tribolium castaneum 9.9999999999999998E-86); elongat…
688	Glucose dehydrogenase	NP_477503.1	Drosophila melanogaster	3e-27		similar to CG12398-PA(XP_624770.2 Apis mellifera 1.0E-35); similar to CG12398-PA(XP_624770.2 Apis mellifera 1.0E-35); similar to CG12398-PA(XP_624770.2 Apis mellifera 1.0E-35); similar to CG12398-PA(XP_624770.2 Apis mellifera 1.0E-35); ENSANGP00000015190(XP_310340.1 Anopheles gambiae str. PEST 1.0E-35); ENSANGP00000015190(XP_310340.1 Anopheles gambiae str. PEST 1.0E-35); ENSANGP00000024305(XP_310…
689	severas	NP_524673.3	Drosophila melanogaster	2e-61		severas(NP_524673.3 Drosophila melanogaster 2.0000000000000001E-61); similar to severas CG4852-PA(XP_392849.3 Apis mellifera 9.9999999999999997E-61); similar to severas CG4852-PA(XP_392849.3 Apis mellifera 9.9999999999999997E-61); similar to CG4852-PA(XP_967831.1 Tribolium castaneum 3.9999999999999998E-57); ENSANGP00000011113(XP_309636.2 Anopheles gambiae str. PEST 9.0000000000000001E-56); simila…
690	Nedd2-like caspase	NP_524017.1	Drosophila melanogaster	6e-20		ENSANGP00000010695(XP_318061.2 Anopheles gambiae str. PEST 1.9999999999999999E-23); similar to Caspase-2 precursor (CASP-2) (ICH-1 protease) (NEDD2 protein)(XP_692738.1 Danio rerio 1.0E-22); similar to Caspase-2 precursor (CASP-2) (ICH-1 protease) (NEDD2 protein)(XP_692738.1 Danio rerio 1.0E-22); caspase 2, apoptosis-related cysteine protease(NP_001036160.1 Danio rerio 1.0E-22); similar to CG8091…
691	Thiolase	NP_477378.1	Drosophila melanogaster	1e-72		similar to CG4581-PA(XP_975238.1 Tribolium castaneum 9.9999999999999996E-75); ENSANGP00000020177(XP_320688.2 Anopheles gambiae str. PEST 2.0E-73); Thiolase(NP_477378.1 Drosophila melanogaster 9.9999999999999997E-73); hydroxyacyl-Coenzyme A dehydrogenase/3-ketoacyl-Coenzyme A thiolase/enoyl-Coenzyme A hydratase (trifunctional protein), beta subunit(NP_989142.1 Xenopus tropicalis 3.9999999999999998…
692	cheerio	NP_996224.1	Drosophila melanogaster	2e-93		filamin A, alpha (actin binding protein 280)(NP_001447.2 Homo sapiens 8.0000000000000003E-97); filamin A, alpha (actin binding protein 280)(NP_001447.2 Homo sapiens 8.0000000000000003E-97); filamin A, alpha (actin binding protein 280)(NP_001447.2 Homo sapiens 8.0000000000000003E-97); filamin A, alpha (actin binding protein 280)(NP_001447.2 Homo sapiens 8.0000000000000003E-97); filamin, alpha(XP_9…
693	Glutamate receptor IB	NP_524755.2	Drosophila melanogaster	2e-78		similar to CG4481-PA(XP_968786.1 Tribolium castaneum 9.0000000000000002E-90); similar to Glutamate receptor IB CG4481-PA(XP_394694.3 Apis mellifera 6.0000000000000002E-86); similar to Glutamate receptor IB CG4481-PA(XP_394694.3 Apis mellifera 6.0000000000000002E-86); ENSANGP00000005861(XP_316066.2 Anopheles gambiae str. PEST 9.9999999999999996E-82); Glutamate receptor IB(NP_524755.2 Drosophila me…
694	cytochrome p450	CAC32848	Myzus persicae	9e-42		similar to Probable cytochrome P450 9f2 (CYPIXF2)(XP_973619.1 Tribolium castaneum 9.9999999999999996E-39); cytochrome P450 monooxygenase(NP_001035324.1 Apis mellifera 4.0000000000000002E-33); cytochrome P450 monooxygenase(NP_001035324.1 Apis mellifera 4.0000000000000002E-33); similar to Probable cytochrome P450 6a13 (CYPVIA13)(XP_001122413.1 Apis mellifera 1.0000000000000001E-32); similar to Prob…
695	Ef1alpha-like factor	NP_477259.1	Drosophila melanogaster	2e-17		elongation factor 1 alpha(NP_001040118.1 Bombyx mori 6.0000000000000001E-28); similar to CG6382-PA(XP_968773.1 Tribolium castaneum 2.0000000000000001E-25); zgc:91975(NP_001003992.1 Danio rerio 1.9999999999999998E-24); zgc:91975(NP_001003992.1 Danio rerio 1.9999999999999998E-24); similar to G1 to S phase transition 1(XP_699095.1 Danio rerio 1.9999999999999998E-24); similar to Ef1-like factor CG638…
696	Protein on ecdysone puffs	NP_730290.2	Drosophila melanogaster	7e-07		similar to CG8108-PB, isoform B(XP_971135.1 Tribolium castaneum 6.0000000000000001E-32); similar to CG8108-PB, isoform B(XP_001121361.1 Apis mellifera 2.0000000000000001E-26); CG8108(NP_648367.1 Drosophila melanogaster 4.9999999999999998E-24); similar to Protein on ecdysone puffs CG6143-PB, isoform B(XP_392109.2 Apis mellifera 8.9999999999999995E-15); similar to Protein on ecdysone puffs CG6143-P…
697	similar to CG30415-PA, isoform A	XP_971194.1	Tribolium castaneum	8e-10		similar to CG30415-PA, isoform A(XP_971194.1 Tribolium castaneum 8.0000000000000003E-10); CG30415(NP_726318.1 Drosophila melanogaster 8.0000000000000003E-10); ENSANGP00000024737(XP_308241.2 Anopheles gambiae str. PEST 2.9999999999999997E-8); ENSANGP00000028674(XP_559304.1 Anopheles gambiae str. PEST 7.0000000000000005E-8); ENSANGP00000028674(XP_311195.2 Anopheles gambiae str. PEST 7.0000000000000…
698	unknown protein
699	DNA polymerase interacting tpr containing protein of 47kD	NP_525106.2	Drosophila melanogaster	2e-63		similar to DNA polymerase interacting tpr containing protein of 47kD CG3189-PA(XP_624121.1 Apis mellifera 2.9999999999999999E-75); similar to DNA polymerase interacting tpr containing protein of 47kD CG3189-PA(XP_624121.1 Apis mellifera 2.9999999999999999E-75); similar to Serine/threonine-protein phosphatase alpha-1 isoform(XP_972528.1 Tribolium castaneum 6.9999999999999998E-71); ENSANGP000000086…
700	Ski6	NP_609618.2	Drosophila melanogaster	6e-75		ENSANGP00000009222(XP_320449.2 Anopheles gambiae str. PEST 9.9999999999999996E-83); ENSANGP00000017010(XP_320443.2 Anopheles gambiae str. PEST 4.9999999999999998E-82); similar to CG15481-PA(XP_975230.1 Tribolium castaneum 2.9999999999999999E-81); Ski6(NP_609618.2 Drosophila melanogaster 5.9999999999999997E-75); hypothetical protein LOC549190(NP_001016436.1 Xenopus tropicalis 3.0000000000000001E-7…
701	kelch	NP_476589.4	Drosophila melanogaster	2e-45		similar to Ring canal kelch protein(XP_974425.1 Tribolium castaneum 8.0000000000000001E-51); similar to Ring canal kelch protein(XP_393674.2 Apis mellifera 2.0E-50); similar to Ring canal kelch protein(XP_393674.2 Apis mellifera 2.0E-50); kelch(NP_476589.4 Drosophila melanogaster 2.0E-45); kelch(NP_724095.1 Drosophila melanogaster 2.0E-45); kelch-like 2, Mayven(XP_001100501.1 Macaca mulatta 2.0E-…
702	similar to CG13284-PA, isoform A	XP_966502.1	Tribolium castaneum	1e-65		similar to CG13284-PA, isoform A(XP_966502.1 Tribolium castaneum 9.9999999999999992E-66); similar to CG13284-PA, isoform A(XP_393710.2 Apis mellifera 3.0000000000000001E-62); similar to CG13284-PA, isoform A(XP_393710.2 Apis mellifera 3.0000000000000001E-62); ENSANGP00000013086(XP_314676.2 Anopheles gambiae str. PEST 5.0E-56); CG13284(NP_724022.2 Drosophila melanogaster 7.9999999999999998E-47); C…
703	Small ribonucleoprotein Sm D3	NP_725106.1	Drosophila melanogaster	6e-41		similar to Small nuclear ribonucleoprotein SM D3 (snRNP core protein D3) (SM-D3)(XP_972583.1 Tribolium castaneum 6.0000000000000001E-43); ENSANGP00000011800(XP_320178.2 Anopheles gambiae str. PEST 1.0E-41); Small ribonucleoprotein Sm D3(NP_725106.1 Drosophila melanogaster 5.9999999999999998E-41); small nuclear ribonucleoprotein D3 polypeptide 18kDa(NP_004166.1 Homo sapiens 3.9999999999999997E-40)…
704	flightless I	NP_525097.1	Drosophila melanogaster	3e-07		CG3408(NP_648328.1 Drosophila melanogaster 1.0000000000000001E-17); zgc:85752(NP_998097.1 Danio rerio 3.0000000000000001E-17); zgc:85752(NP_998097.1 Danio rerio 3.0000000000000001E-17); similar to CG3408-PA(XP_971675.1 Tribolium castaneum 3.9999999999999999E-16); leucine rich repeat containing 59(NP_060979.2 Homo sapiens 9.0000000000000003E-16); leucine rich repeat containing 59(NP_060979.2 Homo …
705	Mitochondrial Transcription Factor B1	NP_996062.1	Drosophila melanogaster	6e-75		similar to CG7319-PC, isoform C(XP_001121333.1 Apis mellifera 4.9999999999999998E-75); similar to CG7319-PC, isoform C(XP_001121333.1 Apis mellifera 4.9999999999999998E-75); similar to CG7319-PC, isoform C(XP_001121333.1 Apis mellifera 4.9999999999999998E-75); similar to CG7319-PC, isoform C(XP_001121333.1 Apis mellifera 4.9999999999999998E-75); Mitochondrial Transcription Factor B1(NP_996062.1 D…
706	Mekk1	NP_732373.1	Drosophila melanogaster	1e-29		Mekk1(NP_732373.1 Drosophila melanogaster 9.9999999999999994E-30); Mekk1(NP_650750.2 Drosophila melanogaster 9.9999999999999994E-30); similar to CG7717-PB, isoform B(XP_974636.1 Tribolium castaneum 8.9999999999999996E-29); similar to mitogen-activated protein kinase kinase kinase 4 isoform a(XP_001098969.1 Macaca mulatta 1.0E-27); similar to mitogen-activated protein kinase kinase kinase 4 isofor…
707	TBP-associated factor 5	NP_476957.1	Drosophila melanogaster	1e-07		similar to CG9799-PA(XP_966791.1 Tribolium castaneum 1.9999999999999999E-76); CG9799(NP_650284.2 Drosophila melanogaster 9.0000000000000004E-70); WD repeat domain 36(NP_955860.1 Danio rerio 7.0000000000000001E-63); similar to WD repeat domain 36(XP_545992.2 Canis familiaris 4.0000000000000002E-62); similar to WD repeat domain 36(XP_545992.2 Canis familiaris 4.0000000000000002E-62); similar to WD …
708	nop5	NP_477412.1	Drosophila melanogaster	1e-158		similar to CG10206-PA(XP_973420.1 Tribolium castaneum 1.0E-174); similar to nop5 CG10206-PA(XP_395309.3 Apis mellifera 9.9999999999999998E-172); similar to nop5 CG10206-PA(XP_395309.3 Apis mellifera 9.9999999999999998E-172); similar to LOC398558 protein(XP_781458.2 Strongylocentrotus purpuratus 1.0E-161); nop5(NP_477412.1 Drosophila melanogaster 1.0000000000000001E-158); nucleolar protein 5(NP_00…
709	Ulp1	NP_573362.1	Drosophila melanogaster	1e-32		similar to SUMO1/sentrin specific protease 1(XP_397365.3 Apis mellifera 3.9999999999999999E-48); hypothetical LOC592825(XP_797423.2 Strongylocentrotus purpuratus 2.0E-46); similar to sentrin/SUMO-specific protease(XP_423848.2 Gallus gallus 2.0E-46); similar to SUMO1/sentrin specific protease 1(XP_690691.1 Danio rerio 9.0E-46); similar to SUMO1/sentrin specific protease 1(XP_690691.1 Danio rerio 9…
710	ENSANGP00000013509	XP_313607.2	Anopheles gambiae PEST	2e-39		ENSANGP00000013509(XP_313607.2 Anopheles gambiae str. PEST 1.9999999999999999E-39); ENSANGP00000013509(XP_562070.1 Anopheles gambiae str. PEST 3.0000000000000003E-39); similar to CG11781-PA(XP_623875.1 Apis mellifera 2.0000000000000001E-37); similar to CG11781-PA(XP_623875.1 Apis mellifera 2.0000000000000001E-37); CG11781(NP_651320.1 Drosophila melanogaster 4.9999999999999996E-35); similar to CG1…
711	Mi-2	NP_001014591.1	Drosophila melanogaster	7e-20		similar to Chromodomain helicase-DNA-binding protein Mi-2 homolog (ATP-dependent helicase Mi-2) (dMi-2)(XP_624414.2 Apis mellifera 1.9999999999999998E-21); Mi-2(NP_001014591.1 Drosophila melanogaster 7.0000000000000001E-20); Mi-2(NP_649154.2 Drosophila melanogaster 7.0000000000000001E-20); ENSANGP00000008665(XP_320523.2 Anopheles gambiae str. PEST 7.9999999999999998E-19); similar to Chromodomain …
712	HSPC049 protein-like	NP_991168.1	Brachidanio rerio	4e-29		HSPC049 protein-like(NP_991168.1 Danio rerio 3.9999999999999998E-29); RIKEN cDNA 9530020G05 gene(NP_001013384.1 Mus musculus 1.0E-27); RIKEN cDNA 9530020G05 gene(NP_001013384.1 Mus musculus 1.0E-27); RIKEN cDNA 9530020G05 gene(NP_001013384.1 Mus musculus 1.0E-27); RIKEN cDNA 9530020G05 gene(NP_001013384.1 Mus musculus 1.0E-27); RIKEN cDNA 9530020G05 gene(NP_001013384.1 Mus musculus 1.0E-27); HSPC…
713	similar to zinc finger protein 585A	XP_696062.1	Brachidanio rerio	5e-45		similar to zinc finger protein 585A(XP_696062.1 Danio rerio 4.9999999999999998E-45); similar to zinc finger protein 91 (HPF7, HTF10)(XP_694270.1 Danio rerio 1.0000000000000001E-43); similar to zinc finger protein 91 (HPF7, HTF10)(XP_694270.1 Danio rerio 1.0000000000000001E-43); similar to zinc finger protein 91 (HPF7, HTF10)(XP_684755.1 Danio rerio 2.0000000000000002E-43); similar to zinc finger …
714	similar to CG16979-PA	XP_970116.1	Tribolium castaneum	3e-58		similar to CG16979-PA(XP_970116.1 Tribolium castaneum 3.0000000000000001E-58); F38A5.1a(NP_001023188.1 Caenorhabditis elegans 2.0000000000000001E-56); F38A5.1a(NP_001023189.1 Caenorhabditis elegans 2.0000000000000001E-56); hypothetical LOC585417(XP_001193767.1 Strongylocentrotus purpuratus 4.0000000000000002E-56); ENSANGP00000015223(XP_320556.2 Anopheles gambiae str. PEST 5.9999999999999998E-56);…
715	lethal (2) 35Di	NP_609765.1	Drosophila melanogaster	5e-40		similar to CG13240-PA, isoform A(XP_972603.1 Tribolium castaneum 4.9999999999999996E-40); lethal (2) 35Di(NP_609765.1 Drosophila melanogaster 4.9999999999999996E-40); ENSANGP00000021056(XP_318629.2 Anopheles gambiae str. PEST 3.0000000000000002E-36); similar to lethal (2) 35Di CG13240-PA, isoform A(XP_001121529.1 Apis mellifera 1.0E-26); lethal (2) 35Di(NP_723927.1 Drosophila melanogaster 2.99999…
716	unknown protein				U
717	Toll-6	NP_524081.1	Drosophila melanogaster	1e-10		similar to CG5096-PA(XP_966598.1 Tribolium castaneum 3.0000000000000001E-58); ENSANGP00000008931(XP_320129.1 Anopheles gambiae str. PEST 1.9999999999999999E-57); similar to CG5096-PA(XP_001120669.1 Apis mellifera 8.9999999999999998E-48); similar to CG5096-PA(XP_001120669.1 Apis mellifera 8.9999999999999998E-48); CG5096(NP_723576.1 Drosophila melanogaster 3.0000000000000002E-36); similar to CG5096…
718	similar to CG15561-PA	XP_972716.1	Tribolium castaneum	4e-20		similar to CG15561-PA(XP_972716.1 Tribolium castaneum 3.9999999999999998E-20); similar to CG15561-PA(XP_624786.2 Apis mellifera 4.9999999999999999E-17); similar to CG15561-PA(XP_624786.2 Apis mellifera 4.9999999999999999E-17); G patch domain containing 4(NP_001071597.1 Bos taurus 0.0000000000000002); similar to G patch domain containing 4 protein isoform 2(XP_001116621.1 Macaca mulatta 3.99999999…
719	Ribosomal protein S26	NP_523595.1	Drosophila melanogaster	6e-48		similar to 40S ribosomal protein S26 (DS31)(XP_973916.1 Tribolium castaneum 4.0E-52); similar to 40S ribosomal protein S26 (DS31)(XP_001122510.1 Apis mellifera 2.0E-50); similar to 40S ribosomal protein S26 (DS31)(XP_001122510.1 Apis mellifera 2.0E-50); ribosomal protein S26(NP_001037520.1 Bombyx mori 2.9999999999999999E-50); ENSANGP00000017104(XP_307687.1 Anopheles gambiae str. PEST 9.9999999999…
720	carboxylesterase; esterase E4	CAA52648	Myzus persicae	1e-125		similar to CG6414-PA(XP_968215.1 Tribolium castaneum 7.0E-45); similar to CG6414-PA(XP_970836.1 Tribolium castaneum 2.0000000000000002E-43); similar to Esterase-6 precursor (Est-6) (Carboxylic-ester hydrolase 6) (Carboxylesterase-6)(XP_969956.1 Tribolium castaneum 2.0E-41); similar to CG6414-PA(XP_968653.1 Tribolium castaneum 4.0E-41); similar to CG10175-PC, isoform C(XP_972864.1 Tribolium castan…
721	unknown protein
722	ENSANGP00000014299	XP_314766.2	Anopheles gambiae PEST	3e-39		ENSANGP00000014299(XP_314766.2 Anopheles gambiae str. PEST 3.0000000000000003E-39); similar to Peroxisomal multifunctional enzyme type 2 (MFE-2) (D-bifunctional protein) (DBP) (17-beta-hydroxysteroid dehydrogenase 4) (17-beta-HSD 4)(XP_974784.1 Tribolium castaneum 2.0000000000000001E-37); similar to Peroxisomal multifunctional enzyme type 2 (MFE-2) (D-bifunctional protein) (DBP) (17-beta-hydroxys…
723	unknown protein
724	unknown protein				U
725	unknown protein
726	unknown protein
727	lethal (3) malignant brain tumor	NP_524529.2	Drosophila melanogaster	2e-10		similar to Scm-like with four mbt domains 1(XP_001084282.1 Macaca mulatta 4.9999999999999997E-21); similar to Scm-like with four mbt domains 1(XP_001084404.1 Macaca mulatta 4.9999999999999997E-21); similar to Scm-like with four mbt domains 1(XP_001084404.1 Macaca mulatta 4.9999999999999997E-21); similar to Scm-like with four mbt domains 1(XP_001084525.1 Macaca mulatta 4.9999999999999997E-21); sim…
728	similar to CG5745-PA	XP_394268.3	Apis mellifera	7e-34		similar to CG5745-PA(XP_394268.3 Apis mellifera 6.9999999999999997E-34); similar to CG5745-PA(XP_394268.3 Apis mellifera 6.9999999999999997E-34); similar to CG5745-PA(XP_973712.1 Tribolium castaneum 1.9999999999999999E-29); ENSANGP00000011734(XP_313822.2 Anopheles gambiae str. PEST 1.9999999999999999E-29); CG5745(NP_650941.3 Drosophila melanogaster 3.0E-24); TBC1 domain family, member 22A(XP_0011…
729	unknown protein				U
730	Ribosomal protein S8	NP_651740.1	Drosophila melanogaster	2e-41		ribosomal protein S8(NP_001011604.2 Apis mellifera 9.9999999999999998E-46); similar to ribosomal protein S8(XP_001098975.1 Macaca mulatta 9.9999999999999995E-45); similar to ribosomal protein S8(XP_001098975.1 Macaca mulatta 9.9999999999999995E-45); ribosomal protein S8(NP_001003.1 Homo sapiens 9.9999999999999995E-45); ribosomal protein S8(NP_001003.1 Homo sapiens 9.9999999999999995E-45); similar…
731	Ribosomal protein S8	NP_651740.1	Drosophila melanogaster	5e-72		ribosomal protein S8(NP_001011604.2 Apis mellifera 9.9999999999999998E-86); similar to ribosomal protein S8(XP_967339.1 Tribolium castaneum 9.9999999999999996E-83); ribosomal protein S8(NP_001037263.1 Bombyx mori 2.9999999999999999E-81); hypothetical protein LOC549320(NP_001016566.1 Xenopus tropicalis 1.9999999999999999E-80); ribosomal protein S8(NP_001003.1 Homo sapiens 3.0E-79); ribosomal prote…
732	unknown protein
733	Replication factor C 38kD subunit	NP_609494.1	Drosophila melanogaster	2e-96		similar to Replication factor C subunit 3 (Replication factor C 38 kDa subunit) (RFC38) (Activator 1 38 kDa subunit) (A1 38 kDa subunit) (RF-C 38 kDa subunit)(XP_624376.1 Apis mellifera 9.9999999999999993E-103); similar to Replication factor C subunit 3 (Replication factor C 38 kDa subunit) (RFC38) (Activator 1 38 kDa subunit) (A1 38 kDa subunit) (RF-C 38 kDa subunit)(XP_624376.1 Apis mellifera 9…
734	unknown protein				U
735	Gasp	NP_649611.2	Drosophila melanogaster	2e-31		similar to CG11142-PA, isoform A(XP_972314.1 Tribolium castaneum 2.9999999999999999E-69); similar to CG11142-PA, isoform A(XP_397120.3 Apis mellifera 7.9999999999999997E-69); similar to CG11142-PA, isoform A(XP_397120.3 Apis mellifera 7.9999999999999997E-69); ENSANGP00000018877(XP_310082.2 Anopheles gambiae str. PEST 4.9999999999999998E-65); CG11142(NP_608957.1 Drosophila melanogaster 6.000000000…
736	big brain	NP_476837.1	Drosophila melanogaster	5e-08		similar to CG17664-PB, isoform B(XP_624194.1 Apis mellifera 1.0000000000000001E-15); similar to CG17664-PB, isoform B(XP_624194.1 Apis mellifera 1.0000000000000001E-15); similar to CG17664-PB, isoform B(XP_001121899.1 Apis mellifera 2.9999999999999998E-14); similar to CG17664-PB, isoform B(XP_001121899.1 Apis mellifera 2.9999999999999998E-14); similar to CG4019-PA, isoform A(XP_970791.1 Tribolium…
737	similar to Der1-like domain family, member 2	XP_971047.1	Tribolium castaneum	3e-76		similar to Der1-like domain family, member 2(XP_971047.1 Tribolium castaneum 3.0000000000000002E-76); similar to Der1-like domain family, member 2(XP_971047.1 Tribolium castaneum 3.0000000000000002E-76); similar to Der1-like domain family, member 2(XP_397412.2 Apis mellifera 1.0E-73); similar to Der1-like domain family, member 2(XP_397412.2 Apis mellifera 1.0E-73); similar to Der1-like domain fam…
738	unknown protein
739	RNA-binding protein 1	NP_731511.1	Drosophila melanogaster	2e-31		similar to Rbp1-like CG1987-PA(XP_001123058.1 Apis mellifera 9.9999999999999993E-35); similar to Rbp1-like CG1987-PA(XP_397274.3 Apis mellifera 1.9999999999999999E-34); similar to CG1987-PA(XP_976110.1 Tribolium castaneum 5.0000000000000003E-34); similar to CG1987-PA(XP_967049.1 Tribolium castaneum 5.0000000000000003E-34); similar to CG1987-PA(XP_976074.1 Tribolium castaneum 5.0000000000000003E-3…
740	similar to CG4749-PA	XP_974000.1	Tribolium castaneum	6e-39		similar to CG4749-PA(XP_974000.1 Tribolium castaneum 6.0000000000000006E-39); CG4749(NP_608573.1 Drosophila melanogaster 5.0E-36); similar to CG4749-PA(XP_394395.3 Apis mellifera 1.0000000000000001E-32); similar to CG4749-PA(XP_394395.3 Apis mellifera 1.0000000000000001E-32); ENSANGP00000027871(XP_554918.1 Anopheles gambiae str. PEST 7.9999999999999995E-29); Y39G10AR.21(NP_490958.1 Caenorhabditis…
741	sodium chloride cotransporter 69	NP_648572.1	Drosophila melanogaster	2e-67		similar to CG4357-PA, isoform A(XP_967948.1 Tribolium castaneum 8.9999999999999995E-86); CG31547(NP_730938.1 Drosophila melanogaster 1.0E-78); CG31547(NP_730939.1 Drosophila melanogaster 1.0E-78); ENSANGP00000012928(XP_307782.2 Anopheles gambiae str. PEST 9.9999999999999996E-76); similar to CG4357-PA, isoform A(XP_969047.1 Tribolium castaneum 6.0000000000000001E-74); ENSANGP00000011560(XP_321556.…
742	smt3	NP_477411.1	Drosophila melanogaster	4e-11		SUMO (ubiquitin-related) homolog(NP_490842.1 Caenorhabditis elegans 1.9999999999999999E-20); similar to SUMO (ubiquitin-related) homolog family member (smo-1)(XP_392826.1 Apis mellifera 9.0000000000000003E-20); similar to SUMO (ubiquitin-related) homolog family member (smo-1)(XP_392826.1 Apis mellifera 9.0000000000000003E-20); SMT3 suppressor of mif two 3 homolog 1 (S. cerevisiae)(NP_989466.1 Gal…
743	similar to Bax inhibitor-1 (BI-1) (Testis-enhanced gene transcript)	XP_971485.1	Tribolium castaneum	6e-57		similar to Bax inhibitor-1 (BI-1) (Testis-enhanced gene transcript)(XP_971485.1 Tribolium castaneum 6.0E-57); similar to testis enhanced gene transcript(XP_624661.1 Apis mellifera 5.0E-56); testis enhanced gene transcript(NP_080945.1 Mus musculus 4.9999999999999996E-41); testis enhanced gene transcript(NP_080945.1 Mus musculus 4.9999999999999996E-41); testis enhanced gene transcript(NP_080945.1 M…
744	similar to testis enhanced gene transcript	XP_624661.1	Apis mellifera	1e-22		similar to testis enhanced gene transcript(XP_624661.1 Apis mellifera 1.0E-22); similar to Bax inhibitor-1 (BI-1) (Testis-enhanced gene transcript)(XP_971485.1 Tribolium castaneum 9.9999999999999995E-21); testis-enhanced gene transcript(XP_001110288.1 Macaca mulatta 0.0000000003); testis-enhanced gene transcript(XP_001110288.1 Macaca mulatta 0.0000000003); similar to testis enhanced gene transcri…
745	grappa	NP_731085.1	Drosophila melanogaster	2e-06		similar to DOT1-like, histone H3 methyltransferase(XP_394544.3 Apis mellifera 9.9999999999999994E-12); similar to DOT1-like, histone H3 methyltransferase(XP_394544.3 Apis mellifera 9.9999999999999994E-12); ENSANGP00000013539(XP_307790.2 Anopheles gambiae str. PEST 1.9999999999999999E-11); grappa(NP_731085.1 Drosophila melanogaster 1.9999999999999999E-6); grappa(NP_649655.1 Drosophila melanogaster…
746	unknown protein
747	unknown protein
748	AFL198Wp	NP_985352.1	Ashbya gossipii	3e-07		AFL198Wp(NP_985352.1 Eremothecium gossypii 2.9999999999999999E-7); zgc:109897(NP_001018359.1 Danio rerio 5.9999999999999997E-7); zgc:109897(NP_001018359.1 Danio rerio 5.9999999999999997E-7); hypothetical LOC423937(XP_421797.2 Gallus gallus 3.9999999999999998E-6); hypothetical LOC423937(XP_421797.2 Gallus gallus 3.9999999999999998E-6); similar to E1A-like inhibitor of differentiation 3(XP_583802.1…
749	cytochrome p450	CAC32850	Myzus persicae	4e-39		ENSANGP00000023997(XP_317260.1 Anopheles gambiae str. PEST 7.9999999999999994E-39); similar to Probable cytochrome P450 6a14 (CYPVIA14)(XP_975570.1 Tribolium castaneum 2.9999999999999999E-38); similar to Cytochrome P450 6g1 (CYPVIG1) (Cyp6-like protein)(XP_623306.1 Apis mellifera 3.9999999999999998E-38); similar to Cytochrome P450 6g1 (CYPVIG1) (Cyp6-like protein)(XP_391931.2 Apis mellifera 3.999…
750	similar to CG15261-PA	XP_972764.1	Tribolium castaneum	8e-27		similar to CG15261-PA(XP_972764.1 Tribolium castaneum 8.0000000000000003E-27); translation initiation inhibitor(YP_065240.1 Desulfotalea psychrophila LSv54 2.0000000000000001E-22); heat-responsive protein 12(XP_001149111.1 Pan troglodytes 2.9999999999999999E-22); heat-responsive protein 12(XP_001149111.1 Pan troglodytes 2.9999999999999999E-22); heat-responsive protein 12(NP_005827.1 Homo sapiens …
751	RNA polymerase II 33kD subunit	NP_477419.1	Drosophila melanogaster	1e-106		similar to RNA polymerase II 33kD subunit CG7885-PA, isoform A(XP_624836.1 Apis mellifera 1.0E-108); similar to RNA polymerase II 33kD subunit CG7885-PA, isoform A(XP_624836.1 Apis mellifera 1.0E-108); similar to CG7885-PA, isoform A(XP_970635.1 Tribolium castaneum 1.0E-107); DNA-directed RNA polymerase II polypeptide(NP_001040388.1 Bombyx mori 1.0E-107); RNA polymerase II 33kD subunit(NP_477419.…
752	unknown protein
753	similar to Protein C20orf4 homolog	XP_001120583.1	Apis mellifera	2e-36		similar to Protein C20orf4 homolog(XP_001120583.1 Apis mellifera 1.9999999999999999E-36); similar to Protein C20orf4 homolog(XP_001120583.1 Apis mellifera 1.9999999999999999E-36); similar to Protein C20orf4 homolog(XP_972058.1 Tribolium castaneum 1.0E-35); hypothetical LOC591425(XP_796079.1 Strongylocentrotus purpuratus 6.0000000000000003E-33); F10B5.2(NP_495708.1 Caenorhabditis elegans 1.0000000…
754	similar to CG2023-PA	XP_624535.1	Apis mellifera	3e-09		similar to CG2023-PA(XP_624535.1 Apis mellifera 0.000000003); similar to CG2023-PA(XP_624535.1 Apis mellifera 0.000000003); similar to CG2023-PA(XP_970811.1 Tribolium castaneum 0.00000002); BCL2/adenovirus E1B 19kDa interacting protein 1(XP_414533.2 Gallus gallus 2.9999999999999999E-7); BCL2/adenovirus E1B 19kDa interacting protein 1(XP_414533.2 Gallus gallus 2.9999999999999999E-7); similar to BC…
755	putative cathepsin L	CAD42716	Myzus persicae	0		similar to Cathepsin L precursor (Cysteine proteinase 1)(XP_625135.2 Apis mellifera 1.0000000000000001E-128); similar to Cathepsin L precursor (Cysteine proteinase 1)(XP_625135.2 Apis mellifera 1.0000000000000001E-128); ENSANGP00000020002(XP_320687.2 Anopheles gambiae str. PEST 1.0E-125); similar to Cathepsin L precursor (Cysteine proteinase 1)(XP_970644.1 Tribolium castaneum 9.9999999999999998E-…
756	lethal (3) 07882	NP_652040.2	Drosophila melanogaster	2e-33		similar to CG5824-PA(XP_974875.1 Tribolium castaneum 3.0E-65); similar to lethal (3) 07882 CG5824-PA(XP_397160.2 Apis mellifera 6.0000000000000001E-64); similar to lethal (3) 07882 CG5824-PA(XP_397160.2 Apis mellifera 6.0000000000000001E-64); chromosome 4 open reading frame 9 (H. sapiens)(NP_001003831.1 Danio rerio 4.0000000000000003E-43); similar to C4orf9 protein(XP_784009.2 Strongylocentrotus …
757	similar to CG33635-PA	XP_394966.1	Apis mellifera	2e-26		similar to CG33635-PA(XP_394966.1 Apis mellifera 2.0000000000000001E-26); similar to CG33635-PA(XP_394966.1 Apis mellifera 2.0000000000000001E-26); similar to CG33635-PA(XP_967760.1 Tribolium castaneum 4.0000000000000002E-26); CG33635(NP_001027215.1 Drosophila melanogaster 8.0000000000000003E-26); C18E9.10(NP_495905.1 Caenorhabditis elegans 2.0E-19); ENSANGP00000020114(XP_310168.2 Anopheles gambi…
758	Mediator complex subunit 28	NP_651397.1	Drosophila melanogaster	2e-25		similar to Mediator complex subunit 28 CG5121-PA(XP_001122387.1 Apis mellifera 1.0E-41); ENSANGP00000017933(XP_310426.2 Anopheles gambiae str. PEST 5.9999999999999996E-31); Mediator complex subunit 28(NP_651397.1 Drosophila melanogaster 2.0000000000000001E-25); similar to mediator of RNA polymerase II transcription, subunit 28 homolog(XP_850777.1 Canis familiaris 7.9999999999999997E-23); similar …
759	cyclophilin-33	NP_523773.1	Drosophila melanogaster	9e-18		ENSANGP00000018314(XP_321072.2 Anopheles gambiae str. PEST 1.0E-59); CG5071(NP_651406.1 Drosophila melanogaster 3.9999999999999999E-47); similar to peptidylprolyl isomerase F (cyclophilin F)(XP_507866.2 Pan troglodytes 6.0000000000000006E-20); similar to peptidylprolyl isomerase F (cyclophilin F)(XP_507866.2 Pan troglodytes 6.0000000000000006E-20); peptidylprolyl isomerase F (cyclophilin F)(NP_00…
760	similar to Leucine zipper-EF-hand containing transmembrane protein 1, mitochondrial precursor	XP_966965.1	Tribolium castaneum	3e-35		similar to Leucine zipper-EF-hand containing transmembrane protein 1, mitochondrial precursor(XP_966965.1 Tribolium castaneum 2.9999999999999999E-35); similar to Calcium-binding mitochondrial protein Anon-60Da(XP_624231.1 Apis mellifera 3.0E-32); similar to Calcium-binding mitochondrial protein Anon-60Da(XP_624231.1 Apis mellifera 3.0E-32); ENSANGP00000028496(XP_319522.2 Anopheles gambiae str. PE…
761	ENSANGP00000026895	XP_562774.1	Anopheles gambiae PEST	1e-09		ENSANGP00000026895(XP_562774.1 Anopheles gambiae str. PEST 1.0000000000000001E-9); similar to CG13314-PA(XP_001121757.1 Apis mellifera 0.000000003); similar to CG9657-PA(XP_972206.1 Tribolium castaneum 4.0000000000000001E-8); CG13314(NP_648275.1 Drosophila melanogaster 1.9999999999999999E-6);
762	similar to Probable nucleolar GTP-binding protein 1	XP_975491.1	Tribolium castaneum	7e-33		similar to Probable nucleolar GTP-binding protein 1(XP_975491.1 Tribolium castaneum 6.9999999999999997E-33); similar to Probable nucleolar GTP-binding protein 1(XP_394275.2 Apis mellifera 9.9999999999999994E-30); similar to Probable nucleolar GTP-binding protein 1(XP_394275.2 Apis mellifera 9.9999999999999994E-30); CG8801(NP_610484.1 Drosophila melanogaster 4.0000000000000002E-27); ENSANGP0000002…
763	yemanuclein alpha	NP_476893.1	Drosophila melanogaster	2e-17		ENSANGP00000019874(XP_321001.2 Anopheles gambiae str. PEST 8.9999999999999994E-21); yemanuclein alpha(NP_476893.1 Drosophila melanogaster 2.0000000000000001E-17); similar to Ubinuclein (Ubiquitously expressed nuclear protein) (VT4)(XP_395597.3 Apis mellifera 9.9999999999999998E-17); similar to Ubinuclein (Ubiquitously expressed nuclear protein) (VT4)(XP_395597.3 Apis mellifera 9.9999999999999998E…
764	similar to hepatocellular carcinoma related protein 1	XP_969328.1	Tribolium castaneum	1e-30		similar to hepatocellular carcinoma related protein 1(XP_969328.1 Tribolium castaneum 1.0000000000000001E-30); similar to hepatocellular carcinoma related protein 1(XP_001122159.1 Apis mellifera 2.0000000000000001E-25); similar to hepatocellular carcinoma related protein 1(XP_001122159.1 Apis mellifera 2.0000000000000001E-25); vacuolar protein sorting 37A (yeast)(NP_001015982.1 Xenopus tropicalis…
765	Ribonuclease X25	NP_523966.2	Drosophila melanogaster	3e-48		Ribonuclease X25(NP_523966.2 Drosophila melanogaster 2.9999999999999999E-48); similar to CG8194-PA(XP_966695.1 Tribolium castaneum 1.0000000000000001E-43); similar to CG8194-PA(XP_975968.1 Tribolium castaneum 1.0000000000000001E-43); ENSANGP00000015692(XP_318955.2 Anopheles gambiae str. PEST 5.0000000000000002E-43); ENSANGP00000015692(XP_318955.2 Anopheles gambiae str. PEST 8.0000000000000003E-42…
766	similar to CG12203-PA	XP_975662.1	Tribolium castaneum	3e-46		similar to CG12203-PA(XP_975662.1 Tribolium castaneum 2.9999999999999999E-46); ENSANGP00000021474(XP_308676.2 Anopheles gambiae str. PEST 5.9999999999999998E-41); CG12203(NP_573385.1 Drosophila melanogaster 3.9999999999999997E-40); similar to NADH-ubiquinone oxidoreductase 18 kDa subunit, mitochondrial precursor (Complex I-18 kDa) (CI-18 kDa) (Complex I-AQDQ) (CI-AQDQ)(XP_001096347.1 Macaca mulat…
767	hypothetical protein LOC726294	XP_001120650.1	Apis mellifera	5e-06		hypothetical protein LOC726294(XP_001120650.1 Apis mellifera 5.0000000000000004E-6); hypothetical protein LOC726294(XP_001120650.1 Apis mellifera 5.0000000000000004E-6);
768	S-adenosylmethionine decarboxylase	NP_477223.2	Drosophila melanogaster	5e-33		similar to CG5029-PA, isoform A(XP_967273.1 Tribolium castaneum 2.0E-46); ENSANGP00000020888(XP_318648.2 Anopheles gambiae str. PEST 1.9999999999999999E-40); similar to S-adenosylmethionine decarboxylase proenzyme (AdoMetDC) (SamDC)(XP_001155810.1 Pan troglodytes 3.9999999999999997E-40); adenosylmethionine decarboxylase 1(NP_001625.2 Homo sapiens 3.9999999999999997E-40); adenosylmethionine decarb…
769	takeout	NP_524497.1	Drosophila melanogaster	3e-07		CG10264(NP_650518.1 Drosophila melanogaster 3.0E-49); ENSANGP00000018335(XP_321079.2 Anopheles gambiae str. PEST 9.9999999999999995E-45); similar to CG10264-PA(XP_972960.1 Tribolium castaneum 2.0E-41); ENSANGP00000019088(XP_321081.2 Anopheles gambiae str. PEST 2.0000000000000002E-30); similar to CG14661-PA(XP_001122741.1 Apis mellifera 9.0000000000000003E-27); similar to CG2016-PB(XP_970441.1 Tri…
770	similar to CG4603-PA	XP_624642.1	Apis mellifera	1e-54		similar to CG4603-PA(XP_624642.1 Apis mellifera 1.0E-54); cysteine-type peptidase(NP_001040496.1 Bombyx mori 2.0E-50); ENSANGP00000015110(XP_308769.2 Anopheles gambiae str. PEST 5.0000000000000001E-47); YOD1 OTU deubiquinating enzyme 1 homolog (S. cerevisiae)(NP_001026670.1 Gallus gallus 1.0E-46); YOD1 OTU deubiquinating enzyme 1 homolog (S. cerevisiae)(NP_001026670.1 Gallus gallus 1.0E-46); simi…
771	hypothetical LOC587199	XP_792035.2	Strongylocentrotus purpuratus	1e-103		hypothetical LOC587199(XP_792035.2 Strongylocentrotus purpuratus 9.9999999999999996E-104); hypothetical LOC587199(XP_792035.2 Strongylocentrotus purpuratus 9.9999999999999996E-104); zgc:92093(NP_001004598.1 Danio rerio 9.9999999999999993E-103); zgc:92093(NP_001004598.1 Danio rerio 9.9999999999999993E-103); electron-transferring-flavoprotein dehydrogenase(NP_001005631.1 Xenopus tropicalis 9.999999…
772	similar to Protein-glutamine gamma-glutamyltransferase K (Transglutaminase K) (TGase K) (TGK) (TG(K)) (Transglutaminase-1) (Epidermal TGase)	XP_972752.1	rust-red flour beetle	1e-113		similar to Protein-glutamine gamma-glutamyltransferase K (Transglutaminase K) (TGase K) (TGK) (TG(K)) (Transglutaminase-1) (Epidermal TGase)(XP_972752.1 Tribolium castaneum 9.9999999999999998E-114); similar to coagulation factor XIII, A1 subunit(XP_974414.1 Tribolium castaneum 9.9999999999999999E-96); similar to Protein-glutamine gamma-glutamyltransferase K (Transglutaminase K) (TGase K) (TGK) (T…
773	unknown protein
774	unknown protein
775	ADP ribosylation factor 79F	NP_476955.1	Drosophila melanogaster	5e-46		similar to CG7197-PA(XP_971281.1 Tribolium castaneum 3.0000000000000002E-85); similar to CG7197-PA(XP_623433.1 Apis mellifera 4.9999999999999998E-83); similar to CG7197-PA(XP_623433.1 Apis mellifera 4.9999999999999998E-83); CG7197(NP_648201.1 Drosophila melanogaster 1.9999999999999999E-80); ENSANGP00000008267(XP_309388.1 Anopheles gambiae str. PEST 1.9999999999999999E-77); ADP-ribosylation factor…
776	unknown protein
777	Heat shock protein 83	NP_523899.1	Drosophila melanogaster	3e-98		similar to heat shock protein 90-alpha(XP_623939.1 Apis mellifera 9.9999999999999993E-103); similar to heat shock protein 90-alpha(XP_623939.1 Apis mellifera 9.9999999999999993E-103); similar to heat shock protein 1, alpha(XP_395168.3 Apis mellifera 1.0000000000000001E-101); 90-kDa heat shock protein(NP_001036876.1 Bombyx mori 1.0000000000000001E-101); similar to heat shock protein 1, alpha(XP_39…
778	unknown protein
779	unknown protein				U
780	Palmitoyl-protein thioesterase 1	NP_727284.1	Drosophila melanogaster	2e-70		palmitoyl-protein thioesterase 1(NP_032943.1 Mus musculus 3.0000000000000001E-84); palmitoyl-protein thioesterase 1(NP_032943.1 Mus musculus 3.0000000000000001E-84); palmitoyl-protein thioesterase 1(NP_032943.1 Mus musculus 3.0000000000000001E-84); palmitoyl-protein thioesterase 1(NP_032943.1 Mus musculus 3.0000000000000001E-84); palmitoyl-protein thioesterase 1(NP_032943.1 Mus musculus 3.0000000…
781	Glutathione S transferase S1	NP_725653.1	Drosophila melanogaster	1e-27		similar to CG8938-PA, isoform A(XP_967475.1 Tribolium castaneum 3.0E-32); ENSANGP00000023017(XP_311545.2 Anopheles gambiae str. PEST 4.0000000000000002E-32); ENSANGP00000023017(XP_311546.2 Anopheles gambiae str. PEST 5.0000000000000004E-32); similar to CG8938-PA, isoform A(XP_969146.1 Tribolium castaneum 9.9999999999999994E-30); similar to CG8938-PA, isoform A(XP_970647.1 Tribolium castaneum 9.99…
782	Tfb2	NP_648780.1	Drosophila melanogaster	1e-57		similar to Tfb2 CG7764-PA(XP_395476.1 Apis mellifera 6.0000000000000003E-70); similar to Tfb2 CG7764-PA(XP_395476.1 Apis mellifera 6.0000000000000003E-70); similar to CG7764-PA(XP_971121.1 Tribolium castaneum 9.9999999999999994E-68); ENSANGP00000012658(XP_309710.1 Anopheles gambiae str. PEST 5.0000000000000002E-63); ENSANGP00000028391(XP_561433.1 Anopheles gambiae str. PEST 5.0000000000000002E-63…
783	similar to CG11550-PA	XP_967589.1	Tribolium castaneum	2e-32		similar to CG11550-PA(XP_967589.1 Tribolium castaneum 2.0000000000000001E-32); similar to CG11550-PA(XP_967589.1 Tribolium castaneum 2.0000000000000001E-32); similar to CG11550-PA(XP_001122165.1 Apis mellifera 6.0000000000000001E-32); similar to CG11550-PA(XP_001122165.1 Apis mellifera 6.0000000000000001E-32); similar to CG11550-PA(XP_001122165.1 Apis mellifera 6.0000000000000001E-32); similar to…
784	Ribonucleoside diphosphate reductase small subunit	NP_525111.1	Drosophila melanogaster	4e-70		ENSANGP00000023621(XP_308927.2 Anopheles gambiae str. PEST 1.9999999999999999E-75); ENSANGP00000023621(XP_308928.1 Anopheles gambiae str. PEST 1.9999999999999999E-75); hypothetical protein(XP_500466.1 Yarrowia lipolytica CLIB122 7.9999999999999997E-74); ribonucleotide reductase M2 polypeptide(NP_571525.1 Danio rerio 2.0E-73); similar to Ribonucleoside-diphosphate reductase M2 chain (Ribonucleotid…
785	Enhancer of bithorax	NP_728505.1	Drosophila melanogaster	1e-10		similar to CG6525-PA(XP_001120236.1 Apis mellifera 2.9999999999999998E-31); similar to CG6525-PA(XP_969911.1 Tribolium castaneum 2.9999999999999999E-30); similar to CG6525-PA(XP_969911.1 Tribolium castaneum 2.9999999999999999E-30); ENSANGP00000012649(XP_314320.2 Anopheles gambiae str. PEST 9.9999999999999994E-30); CG6525(NP_650193.1 Drosophila melanogaster 1.9999999999999999E-29); similar to LOC4…
786	unknown protein				U
787	mRpS23	NP_723847.1	Drosophila melanogaster	4e-22		mRpS23(NP_723847.1 Drosophila melanogaster 4.0000000000000002E-22); ENSANGP00000018729(XP_312017.2 Anopheles gambiae str. PEST 9.9999999999999995E-21); similar to CG31842-PA(XP_972188.1 Tribolium castaneum 3.0000000000000003E-20); zgc:100967(NP_001003615.1 Danio rerio 4.9999999999999999E-17); hypothetical protein LOC554782(XP_701510.1 Danio rerio 9.9999999999999998E-17); hypothetical protein LOC5…
788	Ribosomal protein L35	NP_572243.1	Drosophila melanogaster	3e-31		ribosomal protein L35(NP_001037241.1 Bombyx mori 4.0000000000000002E-33); similar to Ribosomal protein L35 CG4111-PB, isoform B(XP_001119840.1 Apis mellifera 6.9999999999999997E-33); similar to Ribosomal protein L35 CG4111-PB, isoform B(XP_001119840.1 Apis mellifera 6.9999999999999997E-33); similar to CG4111-PB, isoform B(XP_970855.1 Tribolium castaneum 1.0000000000000001E-31); Ribosomal protein …
789	unknown protein
790	similar to TRK-fused gene	XP_974473.1	Tribolium castaneum	3e-38		similar to TRK-fused gene(XP_974473.1 Tribolium castaneum 2.9999999999999999E-38); similar to TRK-fused gene(XP_545076.1 Canis familiaris 9.0000000000000002E-38); similar to TRK-fused gene(XP_848568.1 Canis familiaris 9.0000000000000002E-38); similar to TRK-fused gene(XP_848568.1 Canis familiaris 9.0000000000000002E-38); similar to TRK-fused gene(XP_545076.1 Canis familiaris 9.0000000000000002E-3…
791	similar to RNA binding motif protein 22	XP_395009.2	Apis mellifera	1e-146		similar to RNA binding motif protein 22(XP_395009.2 Apis mellifera 1.0E-146); similar to RNA binding motif protein 22(XP_975014.1 Tribolium castaneum 9.9999999999999998E-141); RNA binding motif protein 22(NP_001006151.1 Gallus gallus 9.9999999999999998E-138); RNA binding motif protein 22(NP_001006151.1 Gallus gallus 9.9999999999999998E-138); RNA binding motif protein 22(NP_060517.1 Homo sapiens 1…
792	Ribonucleoside diphosphate reductase small subunit	NP_525111.1	Drosophila melanogaster	2e-56		Ribonucleoside diphosphate reductase small subunit(NP_525111.1 Drosophila melanogaster 2.0000000000000001E-56); ENSANGP00000023621(XP_308928.1 Anopheles gambiae str. PEST 2.0E-55); ENSANGP00000023621(XP_308927.2 Anopheles gambiae str. PEST 8.0E-55); similar to Ribonucleoside-diphosphate reductase M2 chain (Ribonucleotide reductase small subunit)(XP_397443.3 Apis mellifera 2.0000000000000001E-53);…
793	similar to dihydroxyacetone kinase 2	XP_397138.3	Apis mellifera	2e-33		similar to dihydroxyacetone kinase 2(XP_397138.3 Apis mellifera 2.0000000000000001E-33); similar to dihydroxyacetone kinase 2(XP_397138.3 Apis mellifera 2.0000000000000001E-33); dihydroxyacetone kinase 2 homolog (yeast)(NP_663471.1 Mus musculus 1.0000000000000001E-30); dihydroxyacetone kinase 2 homolog (yeast)(NP_663471.1 Mus musculus 1.0000000000000001E-30); dihydroxyacetone kinase 2 homolog (ye…
794	unknown protein				U
795	unknown protein
796	SF2	NP_652611.1	Drosophila melanogaster	4e-07		similar to CG9373-PA(XP_395436.2 Apis mellifera 6.9999999999999995E-29); similar to CG9373-PA(XP_395436.2 Apis mellifera 6.9999999999999995E-29); CG9373(NP_649899.1 Drosophila melanogaster 2.0000000000000001E-18); similar to CG9373-PA(XP_974319.1 Tribolium castaneum 2.9999999999999998E-14); myelin expression factor 2(NP_001025455.1 Danio rerio 9.9999999999999994E-12); similar to Myelin expression…
797	similar to Expressed sequence AI314976	NP_001026092.1	Gallus domesticus	2e-28		CG33054(NP_788554.1 Drosophila melanogaster 1.9999999999999999E-28); similar to Expressed sequence AI314976(NP_001026092.1 Gallus gallus 1.9999999999999999E-28); similar to Expressed sequence AI314976(NP_001026092.1 Gallus gallus 1.9999999999999999E-28); ENSANGP00000010621(XP_312332.2 Anopheles gambiae str. PEST 5.0000000000000002E-28); chromosome 6 open reading frame 130(NP_659500.1 Homo sapiens…
798	Osiris 18	NP_649639.1	Drosophila melanogaster	5e-20		ENSANGP00000014367(XP_311757.2 Anopheles gambiae str. PEST 3.0E-23); similar to Osiris 18 CG1169-PA(XP_001121942.1 Apis mellifera 1.9999999999999999E-20); similar to Osiris 18 CG1169-PA(XP_001121942.1 Apis mellifera 1.9999999999999999E-20); Osiris 18(NP_649639.1 Drosophila melanogaster 4.9999999999999999E-20); similar to CG1169-PA(XP_968992.1 Tribolium castaneum 1.0000000000000001E-15);
799	Ribosomal protein L10Ab	NP_648514.1	Drosophila melanogaster	6e-88		similar to CG7283-PA, isoform A(XP_975558.1 Tribolium castaneum 3.0000000000000001E-94); ribosomal protein L10A(NP_001037147.1 Bombyx mori 6.0000000000000004E-91); similar to Ribosomal protein L10Ab CG7283-PA, isoform A(XP_397307.2 Apis mellifera 9.0000000000000002E-90); ENSANGP00000015019(XP_309349.1 Anopheles gambiae str. PEST 5.0000000000000001E-88); Ribosomal protein L10Ab(NP_648514.1 Drosoph…
800	ENSANGP00000015825	XP_314179.2	Anopheles gambiae PEST	5e-50		ENSANGP00000015825(XP_314179.2 Anopheles gambiae str. PEST 4.9999999999999997E-50); similar to deoxythymidylate kinase (thymidylate kinase)(XP_624530.2 Apis mellifera 3.9999999999999997E-49); similar to deoxythymidylate kinase (thymidylate kinase)(XP_624530.2 Apis mellifera 3.9999999999999997E-49); similar to thymidylate kinase(XP_784160.1 Strongylocentrotus purpuratus 2.9999999999999999E-48); si…
801	carboxylesterase; esterase E4	CAA52648	Myzus persicae	1e-13		similar to CG6414-PA(XP_967137.1 Tribolium castaneum 1.0E-25); similar to CG6414-PA(XP_391943.1 Apis mellifera 4.9999999999999995E-22); similar to CG6414-PA(XP_391943.1 Apis mellifera 4.9999999999999995E-22); CG6414(NP_570089.1 Drosophila melanogaster 0.00000000000002); similar to CG6414-PA(XP_968215.1 Tribolium castaneum 0.00000000000002); similar to Esterase-6 precursor (Est-6) (Carboxylic-este…
802	cuticular protein	AF435075_1	Myzus persicae	1e-32		CG7072(NP_648208.1 Drosophila melanogaster 2.0000000000000002E-15); ENSANGP00000013801(XP_316348.2 Anopheles gambiae str. PEST 2.0000000000000002E-15); CG1919(NP_647668.1 Drosophila melanogaster 2.9999999999999998E-15); cuticle protein(NP_001036867.1 Bombyx mori 5.9999999999999997E-14); similar to CG1919-PA(XP_967979.1 Tribolium castaneum 5.9999999999999997E-14); similar to CG1919-PA(XP_968054.1 …
803	Transcription factor IIA L	NP_733208.1	Drosophila melanogaster	3e-19		Transcription factor IIA L(NP_733208.1 Drosophila melanogaster 2.9999999999999999E-19); Transcription factor IIA L(NP_476996.1 Drosophila melanogaster 2.9999999999999999E-19); Transcription factor IIA L(NP_476995.1 Drosophila melanogaster 2.9999999999999999E-19); similar to Transcription factor IIA L CG5930-PA, isoform A(XP_395730.2 Apis mellifera 1.0000000000000001E-18); ENSANGP00000010830(XP_31…
804	hypothetical protein LOC660651	XP_971957.1	Tribolium castaneum	2e-09		hypothetical protein LOC660651(XP_971957.1 Tribolium castaneum 2.0000000000000001E-9);
805	Peroxidase	NP_996223.1	Drosophila melanogaster	9e-73		similar to CG6969-PA(XP_396227.3 Apis mellifera 6.0000000000000001E-80); similar to CG6969-PA(XP_396227.3 Apis mellifera 6.0000000000000001E-80); ENSANGP00000022469(XP_311106.2 Anopheles gambiae str. PEST 1.0E-79); similar to Peroxidase CG3477-PA(XP_392481.3 Apis mellifera 2.0E-79); similar to Peroxidase CG3477-PA(XP_392481.3 Apis mellifera 2.0E-79); similar to CG6969-PA(XP_973018.1 Tribolium cas…
806	Elongation factor 2b	NP_724357.1	Drosophila melanogaster	4e-64		similar to CG4849-PA(XP_972595.1 Tribolium castaneum 9.9999999999999999E-161); similar to Snrp116-pending-prov protein(XP_001186230.1 Strongylocentrotus purpuratus 1.0000000000000001E-158); similar to CG4849-PA(XP_393894.1 Apis mellifera 9.9999999999999994E-158); similar to CG4849-PA(XP_393894.1 Apis mellifera 9.9999999999999994E-158); eftud2 protein(NP_001025537.1 Xenopus tropicalis 9.9999999999…
807	selenide,water dikinase	NP_725374.1	Drosophila melanogaster	2e-87		similar to CG8553-PA, isoform A(XP_968685.1 Tribolium castaneum 1.0E-89); selenide,water dikinase(NP_725374.1 Drosophila melanogaster 2.0E-87); selenophosphate synthetase(NP_001037388.1 Bombyx mori 1.0000000000000001E-86); ENSANGP00000010100(XP_317503.2 Anopheles gambiae str. PEST 1.0000000000000001E-86); selenophosphate synthetase 1(NP_001006902.1 Xenopus tropicalis 4.0000000000000003E-68); hypo…
808	similar to nucleolar protein family A, member 3	XP_001120529.1	Apis mellifera	2e-19		similar to nucleolar protein family A, member 3(XP_001120529.1 Apis mellifera 2.0E-19); similar to nucleolar protein family A, member 3(XP_001120529.1 Apis mellifera 2.0E-19); similar to CG7637-PA(XP_973962.1 Tribolium castaneum 8.9999999999999999E-18); nucleolar protein family A, member 3(NP_001003868.1 Danio rerio 3.9999999999999999E-16); similar to nucleolar protein family A, member 3(XP_84901…
809	CG7741	NP_610670.2	Drosophila melangaster	3e-23		CG7741(NP_610670.2 Drosophila melanogaster 3.0E-23); ENSANGP00000011233(XP_308657.1 Anopheles gambiae str. PEST 1.9999999999999999E-20); similar to CG7741-PA(XP_396187.2 Apis mellifera 9.9999999999999998E-20); similar to CG7741-PA(XP_396187.2 Apis mellifera 9.9999999999999998E-20); similar to CWF19-like 1, cell cycle control(XP_582629.2 Bos taurus 0.0000000000000002); similar to CWF19-like 1, cel…
810	similar to CG15615-PA	XP_392687.2	Apis mellifera	1e-125		similar to CG15615-PA(XP_392687.2 Apis mellifera 1.0E-125); similar to CG15615-PA(XP_392687.2 Apis mellifera 1.0E-125); similar to CG12164-PA(XP_970717.1 Tribolium castaneum 1.0000000000000001E-123); ENSANGP00000002876(XP_319445.2 Anopheles gambiae str. PEST 9.9999999999999999E-110); similar to CG12164-PA(XP_970717.1 Tribolium castaneum 7.9999999999999995E-88); similar to CG12164-PA(XP_623491.2 A…
811	mitochondrial ribosomal protein L44	NP_649541.1	Drosophila melanogaster	1e-59		ENSANGP00000020192(XP_321167.2 Anopheles gambiae str. PEST 1.9999999999999998E-65); mitochondrial ribosomal protein L44(NP_649541.1 Drosophila melanogaster 1.0E-59); similar to CG2109-PA(XP_974201.1 Tribolium castaneum 6.9999999999999996E-54); mitochondrial ribosomal protein L44(NP_001026820.1 Rattus norvegicus 7.9999999999999998E-47); mitochondrial ribosomal protein L44(NP_001026820.1 Rattus nor…
812	Hs2st	NP_477339.1	Drosophila melanogaster	3e-17		similar to heparan sulfate 2-O-sulfotransferase(XP_696765.1 Danio rerio 8.0000000000000006E-18); ENSANGP00000006790(XP_317295.2 Anopheles gambiae str. PEST 8.0000000000000006E-18); Hs2st(NP_477339.1 Drosophila melanogaster 3.0000000000000001E-17); similar to CG10234-PA(XP_973628.1 Tribolium castaneum 7.0000000000000003E-17); similar to heparan sulfate 2-O-sulfotransferase(XP_688109.1 Danio rerio …
813	similar to CG6921-PA, isoform A	XP_967030.1	Tribolium castaneum	3e-62		similar to CG6921-PA, isoform A(XP_967030.1 Tribolium castaneum 3.0000000000000001E-62); CG6921(NP_732761.1 Drosophila melanogaster 4.9999999999999998E-58); similar to CG5326-PA, isoform A(XP_967207.1 Tribolium castaneum 9.0000000000000001E-52); similar to CG31522-PB, isoform B(XP_968706.1 Tribolium castaneum 3.0E-51); similar to CG6921-PA, isoform A(XP_624585.2 Apis mellifera 6.0E-51); similar t…
814	Succinyl coenzyme A synthetase flavoprotein subunit	NP_477210.1	Drosophila melanogaster	2e-11		similar to flavoprotein subunit of complex II(XP_801853.2 Strongylocentrotus purpuratus 0.00000000000002); succinate dehydrogenase complex, subunit A, flavoprotein (Fp)(NP_957204.1 Danio rerio 0.0000000000001); succinate dehydrogenase complex, subunit A, flavoprotein (Fp)(XP_419054.2 Gallus gallus 0.0000000000001); succinate dehydrogenase complex, subunit A, flavoprotein (Fp)(XP_419054.2 Gallus g…
815	unknown protein				U
816	mrityu	NP_612008.1	Drosophila melanogaster	2e-71		similar to CG1216-PB, isoform B(XP_969253.1 Tribolium castaneum 1.0E-97); similar to mrityu CG1216-PB, isoform B(XP_395499.2 Apis mellifera 2.0000000000000002E-86); similar to mrityu CG1216-PB, isoform B(XP_395499.2 Apis mellifera 2.0000000000000002E-86); mrityu(NP_612008.1 Drosophila melanogaster 1.9999999999999998E-71); similar to K+ channel tetramerization protein(XP_686033.1 Danio rerio 9.000…
817	cutinase negative acting protein	XP_666661.1	Cryptosporidium hominis TU502	1e-06	U	hypothetical protein LOC683977(XP_001068310.1 Rattus norvegicus 4.9999999999999998E-8); hypothetical protein LOC683977(XP_001068310.1 Rattus norvegicus 4.9999999999999998E-8); hypothetical protein(XP_001018307.1 Tetrahymena thermophila SB210 8.9999999999999996E-7); hypothetical protein(XP_001018307.1 Tetrahymena thermophila SB210 8.9999999999999996E-7); hypothetical protein(XP_730845.1 Plasmodium…
818	Diphthamide methyltransferase	NP_524452.4	Drosophila melanogaster	1e-87		similar to GekBS016P(XP_422306.1 Gallus gallus 1.0E-91); similar to GekBS016P(XP_422306.1 Gallus gallus 1.0E-91); DPH5 homolog(NP_001070289.1 Bos taurus 6.0000000000000004E-90); DPH5 homolog (S. cerevisiae)(NP_001070863.1 Homo sapiens 6.0000000000000004E-90); similar to Probable diphthine synthase (Diphthamide biosynthesis methyltransferase)(XP_854914.1 Canis familiaris 1.0E-89); similar to Proba…
819	similar to CG6181-PA, isoform A	XP_396550.2	Apis mellifera	8e-25		similar to CG6181-PA, isoform A(XP_396550.2 Apis mellifera 8.0000000000000003E-25); similar to CG6181-PA, isoform A(XP_396550.2 Apis mellifera 8.0000000000000003E-25); similar to MGC53087 protein(XP_694629.1 Danio rerio 9.9999999999999991E-22); similar to MGC53087 protein(XP_694629.1 Danio rerio 9.9999999999999991E-22); similar to autoantigen RCD8(NP_001038550.1 Danio rerio 9.9999999999999991E-22…
820	unknown protein				U
821	bellwether	NP_726243.1	Drosophila melanogaster	0		H(+)-transporting ATPase, subunit 1(NP_042268.1 Prototheca wickerhamii 0.0); ATP synthase F1 subunit alpha(NP_054447.1 Marchantia polymorpha 0.0); ATP synthase F1 subunit alpha(YP_539029.1 Physcomitrella patens 0.0); ATPase subunit 1(NP_064105.1 Beta vulgaris subsp. vulgaris 0.0); ATP binding / hydrogen-transporting ATP synthase, rotational mechanism / hydrogen-transporting ATPase, rotational mec…
822	bellwether	NP_726243.1	Drosophila melanogaster	6e-97		ENSANGP00000024604(XP_314018.2 Anopheles gambiae str. PEST 1.0000000000000001E-101); similar to bellwether CG3612-PA(XP_392639.1 Apis mellifera 1.9999999999999999E-98); similar to CG3612-PA(XP_975789.1 Tribolium castaneum 3.0E-98); similar to CG3612-PA(XP_966334.1 Tribolium castaneum 3.0E-98); ATP synthase(NP_001040233.1 Bombyx mori 4.0000000000000001E-97); bellwether(NP_726243.1 Drosophila melan…
823	Rab-protein 8	NP_524172.1	Drosophila melanogaster	1e-82		similar to CG8287-PA(XP_971858.1 Tribolium castaneum 1.0E-83); Rab-protein 8(NP_524172.1 Drosophila melanogaster 9.9999999999999996E-83); ENSANGP00000013866(XP_321946.2 Anopheles gambiae str. PEST 2.9999999999999999E-82); similar to cell line NK14 derived transforming oncogene(XP_587868.2 Bos taurus 4.9999999999999998E-82); similar to cell line NK14 derived transforming oncogene(XP_587868.2 Bos t…
824	snake	NP_524338.2	Drosophila melanogaster	2e-47		similar to snake CG7996-PA(XP_001123170.1 Apis mellifera 1.0000000000000001E-63); similar to snake CG7996-PA(XP_001119978.1 Apis mellifera 1.0E-61); similar to snake CG7996-PA(XP_001119978.1 Apis mellifera 1.0E-61); similar to CG7996-PA(XP_968488.1 Tribolium castaneum 2.0000000000000001E-61); similar to CG11843-PA(XP_001120043.1 Apis mellifera 6.0E-57); similar to CG11843-PA(XP_001120043.1 Apis m…
825	unknown protein				U
826	similar to angiomotin	XP_393788.3	Apis mellifera	2e-79		similar to angiomotin(XP_393788.3 Apis mellifera 2.0E-79); similar to angiomotin(XP_393788.3 Apis mellifera 2.0E-79); similar to angiomotin(XP_966359.1 Tribolium castaneum 3.9999999999999997E-65); ENSANGP00000019145(XP_308343.2 Anopheles gambiae str. PEST 1.0E-41); angiomotin(XP_420309.2 Gallus gallus 1.0000000000000001E-33); angiomotin(XP_420309.2 Gallus gallus 1.0000000000000001E-33); angiomoti…
827	similar to Probable phenylalanyl-tRNA synthetase alpha chain (Phenylalanine--tRNA ligase alpha chain) (PheRS)	XP_625147.1	Apis mellifera	2e-90		similar to Probable phenylalanyl-tRNA synthetase alpha chain (Phenylalanine--tRNA ligase alpha chain) (PheRS)(XP_625147.1 Apis mellifera 2.0E-90); similar to Probable phenylalanyl-tRNA synthetase alpha chain (Phenylalanine--tRNA ligase alpha chain) (PheRS)(XP_625147.1 Apis mellifera 2.0E-90); similar to Farsla protein(XP_786462.2 Strongylocentrotus purpuratus 1.0000000000000001E-86); similar to F…
828	CG3983	NP_650593.1	Drosophila melangaster	3e-25		CG3983(NP_650593.1 Drosophila melanogaster 2.9999999999999998E-25); similar to CG3983-PB, isoform B(XP_001119916.1 Apis mellifera 1.9999999999999998E-24); similar to CG3983-PB, isoform B(XP_001119916.1 Apis mellifera 1.9999999999999998E-24); similar to CG3983-PB, isoform B(XP_974567.1 Tribolium castaneum 5.9999999999999999E-24); mammalian NucleoSTemin (stem cell marker) related(NP_495749.1 Caenor…
829	Heterogeneous nuclear ribonucleoprotein at 27C	NP_476869.1	Drosophila melanogaster	7e-61		similar to Heterogeneous nuclear ribonucleoprotein at 27C CG10377-PA, isoform A(XP_393451.3 Apis mellifera 1.0E-62); similar to Heterogeneous nuclear ribonucleoprotein at 27C CG10377-PA, isoform A(XP_393451.3 Apis mellifera 1.0E-62); similar to CG10377-PA, isoform A(XP_966757.1 Tribolium castaneum 6.0000000000000002E-61); Heterogeneous nuclear ribonucleoprotein at 27C(NP_476869.1 Drosophila melan…
830	similar to CG10225-PA	XP_970620.1	Tribolium castaneum	9e-19		similar to CG10225-PA(XP_970620.1 Tribolium castaneum 9.0000000000000003E-19); CG10225(NP_651178.1 Drosophila melanogaster 5.0000000000000004E-16); RAN binding protein 3(NP_001004874.1 Xenopus tropicalis 2.0000000000000002E-15); similar to calcineurin-binding protein of 75 kDa(XP_796334.2 Strongylocentrotus purpuratus 4.0000000000000003E-15); similar to Ran-binding protein 3 (RanBP3)(NP_001068837…
831	similar to CG7698-PA	XP_395515.2	Apis mellifera	5e-38		similar to CG7698-PA(XP_395515.2 Apis mellifera 5.0000000000000003E-38); similar to CG7698-PA(XP_395515.2 Apis mellifera 5.0000000000000003E-38); similar to CG7698-PA(XP_969300.1 Tribolium castaneum 6.0000000000000003E-33); CG7698(NP_650738.1 Drosophila melanogaster 9.9999999999999996E-24); ENSANGP00000013989(XP_321933.2 Anopheles gambiae str. PEST 6.0000000000000006E-20); similar to Cleavage and…
832	ADP ribosylation factor 84F	NP_476886.1	Drosophila melanogaster	8e-21		CG7039(NP_572526.1 Drosophila melanogaster 3.9999999999999998E-74); CG7039(NP_572526.1 Drosophila melanogaster 3.9999999999999998E-74); similar to CG7039-PA(XP_392858.2 Apis mellifera 3.0000000000000001E-73); similar to CG7039-PA(XP_392858.2 Apis mellifera 3.0000000000000001E-73); ENSANGP00000025666(XP_315241.1 Anopheles gambiae str. PEST 6.0000000000000003E-70); ENSANGP00000025666(XP_557499.1 An…
833	CG3560	NP_573110.1	Drosophila melangaster	5e-27		CG3560(NP_573110.1 Drosophila melanogaster 5.0000000000000002E-27); ENSANGP00000014100(XP_320347.2 Anopheles gambiae str. PEST 2.0000000000000001E-26); ubiquinol-cytochrome C reductase complex 14kD subunit(NP_001038957.1 Bombyx mori 1.0E-25); CG17856(NP_651614.1 Drosophila melanogaster 4.9999999999999998E-24); similar to ubiquinol-cytochrome c reductase binding protein(NP_001029969.1 Bos taurus 1…
834	unknown protein				U
835	similar to zinc finger, AN1 type domain 2B	XP_395779.3	Apis mellifera	4e-50		similar to zinc finger, AN1 type domain 2B(XP_395779.3 Apis mellifera 4.0E-50); similar to CG12795-PA(XP_871746.1 Bos taurus 4.9999999999999999E-49); similar to CG12795-PA(XP_871746.1 Bos taurus 4.9999999999999999E-49); similar to CG12795-PA(XP_883975.1 Bos taurus 4.9999999999999999E-49); similar to CG12795-PA(XP_883975.1 Bos taurus 4.9999999999999999E-49); similar to zinc finger, AN1 type domain…
836	O-glycosyltransferase	NP_523620.1	Drosophila melanogaster	1e-24		TPR Domain containing protein(XP_001026739.1 Tetrahymena thermophila SB210 5.0000000000000004E-32); TPR Domain containing protein(XP_001010518.1 Tetrahymena thermophila SB210 8.0000000000000007E-31); TPR Domain containing protein(XP_001010518.1 Tetrahymena thermophila SB210 1.0000000000000001E-30); TPR Domain containing protein(XP_001010518.1 Tetrahymena thermophila SB210 8.9999999999999993E-30);…
837	similar to CG12342-PA, isoform A	XP_391938.3	Apis mellifera	2e-23		similar to CG12342-PA, isoform A(XP_391938.3 Apis mellifera 1.9999999999999999E-23); similar to CG12342-PA, isoform A(XP_391938.3 Apis mellifera 1.9999999999999999E-23); similar to CG12342-PA, isoform A(XP_973611.1 Tribolium castaneum 8.9999999999999995E-23); CG12342(NP_610614.1 Drosophila melanogaster 1.9999999999999999E-20);
838	G protein salpha 60A	NP_477506.1	Drosophila melanogaster	1e-118		ENSANGP00000002249(XP_307680.1 Anopheles gambiae str. PEST 9.9999999999999998E-122); G protein salpha 60A(NP_477506.1 Drosophila melanogaster 9.9999999999999999E-119); similar to Guanine nucleotide-binding protein G(s) subunit alpha (Adenylate cyclase-stimulating G alpha protein)(XP_394484.1 Apis mellifera 9.9999999999999999E-119); similar to Guanine nucleotide-binding protein G(s) subunit alpha …
839	26-29kD-proteinase	NP_620470.1	Drosophila melanogaster	8e-57		similar to CG8947-PA(XP_974384.1 Tribolium castaneum 9.9999999999999992E-66); 26-29kD-proteinase(NP_620470.1 Drosophila melanogaster 7.9999999999999996E-57); ENSANGP00000013730(XP_307325.2 Anopheles gambiae str. PEST 1.9999999999999999E-47); zgc:110239(NP_001017633.1 Danio rerio 6.9999999999999996E-47); zgc:110239(NP_001017633.1 Danio rerio 6.9999999999999996E-47); hypothetical LOC426093(XP_42376…
840	unknown protein
841	Ubiquitin conjugating enzyme 4	NP_524010.2	Drosophila melanogaster	7e-06		CG2924(NP_569994.1 Drosophila melanogaster 4.9999999999999995E-97); ENSANGP00000011559(XP_321673.2 Anopheles gambiae str. PEST 3.0000000000000001E-96); similar to CG2924-PC, isoform C(XP_393110.1 Apis mellifera 7.9999999999999999E-95); similar to CG2924-PC, isoform C(XP_393110.1 Apis mellifera 7.9999999999999999E-95); ubiquitin conjugating enzyme E2(NP_001040223.1 Bombyx mori 9.9999999999999999E-…
842	similar to peptidyl-tRNA hydrolase 2	XP_780704.1	Strongylocentrotus purpuratus	4e-27		similar to peptidyl-tRNA hydrolase 2(XP_780704.1 Strongylocentrotus purpuratus 4.0000000000000002E-27); peptidyl-tRNA hydrolase 2(NP_001015509.1 Homo sapiens 4.9999999999999996E-25); peptidyl-tRNA hydrolase 2(NP_001015509.1 Homo sapiens 4.9999999999999996E-25); peptidyl-tRNA hydrolase 2(NP_057161.1 Homo sapiens 4.9999999999999996E-25); peptidyl-tRNA hydrolase 2(NP_057161.1 Homo sapiens 4.99999999…
843	similar to aldehyde dehydrogenase 7 family, member A1	XP_969882.1	Tribolium castaneum	5e-98		similar to aldehyde dehydrogenase 7 family, member A1(XP_969882.1 Tribolium castaneum 5.0000000000000002E-98); ENSANGP00000017723(XP_316857.2 Anopheles gambiae str. PEST 9.0000000000000004E-96); ALdehyde deHydrogenase(NP_498263.2 Caenorhabditis elegans 3.0000000000000001E-93); aldehyde dehydrogenase 7 family, member A1(NP_997889.1 Danio rerio 9.9999999999999999E-91); aldehyde dehydrogenase 7 fami…
844	unknown protein
845	unknown protein
846	Paramyosin	NP_523982.2	Drosophila melanogaster	0		F07A5.7(NP_492085.1 Caenorhabditis elegans 0.0); Paramyosin(NP_523982.2 Drosophila melanogaster 0.0); similar to CG5939-PA, isoform A(XP_970719.1 Tribolium castaneum 0.0); similar to Paramyosin CG5939-PA, isoform A(XP_393281.2 Apis mellifera 0.0); similar to Paramyosin CG5939-PA, isoform A(XP_393281.2 Apis mellifera 0.0); ENSANGP00000013163(XP_314309.2 Anopheles gambiae str. PEST 0.0); ENSANGP000…
847	Paramyosin	NP_523982.2	Drosophila melanogaster	2e-73		similar to Paramyosin CG5939-PA, isoform A(XP_393281.2 Apis mellifera 2.9999999999999999E-88); similar to Paramyosin CG5939-PA, isoform A(XP_393281.2 Apis mellifera 2.9999999999999999E-88); similar to CG5939-PA, isoform A(XP_970719.1 Tribolium castaneum 8.9999999999999999E-83); ENSANGP00000013163(XP_314309.2 Anopheles gambiae str. PEST 2.0E-79); Paramyosin(NP_523982.2 Drosophila melanogaster 2.0E…
848	unknown protein				U
849	lethal (2) essential for life	NP_523827.1	Drosophila melanogaster	2e-13		similar to CG14207-PB, isoform B(XP_392405.3 Apis mellifera 3.0000000000000001E-59); similar to CG14207-PB, isoform B(XP_392405.3 Apis mellifera 3.0000000000000001E-59); heat shock protein hsp21.4(NP_001036985.1 Bombyx mori 7.0000000000000002E-59); CG14207(NP_728275.1 Drosophila melanogaster 2.0000000000000001E-58); CG14207(NP_608326.1 Drosophila melanogaster 2.0000000000000001E-58); similar to C…
850	Hepatocyte growth factor regulated tyrosine kinase substrate	NP_722831.1	Drosophila melanogaster	2e-14		similar to Ankyrin repeat and FYVE domain-containing protein 1 (Ankyrin repeats hooked to a zinc finger motif)(XP_001122042.1 Apis mellifera 3.0000000000000001E-54); similar to Ankyrin repeat and FYVE domain-containing protein 1 (Ankyrin repeats hooked to a zinc finger motif)(XP_001122042.1 Apis mellifera 3.0000000000000001E-54); ankyrin repeat and FYVE domain containing 1(XP_415742.2 Gallus gall…
851	unknown protein				U
852	similar to nin one binding protein	XP_001122997.1	Apis mellifera	2e-97		similar to nin one binding protein(XP_001122997.1 Apis mellifera 2.0000000000000001E-97); similar to CG2972-PA(XP_974124.1 Tribolium castaneum 1.0E-89); NIN1/RPN12 binding protein 1 homolog (S. cerevisiae)(NP_080553.1 Mus musculus 9.0000000000000004E-73); NIN1/RPN12 binding protein 1 homolog (S. cerevisiae)(NP_080553.1 Mus musculus 9.0000000000000004E-73); NIN1/RPN12 binding protein 1 homolog (S.…
853	similar to CG11148-PA, isoform A	XP_393491.3	Apis mellifera	3e-23		similar to CG11148-PA, isoform A(XP_393491.3 Apis mellifera 3.0E-23); similar to CG11148-PA, isoform A(XP_393491.3 Apis mellifera 3.0E-23); zgc:111944(NP_001025332.1 Danio rerio 2.0000000000000001E-22); similar to CG11148-PA, isoform A(XP_969543.1 Tribolium castaneum 5.0000000000000004E-19); similar to trinucleotide repeat containing 15(XP_861788.1 Canis familiaris 2.0000000000000001E-18); simila…
854	similar to CG8351-PA	XP_967459.1	Tribolium castaneum	1e-130		similar to CG8351-PA(XP_967459.1 Tribolium castaneum 1.0000000000000001E-130); ENSANGP00000024201(XP_312160.1 Anopheles gambiae str. PEST 9.9999999999999995E-127); CG8351(NP_649835.1 Drosophila melanogaster 1.0E-125); chaperonin containing TCP1, subunit 7 (eta)(NP_001026712.1 Gallus gallus 1.0E-125); chaperonin containing TCP1, subunit 7 (eta)(NP_001026712.1 Gallus gallus 1.0E-125); chaperonin su…
855	CG9705	NP_648920.1	Drosophila melangaster	6e-35		CG9705(NP_648920.1 Drosophila melanogaster 5.9999999999999998E-35); similar to CG9705-PA, isoform A(XP_972255.1 Tribolium castaneum 5.0000000000000003E-33); similar to calcium-regulated heat-stable protein (24kD)(NP_001039416.1 Bos taurus 2.0000000000000001E-27); similar to calcium-regulated heat-stable protein (24kD)(XP_852743.1 Canis familiaris 3.0000000000000001E-27); calcium regulated heat st…
856	Pi3K21B	NP_477270.1	Drosophila melanogaster	6e-27		similar to Phosphatidylinositol 3-kinase regulatory subunit alpha (PI3-kinase p85-subunit alpha) (PtdIns-3-kinase p85-alpha) (PI3K)(XP_392119.2 Apis mellifera 9.0000000000000002E-59); similar to Phosphatidylinositol 3-kinase regulatory subunit alpha (PI3-kinase p85-subunit alpha) (PtdIns-3-kinase p85-alpha) (PI3K)(XP_392119.2 Apis mellifera 9.0000000000000002E-59); phosphoinositide-3-kinase, regu…
857	Cellular retinaldehyde binding protein	NP_523939.1	Drosophila melanogaster	2e-16		similar to CG5958-PA(XP_974607.1 Tribolium castaneum 3.9999999999999996E-93); similar to CG5958-PA(XP_624823.1 Apis mellifera 7.9999999999999998E-85); similar to CG5958-PA(XP_624823.1 Apis mellifera 7.9999999999999998E-85); ENSANGP00000023485(XP_310055.2 Anopheles gambiae str. PEST 2.0000000000000001E-83); ENSANGP00000023485(XP_559860.1 Anopheles gambiae str. PEST 5.0E-79); CG5958(NP_609119.2 Dro…
858	Ribosomal protein S3	NP_476632.1	Drosophila melanogaster	3e-98		similar to 40S ribosomal protein S3(XP_970587.1 Tribolium castaneum 1.0000000000000001E-101); ribosomal protein S3(NP_001037253.1 Bombyx mori 1.0000000000000001E-101); ribosomal protein S3(NP_000996.2 Homo sapiens 1.0000000000000001E-101); ribosomal protein S3(NP_000996.2 Homo sapiens 1.0000000000000001E-101); ribosomal protein S3(NP_000996.2 Homo sapiens 1.0000000000000001E-101); ribosomal prote…
859	Ribosomal protein S3	NP_476632.1	Drosophila melanogaster	2e-97		similar to 40S ribosomal protein S3(XP_970587.1 Tribolium castaneum 1.0E-100); ribosomal protein S3(NP_001037253.1 Bombyx mori 1.0E-100); ribosomal protein S3(NP_000996.2 Homo sapiens 1.0E-100); ribosomal protein S3(NP_000996.2 Homo sapiens 1.0E-100); ribosomal protein S3(NP_000996.2 Homo sapiens 1.0E-100); ribosomal protein S3(NP_000996.2 Homo sapiens 1.0E-100); ribosomal protein S3(NP_989119.1 …
860	CG7506	NP_648144.3	Drosophila melangaster	1e-34		CG7506(NP_648144.3 Drosophila melanogaster 9.9999999999999993E-35); ENSANGP00000021352(XP_314994.2 Anopheles gambiae str. PEST 2.0000000000000001E-32); similar to CG7506-PA(XP_966836.1 Tribolium castaneum 2.0000000000000001E-26); similar to hypothetical protein FLJ20533(NP_001012866.1 Gallus gallus 1.9999999999999999E-20); similar to hypothetical protein FLJ20533(NP_001012866.1 Gallus gallus 1.99…
861	unknown protein				U
862	SP2637	NP_611355.2	Drosophila melanogaster	1e-110		similar to CG5473-PA, isoform A(XP_966317.1 Tribolium castaneum 1.0000000000000001E-128); similar to SP2637 CG5473-PA, isoform A(XP_396337.1 Apis mellifera 9.9999999999999999E-117); SP2637(NP_611355.2 Drosophila melanogaster 1.0000000000000001E-110); ENSANGP00000012623(XP_309738.2 Anopheles gambiae str. PEST 1.9999999999999999E-82); ENSANGP00000012623(XP_309738.2 Anopheles gambiae str. PEST 1.0E-…
863	Nnp-1	NP_651976.1	Drosophila melanogaster	6e-33		similar to NNP-1 protein homolog(XP_973402.1 Tribolium castaneum 5.9999999999999998E-38); similar to NNP-1 protein homolog(XP_395937.3 Apis mellifera 7.9999999999999997E-38); Nnp-1(NP_651976.1 Drosophila melanogaster 6.0000000000000003E-33); ENSANGP00000010288(XP_312240.2 Anopheles gambiae str. PEST 3.9999999999999999E-28); hypothetical protein LOC548677(NP_001015923.1 Xenopus tropicalis 8.999999…
864	real-time	NP_609028.2	Drosophila melanogaster	3e-25		ENSANGP00000004349(XP_315708.2 Anopheles gambiae str. PEST 4.0E-92); similar to CG13893-PA(XP_001121498.1 Apis mellifera 2.9999999999999999E-89); similar to CG13893-PA(XP_624865.2 Apis mellifera 8.9999999999999998E-89); CG13893(NP_612042.3 Drosophila melanogaster 1.9999999999999999E-75); similar to CG13893-PA(XP_967214.1 Tribolium castaneum 1.9999999999999999E-69); SEC14-like 2 (S. cerevisiae)(NP…
865	component of oligomeric golgi complex 2	NP_998519.1	Brachidanio rerio	8e-06	U	component of oligomeric golgi complex 2(NP_998519.1 Danio rerio 7.9999999999999996E-6); component of oligomeric golgi complex 2(NP_998519.1 Danio rerio 7.9999999999999996E-6);
866	similar to CG10711-PA	XP_973963.1	Tribolium castaneum	1e-32		similar to CG10711-PA(XP_973963.1 Tribolium castaneum 1.0000000000000001E-32); similar to CG10711-PA(XP_395542.2 Apis mellifera 2.0000000000000001E-32); similar to CG10711-PA(XP_395542.2 Apis mellifera 2.0000000000000001E-32); ENSANGP00000026040(XP_554602.1 Anopheles gambiae str. PEST 5.0000000000000004E-31); CG10711(NP_648660.1 Drosophila melanogaster 4.0000000000000003E-30); vacuolar protein so…
867	Rho1	NP_477098.1	Drosophila melanogaster	5e-98		similar to Ras-like GTP-binding protein Rho1(XP_393401.1 Apis mellifera 1.0E-100); similar to Ras-like GTP-binding protein Rho1(XP_393401.1 Apis mellifera 1.0E-100); similar to Ras-like GTP-binding protein Rho1(XP_623225.1 Apis mellifera 1.0E-100); similar to Ras-like GTP-binding protein Rho1(XP_623225.1 Apis mellifera 1.0E-100); similar to Ras-like GTP-binding protein Rho1(XP_974483.1 Tribolium …
868	similar to CG18578-PA	XP_967762.1	Tribolium castaneum	1e-18		similar to CG18578-PA(XP_967762.1 Tribolium castaneum 1.0000000000000001E-18); similar to CG18578-PA(XP_967762.1 Tribolium castaneum 1.0000000000000001E-18); similar to CG18578-PA(XP_967685.1 Tribolium castaneum 5.9999999999999997E-15); similar to CG18578-PA(XP_967685.1 Tribolium castaneum 5.9999999999999997E-15); similar to CG18578-PA(XP_967924.1 Tribolium castaneum 2.0000000000000001E-13); simi…
869	Phosphomannomutase 45A	NP_610453.1	Drosophila melanogaster	1e-35		similar to phosphoglucomutase 2(XP_974005.1 Tribolium castaneum 2.0E-41); similar to phosphoglucomutase 2-like 1(XP_593375.2 Bos taurus 1.9999999999999999E-39); similar to phosphoglucomutase 2-like 1(XP_593375.2 Bos taurus 1.9999999999999999E-39); similar to phosphoglucomutase 2-like 1(XP_001115689.1 Macaca mulatta 3.9999999999999997E-39); similar to phosphoglucomutase 2-like 1(XP_001115689.1 Mac…
870	similar to RNA binding motif protein 25	XP_969690.1	Tribolium castaneum	4e-29		similar to RNA binding motif protein 25(XP_969690.1 Tribolium castaneum 3.9999999999999998E-29); RNA binding motif protein 25(NP_998865.1 Xenopus tropicalis 5.0000000000000002E-27); similar to RNA binding motif protein 25(XP_592734.2 Bos taurus 1.0E-26); similar to RNA binding motif protein 25(XP_592734.2 Bos taurus 1.0E-26); similar to RNA binding motif protein 25(XP_884942.1 Bos taurus 3.000000…
871	ENSANGP00000011728	XP_313843.2	Anopheles gambiae PEST	9e-59		ENSANGP00000011728(XP_313843.2 Anopheles gambiae str. PEST 9.0000000000000002E-59); similar to RNA binding motif protein 25(XP_969690.1 Tribolium castaneum 1.0E-53); hypothetical LOC423250(XP_421170.2 Gallus gallus 1.0E-53); hypothetical LOC423250(XP_421170.2 Gallus gallus 1.0E-53); RNA binding motif protein 25(NP_067062.1 Homo sapiens 1.0E-53); RNA binding motif protein 25(NP_067062.1 Homo sapie…
872	similar to RNA binding motif protein 25	XP_969690.1	Tribolium castaneum	1e-29		similar to RNA binding motif protein 25(XP_969690.1 Tribolium castaneum 9.9999999999999994E-30); similar to RNA binding motif protein 25(XP_592734.2 Bos taurus 1.9999999999999999E-28); similar to RNA binding motif protein 25(XP_592734.2 Bos taurus 1.9999999999999999E-28); similar to RNA binding motif protein 25(XP_884942.1 Bos taurus 3.9999999999999999E-28); similar to RNA binding motif protein 2…
873	similar to CG32857-PA	XP_974909.1	Tribolium castaneum	5e-84		similar to CG32857-PA(XP_974909.1 Tribolium castaneum 5.0000000000000002E-84); similar to CG32857-PA(XP_395826.2 Apis mellifera 9.9999999999999996E-83); CG32857(NP_728443.1 Drosophila melanogaster 3.9999999999999997E-77); similar to HIRA interacting protein 5(XP_798698.2 Strongylocentrotus purpuratus 1.9999999999999999E-75); similar to HIRA interacting protein 5(XP_001184965.1 Strongylocentrotus …
874	beta Spectrin	NP_523388.1	Drosophila melanogaster	1e-115		similar to Spectrin beta chain(XP_395212.3 Apis mellifera 1.0000000000000001E-133); similar to Spectrin beta chain(XP_395212.3 Apis mellifera 1.0000000000000001E-133); similar to Spectrin beta chain(XP_967478.1 Tribolium castaneum 9.9999999999999993E-125); similar to Spectrin beta chain(XP_976147.1 Tribolium castaneum 9.9999999999999993E-125); beta Spectrin(NP_523388.1 Drosophila melanogaster 1.0…
875	ENSANGP00000010004	XP_317601.2	Anopheles gambiae PEST	2e-69		ENSANGP00000010004(XP_317601.2 Anopheles gambiae str. PEST 1.9999999999999999E-69); CG15100(NP_611382.1 Drosophila melanogaster 1.0000000000000001E-68); similar to CG15100-PA(XP_969201.1 Tribolium castaneum 8.9999999999999999E-63); similar to CG15100-PA(XP_397235.2 Apis mellifera 3.9999999999999999E-60); similar to CG15100-PA(XP_397235.2 Apis mellifera 3.9999999999999999E-60); methionine-tRNA syn…
876	Mediator complex subunit 27	NP_649569.1	Drosophila melanogaster	2e-58		similar to Mediator complex subunit 27 CG1245-PA(XP_396939.2 Apis mellifera 2.9999999999999999E-75); similar to Mediator complex subunit 27 CG1245-PA(XP_396939.2 Apis mellifera 2.9999999999999999E-75); similar to CG1245-PA(XP_974974.1 Tribolium castaneum 1.9999999999999999E-72); Mediator complex subunit 27(NP_649569.1 Drosophila melanogaster 2.0000000000000001E-58); ENSANGP00000021171(XP_312260.2…
877	piwi	NP_476875.1	Drosophila melanogaster	1e-57		seawi(NP_999765.1 Strongylocentrotus purpuratus 1.9999999999999999E-80); seawi(NP_999765.1 Strongylocentrotus purpuratus 1.9999999999999999E-80); seawi(NP_999765.1 Strongylocentrotus purpuratus 1.9999999999999999E-80); seawi(NP_999765.1 Strongylocentrotus purpuratus 1.9999999999999999E-80); seawi(NP_999765.1 Strongylocentrotus purpuratus 1.9999999999999999E-80); seawi(NP_999765.1 Strongylocentrot…
878	ENSANGP00000014460	XP_318845.2	Anopheles gambiae PEST	3e-15		ENSANGP00000014460(XP_318845.2 Anopheles gambiae str. PEST 2.9999999999999998E-15); glycine rich protein(NP_001036952.1 Bombyx mori 2.9999999999999998E-13); similar to CG30101-PA(XP_973075.1 Tribolium castaneum 4.0000000000000001E-13); glycine rich protein(NP_001036952.1 Bombyx mori 9.9999999999999998E-13); similar to CG16886-PA(XP_966868.1 Tribolium castaneum 9.9999999999999994E-12); similar to …
879	similar to AN1, ubiquitin-like, homolog	XP_534949.2	Canis canis	2e-06		similar to AN1, ubiquitin-like, homolog(XP_534949.2 Canis familiaris 1.9999999999999999E-6); similar to AN1, ubiquitin-like, homolog(XP_534949.2 Canis familiaris 1.9999999999999999E-6); similar to AN1, ubiquitin-like, homolog(XP_534949.2 Canis familiaris 1.9999999999999999E-6); similar to AN1, ubiquitin-like, homolog(XP_534949.2 Canis familiaris 1.9999999999999999E-6); AN1, ubiquitin-like, homolo…
880	similar to REST corepressor 3	XP_392644.2	Apis mellifera	4e-20		similar to REST corepressor 3(XP_392644.2 Apis mellifera 3.9999999999999998E-20); ENSANGP00000022194(XP_312451.2 Anopheles gambiae str. PEST 7.0000000000000003E-16); hypothetical LOC421380(XP_419439.1 Gallus gallus 0.00000000000008); hypothetical LOC421380(XP_419439.1 Gallus gallus 0.00000000000008); similar to KIAA1343 protein(NP_001038494.1 Danio rerio 2.0000000000000001E-13); similar to REST c…
881	Rpb10	NP_651280.1	Drosophila melanogaster	2e-32		Rpb10(NP_651280.1 Drosophila melanogaster 2.0000000000000001E-32); ENSANGP00000020255(XP_320749.2 Anopheles gambiae str. PEST 6.9999999999999997E-32); zgc:112305(XP_697922.1 Danio rerio 9.0000000000000001E-32); zgc:112305(XP_697922.1 Danio rerio 9.0000000000000001E-32); polymerase (RNA) II (DNA directed) polypeptide L(XP_922046.1 Mus musculus 9.0000000000000001E-32); polymerase (RNA) II (DNA dire…
882	crooked neck	NP_477118.1	Drosophila melanogaster	1e-10		similar to CG6197-PA(XP_968085.1 Tribolium castaneum 1.0E-174); similar to CG6197-PA(XP_968085.1 Tribolium castaneum 1.0E-174); similar to CG6197-PA(XP_395622.2 Apis mellifera 1.0E-172); similar to CG6197-PA(XP_395622.2 Apis mellifera 1.0E-172); ENSANGP00000023353(XP_320187.2 Anopheles gambiae str. PEST 1.0E-166); ENSANGP00000023353(XP_320187.2 Anopheles gambiae str. PEST 1.0E-166); CG6197(NP_610…
883	similar to CG7966-PA	XP_970689.1	Tribolium castaneum	1e-173		similar to CG7966-PA(XP_970689.1 Tribolium castaneum 1.0E-173); hypothetical protein LOC549504(NP_001016750.1 Xenopus tropicalis 9.9999999999999992E-164); selenium binding protein 1(NP_033176.2 Mus musculus 9.9999999999999999E-161); selenium binding protein 1(NP_033176.2 Mus musculus 9.9999999999999999E-161); selenium binding protein 1(NP_033176.2 Mus musculus 9.9999999999999999E-161); selenium b…
884	similar to CG7966-PA	XP_970689.1	Tribolium castaneum	8e-89		similar to CG7966-PA(XP_970689.1 Tribolium castaneum 8.0000000000000003E-89); hypothetical protein LOC549504(NP_001016750.1 Xenopus tropicalis 1.0E-84); CG7966(NP_650256.2 Drosophila melanogaster 5.0000000000000002E-84); selenium binding protein 1(NP_033176.2 Mus musculus 9.9999999999999996E-83); selenium binding protein 1(NP_033176.2 Mus musculus 9.9999999999999996E-83); selenium binding protein…
885	hu li tai shao	NP_725886.1	Drosophila melanogaster	1e-103		similar to hu li tai shao CG9325-PB, isoform B(XP_393212.2 Apis mellifera 1.0000000000000001E-115); similar to hu li tai shao CG9325-PB, isoform B(XP_393212.2 Apis mellifera 1.0000000000000001E-115); similar to hu li tai shao CG9325-PB, isoform B(XP_393212.2 Apis mellifera 1.0000000000000001E-115); similar to hu li tai shao CG9325-PB, isoform B(XP_393212.2 Apis mellifera 1.0000000000000001E-115);…
886	similar to Protein C4orf008 homolog	XP_001122933.1	Apis mellifera	8e-14		similar to Protein C4orf008 homolog(XP_001122933.1 Apis mellifera 0.00000000000008); similar to gene with multiple splice variants near HD locus on 4p16.3(XP_420829.2 Gallus gallus 6.9999999999999997E-7); similar to gene with multiple splice variants near HD locus on 4p16.3(XP_420829.2 Gallus gallus 6.9999999999999997E-7); similar to Protein C4orf008 homolog(XP_614635.2 Bos taurus 8.9999999999999…
887	similar to CG33950-PD, isoform D	XP_393220.3	Apis mellifera	6e-07		similar to CG33950-PD, isoform D(XP_393220.3 Apis mellifera 5.9999999999999997E-7); similar to CG33950-PD, isoform D(XP_393220.3 Apis mellifera 5.9999999999999997E-7);
888	TBP-associated factor 6	NP_524161.2	Drosophila melanogaster	7e-79		TBP-associated factor 6(NP_524161.2 Drosophila melanogaster 7.0000000000000006E-79); similar to TBP-associated factor 6 CG32211-PA(XP_393233.2 Apis mellifera 4.0E-78); ENSANGP00000013395(XP_313173.2 Anopheles gambiae str. PEST 4.0E-78); TAF6 RNA polymerase II, TATA box binding protein (TBP)-associated factor(NP_033341.1 Mus musculus 4.9999999999999998E-70); TAF6 RNA polymerase II, TATA box bindin…
889	CG30380	NP_724625.1	Drosophila melangaster	2e-20		CG30380(NP_724625.1 Drosophila melanogaster 1.9999999999999999E-20); ENSANGP00000027190(XP_562472.1 Anopheles gambiae str. PEST 9.0000000000000003E-20); similar to CG4554-PA(XP_969008.1 Tribolium castaneum 0.00000000000002);
890	unknown protein
891	CG33228	NP_995940.1	Drosophila melangaster	2e-08	U	CG33228(NP_995940.1 Drosophila melanogaster 0.00000002);
892	lethal (1) G0232	NP_572576.1	Drosophila melanogaster	1e-06		similar to CG11550-PA(XP_396507.2 Apis mellifera 9.9999999999999992E-66); similar to CG11550-PA(XP_396507.2 Apis mellifera 9.9999999999999992E-66); similar to CG11550-PA(XP_967517.1 Tribolium castaneum 3.0E-57); similar to CG11550-PA(XP_001122165.1 Apis mellifera 1.0E-56); similar to CG11550-PA(XP_001122165.1 Apis mellifera 1.0E-56); similar to CG11550-PA(XP_967589.1 Tribolium castaneum 4.0000000…
893	unknown protein				U
894	Tsc1	NP_477415.1	Drosophila melanogaster	4e-20		similar to CG6147-PA(XP_974036.1 Tribolium castaneum 1.0000000000000001E-33); similar to Tsc1 CG6147-PA(XP_001119992.1 Apis mellifera 3.0000000000000001E-26); similar to Tsc1 CG6147-PA(XP_001119992.1 Apis mellifera 3.0000000000000001E-26); Tsc1(NP_477415.1 Drosophila melanogaster 3.9999999999999998E-20); ENSANGP00000013588(XP_311735.2 Anopheles gambiae str. PEST 2.9999999999999998E-15); hypotheti…
895	Elongation factor 1 beta	NP_524808.2	Drosophila melanogaster	2e-35		elongation factor 1 beta'(NP_001037556.1 Bombyx mori 3.9999999999999997E-40); similar to CG6341-PA(XP_973769.1 Tribolium castaneum 7.0E-39); Elongation factor 1 beta(NP_524808.2 Drosophila melanogaster 2.0E-35); ENSANGP00000025422(XP_558148.1 Anopheles gambiae str. PEST 8.0000000000000001E-35); similar to Probable elongation factor 1-beta (EF-1-beta)(XP_625027.1 Apis mellifera 1.9999999999999999E…
896	Elongation factor 1 beta	NP_524808.2	Drosophila melanogaster	3e-51		elongation factor 1 beta'(NP_001037556.1 Bombyx mori 3.0E-57); similar to CG6341-PA(XP_973769.1 Tribolium castaneum 3.0000000000000001E-54); ENSANGP00000025422(XP_558148.1 Anopheles gambiae str. PEST 3.0E-52); Elongation factor 1 beta(NP_524808.2 Drosophila melanogaster 3.0E-51); similar to Probable elongation factor 1-beta (EF-1-beta)(XP_625027.1 Apis mellifera 4.9999999999999999E-48); similar t…
897	unknown protein
898	Smrter	NP_536797.2	Drosophila melanogaster	4e-35		similar to Smrter CG4013-PA, isoform A(XP_392158.3 Apis mellifera 4.9999999999999998E-45); similar to Smrter CG4013-PA, isoform A(XP_392158.3 Apis mellifera 4.9999999999999998E-45); Smrter(NP_536797.2 Drosophila melanogaster 4.0E-35); zgc:56355(XP_690030.1 Danio rerio 4.9999999999999997E-30); zgc:56355(XP_690030.1 Danio rerio 4.9999999999999997E-30); nuclear receptor co-repressor 1(NP_035438.2 Mu…
899	unknown protein
900	diskette	NP_523395.1	Drosophila melanogaster	3e-08		transcriptional adaptor 3(NP_001040349.1 Bombyx mori 7.0000000000000003E-19); transcriptional adaptor 3 (NGG1 homolog, yeast)-like(NP_956220.1 Danio rerio 1.0000000000000001E-17); transcriptional adaptor 3 (NGG1 homolog, yeast)-like(NP_956220.1 Danio rerio 1.0000000000000001E-17); similar to transcriptional adaptor 3 (NGG1 homolog, yeast)-like(XP_395126.2 Apis mellifera 3.0000000000000001E-17); s…
901	unknown protein
902	similar to eukaryotic translation initiation factor 4 gamma, 3	XP_968522.1	Tribolium castaneum	2e-15		similar to eukaryotic translation initiation factor 4 gamma, 3(XP_968522.1 Tribolium castaneum 2.0000000000000002E-15); similar to eukaryotic translation initiation factor 4 gamma, 1 isoform 4(XP_701240.1 Danio rerio 2.9999999999999998E-13); similar to Eukaryotic translation initiation factor 4 gamma 3 (eIF-4-gamma 3) (eIF-4G 3) (eIF4G 3) (eIF-4-gamma II) (eIF4GII)(XP_393239.3 Apis mellifera 4.99…
903	Oligosaccharyltransferase 48kD subunit	NP_511096.2	Drosophila melanogaster	1e-112		similar to CG9022-PA(XP_969003.1 Tribolium castaneum 9.9999999999999999E-119); similar to Oligosaccharyltransferase 48kD subunit CG9022-PA(XP_624433.1 Apis mellifera 9.9999999999999999E-119); ENSANGP00000021015(XP_316417.2 Anopheles gambiae str. PEST 1.0E-117); Oligosaccharyltransferase 48kD subunit(NP_511096.2 Drosophila melanogaster 9.9999999999999995E-113); dolichyl-di-phosphooligosaccharide-p…
904	DID protein	NP_001040291.1	Bombyx mori	2e-06	U	DID protein(NP_001040291.1 Bombyx mori 1.9999999999999999E-6);
905	lethal (2) NC136	NP_610176.1	Drosophila melanogaster	3e-87		similar to lethal (2) NC136 CG8426-PA(XP_395261.2 Apis mellifera 4.9999999999999995E-97); similar to lethal (2) NC136 CG8426-PA(XP_395261.2 Apis mellifera 4.9999999999999995E-97); similar to CCR4-NOT transcription complex, subunit 3(XP_970507.1 Tribolium castaneum 6.0000000000000003E-95); ENSANGP00000028744(XP_552943.1 Anopheles gambiae str. PEST 2.0E-87); lethal (2) NC136(NP_610176.1 Drosophila …
906	similar to CG32576-PB, isoform B	XP_968240.1	Tribolium castaneum	7e-46		similar to CG32576-PB, isoform B(XP_968240.1 Tribolium castaneum 7.0000000000000004E-46); ENSANGP00000015000(XP_312602.2 Anopheles gambiae str. PEST 4.9999999999999996E-41); similar to CG32576-PB, isoform B(XP_396259.1 Apis mellifera 9.9999999999999993E-41); similar to CG32576-PB, isoform B(XP_396259.1 Apis mellifera 9.9999999999999993E-41); CG32576(NP_001014746.1 Drosophila melanogaster 4.000000…
907	similar to CG6770-PA	XP_966864.1	Tribolium castaneum	1e-12		similar to CG6770-PA(XP_966864.1 Tribolium castaneum 9.9999999999999998E-13); CG6770(NP_609539.1 Drosophila melanogaster 9.9999999999999994E-12);
908	CG7394	NP_648475.1	Drosophila melangaster	2e-25		CG7394(NP_648475.1 Drosophila melanogaster 2.0000000000000001E-25); similar to CG7394-PA(XP_001122374.1 Apis mellifera 4.0000000000000002E-25); similar to CG7394-PA(XP_001122374.1 Apis mellifera 4.0000000000000002E-25); ENSANGP00000011025(XP_313276.2 Anopheles gambiae str. PEST 5.9999999999999995E-25); DnaJ domain-containing protein(NP_001040116.1 Bombyx mori 9.9999999999999992E-25); similar to t…
909	putative cathepsin L	CAD42716	Myzus persicae	5e-21		similar to CG12163-PA, isoform A(XP_392381.2 Apis mellifera 3.0000000000000002E-55); similar to CG12163-PA, isoform A(XP_392381.2 Apis mellifera 3.0000000000000002E-55); similar to CG12163-PB, isoform B(XP_973607.1 Tribolium castaneum 6.9999999999999999E-53); ENSANGP00000018713(XP_312033.2 Anopheles gambiae str. PEST 5.9999999999999998E-50); ENSANGP00000018713(XP_312034.2 Anopheles gambiae str. P…
910	similar to OMA1 homolog, zinc metallopeptidase	XP_546689.2	Canis canis	1e-45		similar to OMA1 homolog, zinc metallopeptidase(XP_546689.2 Canis familiaris 9.9999999999999998E-46); similar to OMA1 homolog, zinc metallopeptidase(XP_546689.2 Canis familiaris 9.9999999999999998E-46); similar to OMA1 homolog, zinc metallopeptidase(XP_546689.2 Canis familiaris 9.9999999999999998E-46); similar to OMA1 homolog, zinc metallopeptidase(XP_546689.2 Canis familiaris 9.9999999999999998E-…
911	unknown protein
912	bifunctional putative mitochondrial GPPS/FPPS isorpenyl diphosphate synthase precursor	AAY33491	Myzus persicae	0		farnesyl pyrophosphate syntase(NP_001036889.1 Bombyx mori 9.9999999999999999E-117); Farnesyl pyrophosphate synthase(NP_477380.1 Drosophila melanogaster 1.0000000000000001E-110); ENSANGP00000011119(XP_308653.2 Anopheles gambiae str. PEST 9.9999999999999999E-110); similar to Chain , Avian Farnesyl Diphosphate Synthase (Fps) (E.C.2.5.1.10)(XP_781908.2 Strongylocentrotus purpuratus 9.9999999999999991…
913	unknown protein				U
914	similar to CG31716-PG, isoform G	XP_392724.3	Apis mellifera	1e-112		similar to CG31716-PG, isoform G(XP_392724.3 Apis mellifera 9.9999999999999995E-113); similar to CG31716-PG, isoform G(XP_392724.3 Apis mellifera 9.9999999999999995E-113); similar to CG31716-PA, isoform A(XP_972337.1 Tribolium castaneum 1.0000000000000001E-110); similar to CG31716-PG, isoform G(XP_001121914.1 Apis mellifera 1.0E-108); similar to CG31716-PG, isoform G(XP_001121914.1 Apis mellifera…
915	Fatty acid (long chain) transport protein	NP_524723.2	Drosophila melanogaster	2e-17		similar to CG3394-PB, isoform B(XP_967675.1 Tribolium castaneum 7.0000000000000007E-21); solute carrier family 27 (fatty acid transporter), member 4(XP_415504.2 Gallus gallus 1.0000000000000001E-18); solute carrier family 27 (fatty acid transporter), member 4(XP_415504.2 Gallus gallus 1.0000000000000001E-18); similar to CG7400-PA, isoform A(XP_971856.1 Tribolium castaneum 2.0000000000000001E-18);…
916	will die slowly	NP_524984.1	Drosophila melanogaster	1e-28		WD repeat domain 61(NP_001040373.1 Bombyx mori 9.9999999999999996E-104); similar to CG3909-PA(XP_975292.1 Tribolium castaneum 1.9999999999999999E-98); similar to WD repeat domain 61 isoform a(XP_623624.2 Apis mellifera 6.0E-98); similar to WD repeat domain 61 isoform a(XP_623624.2 Apis mellifera 6.0E-98); zgc:77675(NP_957147.1 Danio rerio 8.0000000000000003E-97); ENSANGP00000025955(XP_564611.1 An…
917	Ecdysone-inducible gene L2	NP_523921.3	Drosophila melanogaster	1e-15		similar to CG15009-PB, isoform B(XP_968759.1 Tribolium castaneum 9.0000000000000003E-27); similar to Ecdysone-inducible gene L2 CG15009-PB, isoform B(XP_393019.2 Apis mellifera 2.0000000000000001E-22); ENSANGP00000016656(XP_312831.2 Anopheles gambiae str. PEST 4.0000000000000002E-22); Ecdysone-inducible gene L2(NP_728960.1 Drosophila melanogaster 1.0000000000000001E-15); Ecdysone-inducible gene L…
918	eIF-5A	NP_611878.1	Drosophila melanogaster	8e-71		similar to CG3186-PA, isoform A(XP_974942.1 Tribolium castaneum 3.0000000000000001E-80); similar to eIF-5A CG3186-PA, isoform A(XP_624951.2 Apis mellifera 4.0E-79); translation initiation factor 5A(NP_001037538.1 Bombyx mori 5.0E-79); ENSANGP00000026665(XP_564212.1 Anopheles gambiae str. PEST 3.9999999999999999E-72); eIF-5A(NP_611878.1 Drosophila melanogaster 7.9999999999999993E-71); eukaryotic t…
919	eIF-5A	NP_611878.1	Drosophila melanogaster	1e-70		similar to CG3186-PA, isoform A(XP_974942.1 Tribolium castaneum 3.9999999999999998E-80); similar to eIF-5A CG3186-PA, isoform A(XP_624951.2 Apis mellifera 5.0E-79); translation initiation factor 5A(NP_001037538.1 Bombyx mori 6.0E-79); ENSANGP00000026665(XP_564212.1 Anopheles gambiae str. PEST 4.9999999999999996E-72); eIF-5A(NP_611878.1 Drosophila melanogaster 1.0E-70); eukaryotic translation init…
920	unknown protein				U
921	Host cell factor	NP_524621.2	Drosophila melanogaster	7e-08		ENSANGP00000010968(XP_310200.2 Anopheles gambiae str. PEST 5.0000000000000003E-38); kelch domain containing 3(NP_001012203.1 Rattus norvegicus 1.0E-35); kelch domain containing 3(NP_001012203.1 Rattus norvegicus 1.0E-35); kelch domain containing 3(NP_001012203.1 Rattus norvegicus 1.0E-35); kelch domain containing 3(NP_001012203.1 Rattus norvegicus 1.0E-35); kelch domain containing 3(XP_419323.2 G…
922	windbeutel	NP_725867.1	Drosophila melanogaster	3e-29		similar to windbeutel CG7225-PA(XP_001120162.1 Apis mellifera 5.9999999999999997E-46); similar to windbeutel CG7225-PA(XP_001120162.1 Apis mellifera 5.9999999999999997E-46); similar to windbeutel CG7225-PA(XP_001120162.1 Apis mellifera 5.9999999999999997E-46); similar to windbeutel CG7225-PA(XP_001120162.1 Apis mellifera 5.9999999999999997E-46); similar to CG7225-PA(XP_970926.1 Tribolium castaneu…
923	similar to CG31367-PA	XP_970568.1	Tribolium castaneum	3e-38		similar to CG31367-PA(XP_970568.1 Tribolium castaneum 2.9999999999999999E-38); transcription elongation regulator 1(XP_414665.2 Gallus gallus 5.0000000000000003E-34); transcription elongation regulator 1(XP_414665.2 Gallus gallus 5.0000000000000003E-34); similar to Transcription elongation regulator 1 (TATA box-binding protein-associated factor 2S) (Transcription factor CA150) (p144) (Formin-bind…
924	CG32264	NP_728898.1	Drosophila melangaster	1e-22		CG32264(NP_728898.1 Drosophila melanogaster 1.0E-22); ENSANGP00000012777(XP_308934.2 Anopheles gambiae str. PEST 1.0E-22); CG32264(NP_995990.1 Drosophila melanogaster 2.9999999999999999E-21); CG32264(NP_728897.1 Drosophila melanogaster 2.9999999999999999E-21); CG32264(NP_728896.1 Drosophila melanogaster 2.9999999999999999E-21); similar to Phosphatase and actin regulator 2(XP_600433.2 Bos taurus 2…
925	similar to transcriptional intermediary factor 2	XP_967666.1	Tribolium castaneum	1e-12		similar to transcriptional intermediary factor 2(XP_967666.1 Tribolium castaneum 9.9999999999999998E-13); similar to Nuclear receptor coactivator 2 (NCoA-2) (Transcriptional intermediary factor 2)(XP_394114.3 Apis mellifera 0.000000000002); similar to Nuclear receptor coactivator 2 (NCoA-2) (Transcriptional intermediary factor 2)(XP_394114.3 Apis mellifera 0.000000000002);
926	Psf3	NP_572624.1	Drosophila melanogaster	2e-11		similar to CG2222-PA(XP_968536.1 Tribolium castaneum 1.0E-25); GINS complex subunit 3(NP_001002874.1 Danio rerio 9.9999999999999996E-24); GINS complex subunit 3(NP_001002874.1 Danio rerio 9.9999999999999996E-24); hypothetical protein LOC548877(NP_001016123.1 Xenopus tropicalis 9.9999999999999996E-24); hypothetical LOC576325(XP_781737.1 Strongylocentrotus purpuratus 7.0000000000000007E-21); GINS c…
927	similar to CG8397-PA	XP_392162.1	Apis mellifera	3e-47		similar to CG8397-PA(XP_392162.1 Apis mellifera 3.0000000000000002E-47); similar to CG8397-PA(XP_392162.1 Apis mellifera 3.0000000000000002E-47); ENSANGP00000021592(XP_315192.2 Anopheles gambiae str. PEST 1.0000000000000001E-43); similar to CG8397-PA(XP_970979.1 Tribolium castaneum 2.0E-41); CG8397(NP_611078.1 Drosophila melanogaster 9.9999999999999993E-41); C35D10.1(NP_001033353.1 Caenorhabditis…
928	unknown protein
929	Rs1	NP_651970.1	Drosophila melanogaster	6e-82		similar to CG2173-PA(XP_968296.1 Tribolium castaneum 2.0E-90); similar to Rs1 CG2173-PA(XP_001122266.1 Apis mellifera 4.0E-90); ENSANGP00000003952(XP_309566.2 Anopheles gambiae str. PEST 6.0000000000000002E-84); Rs1(NP_651970.1 Drosophila melanogaster 5.9999999999999998E-82); similar to DEAD (Asp-Glu-Ala-Asp) box polypeptide 27(XP_783077.2 Strongylocentrotus purpuratus 5.9999999999999998E-81); DE…
930	unknown protein				U
931	similar to CG11417-PA	XP_624350.1	Apis mellifera	3e-47		similar to CG11417-PA(XP_624350.1 Apis mellifera 3.0000000000000002E-47); similar to CG11417-PA(XP_975330.1 Tribolium castaneum 1.0E-46); similar to ABT1-associated protein(XP_858118.1 Canis familiaris 2.0000000000000001E-32); similar to ABT1-associated protein(XP_858118.1 Canis familiaris 2.0000000000000001E-32); similar to ABT1-associated protein(XP_849212.1 Canis familiaris 4.0000000000000003E…
932	CG5869	NP_609787.2	Drosophila melangaster	3e-45		CG5869(NP_609787.2 Drosophila melanogaster 3.0000000000000001E-45); ENSANGP00000016558(XP_319810.2 Anopheles gambiae str. PEST 7.0E-45); similar to CG5869-PA(XP_974841.1 Tribolium castaneum 6.0000000000000005E-44); zgc:136987(NP_001035136.1 Danio rerio 1.9999999999999999E-34); glia maturation factor, beta(NP_112294.1 Rattus norvegicus 3.0000000000000002E-33); glia maturation factor, beta(NP_11229…
933	Larval visceral protein L	NP_476628.2	Drosophila melanogaster	2e-11		CG30359(NP_610382.2 Drosophila melanogaster 2.9999999999999998E-13); Larval visceral protein L(NP_476628.2 Drosophila melanogaster 1.9999999999999999E-11); CG14934(NP_609522.1 Drosophila melanogaster 2.0000000000000001E-10); ENSANGP00000008952(XP_320158.1 Anopheles gambiae str. PEST 4.0000000000000001E-10); CG14935(NP_609523.2 Drosophila melanogaster 1.0000000000000001E-9); CG14935(NP_723693.1 Dr…
934	Clathrin heavy chain	NP_477042.1	Drosophila melanogaster	0		Clathrin Heavy Chain(NP_499260.1 Caenorhabditis elegans 0.0); similar to CG9012-PA, isoform A(XP_967829.1 Tribolium castaneum 0.0); Clathrin heavy chain(NP_477042.1 Drosophila melanogaster 0.0); clathrin, heavy polypeptide (Hc)(NP_001005391.1 Danio rerio 0.0); similar to clatherin heavy chain(XP_690915.1 Danio rerio 0.0); similar to clatherin heavy chain(XP_690915.1 Danio rerio 0.0); clathrin, he…
935	similar to CG6512-PB, isoform B	XP_624548.2	Apis mellifera	1e-115		similar to CG6512-PB, isoform B(XP_624548.2 Apis mellifera 1.0000000000000001E-115); similar to CG6512-PB, isoform B(XP_624548.2 Apis mellifera 1.0000000000000001E-115); similar to CG6512-PB, isoform B(XP_969110.1 Tribolium castaneum 1.0000000000000001E-114); hypothetical LOC421036(XP_419121.1 Gallus gallus 1.0000000000000001E-110); hypothetical LOC421036(XP_419121.1 Gallus gallus 1.0000000000000…
936	unknown protein
937	similar to CG12467-PA	XP_001120273.1	Apis mellifera	1e-138		similar to CG12467-PA(XP_001120273.1 Apis mellifera 1.0000000000000001E-138); similar to CG12467-PA(XP_001120273.1 Apis mellifera 1.0000000000000001E-138); ENSANGP00000007905(XP_321129.2 Anopheles gambiae str. PEST 1.0E-125); similar to CG12467-PA(XP_975580.1 Tribolium castaneum 1.0000000000000001E-122); CG12467(NP_477389.2 Drosophila melanogaster 9.9999999999999998E-122); hypothetical LOC470507(…
938	Ugt86De	NP_652623.2	Drosophila melanogaster	8e-56		similar to CG18578-PA(XP_973134.1 Tribolium castaneum 3.0000000000000001E-61); similar to CG18578-PA(XP_967606.1 Tribolium castaneum 6.0000000000000002E-59); similar to CG18578-PA(XP_972090.1 Tribolium castaneum 6.9999999999999998E-58); ENSANGP00000025468(XP_555044.1 Anopheles gambiae str. PEST 9.0000000000000006E-58); ENSANGP00000025468(XP_317051.2 Anopheles gambiae str. PEST 9.0000000000000006E…
939	lethal (2) k14505	NP_610102.1	Drosophila melanogaster	2e-49		lethal (2) k14505(NP_610102.1 Drosophila melanogaster 1.9999999999999999E-49); similar to CG8674-PA(XP_967508.1 Tribolium castaneum 1.9999999999999999E-48); similar to lethal (2) k14505 CG8674-PA(XP_397155.3 Apis mellifera 5.0000000000000001E-47); similar to lethal (2) k14505 CG8674-PA(XP_397155.3 Apis mellifera 5.0000000000000001E-47); ENSANGP00000013879(XP_319622.2 Anopheles gambiae str. PEST 2…
940	unknown protein				U
941	Rm62	NP_524243.2	Drosophila melanogaster	1e-155		similar to CG4554-PA(XP_969008.1 Tribolium castaneum 9.9999999999999995E-163); similar to CG4554-PA(XP_969008.1 Tribolium castaneum 9.9999999999999995E-163); similar to CG10077-PA, isoform A(XP_001122489.1 Apis mellifera 1.0E-161); similar to CG10077-PA, isoform A(XP_001122489.1 Apis mellifera 1.0E-161); similar to DEAD (Asp-Glu-Ala-Asp) box polypeptide 5(XP_623193.2 Apis mellifera 9.999999999999…
942	similar to SAC domain-containing protein 3	XP_968438.1	Tribolium castaneum	1e-23		similar to SAC domain-containing protein 3(XP_968438.1 Tribolium castaneum 9.9999999999999996E-24); similar to SAC domain-containing protein 3(XP_394455.3 Apis mellifera 2.0000000000000002E-15); similar to SAC domain-containing protein 3(XP_394455.3 Apis mellifera 2.0000000000000002E-15);
943	ENSANGP00000026833	XP_556948.1	Anopheles gambiae PEST	2e-48		ENSANGP00000026833(XP_556948.1 Anopheles gambiae str. PEST 1.9999999999999999E-48); CG11586(NP_647881.1 Drosophila melanogaster 9.9999999999999997E-48); hypothetical LOC580526(XP_001183370.1 Strongylocentrotus purpuratus 1.9999999999999999E-47); similar to CG11586-PA(XP_967938.1 Tribolium castaneum 5.0000000000000001E-47); zinc finger, matrin type 2(NP_001005119.1 Xenopus tropicalis 6.99999999999…
944	similar to CG9796-PA	XP_624977.1	Apis mellifera	5e-17		similar to CG9796-PA(XP_624977.1 Apis mellifera 4.9999999999999999E-17); similar to CG9796-PA(XP_624977.1 Apis mellifera 4.9999999999999999E-17); interferon, gamma-inducible protein 30(NP_001017196.1 Xenopus tropicalis 8.0000000000000002E-13); similar to interferon gamma-inducible protein 30(XP_001203858.1 Strongylocentrotus purpuratus 9.9999999999999994E-12); similar to interferon gamma inducibl…
945	ENSANGP00000011643	XP_321388.2	Anopheles gambiae PEST	1e-62		ENSANGP00000011643(XP_321388.2 Anopheles gambiae str. PEST 1.0E-62); CG5919(NP_650962.1 Drosophila melanogaster 3.0000000000000002E-60); similar to CG5919-PA(XP_001121223.1 Apis mellifera 3.0000000000000001E-58); similar to CG5919-PA(XP_001121223.1 Apis mellifera 3.0000000000000001E-58); similar to CG5919-PA(XP_971524.1 Tribolium castaneum 5.0E-53); isopentenyl-diphosphate delta isomerase(NP_0010…
946	unknown protein				U
947	unknown protein				U
948	no mitochondrial derivative	NP_609373.1	Drosophila melanogaster	1e-107		similar to CG5395-PA(XP_975024.1 Tribolium castaneum 9.9999999999999998E-114); similar to no mitochondrial derivative CG5395-PA(XP_395325.2 Apis mellifera 9.9999999999999999E-110); similar to no mitochondrial derivative CG5395-PA(XP_395325.2 Apis mellifera 9.9999999999999999E-110); no mitochondrial derivative(NP_609373.1 Drosophila melanogaster 1.0E-107); ENSANGP00000010224(XP_318657.2 Anopheles …
949	katanin 60	NP_524997.2	Drosophila melanogaster	1e-126		similar to katanin 60 CG10229-PA(XP_397402.2 Apis mellifera 1.0000000000000001E-133); ENSANGP00000018492(XP_321284.2 Anopheles gambiae str. PEST 9.9999999999999999E-133); katanin 60(NP_524997.2 Drosophila melanogaster 9.9999999999999995E-127); katanin p60 subunit A-like 1(XP_417114.1 Gallus gallus 9.9999999999999998E-121); katanin p60 subunit A-like 1(XP_417114.1 Gallus gallus 9.9999999999999998E…
950	ENSANGP00000014306	XP_312591.2	Anopheles gambiae PEST	5e-27		ENSANGP00000014306(XP_312591.2 Anopheles gambiae str. PEST 5.0000000000000002E-27); CG6455(NP_524444.2 Drosophila melanogaster 2.0000000000000001E-26); similar to CG6455-PA, isoform A(XP_974800.1 Tribolium castaneum 6.9999999999999997E-26); similar to CG6455-PA, isoform A(XP_392094.2 Apis mellifera 5.9999999999999999E-24); similar to CG6455-PA, isoform A(XP_392094.2 Apis mellifera 5.9999999999999…
951	similar to CG4908-PA, isoform A	XP_624632.1	Apis mellifera	1e-129		similar to CG4908-PA, isoform A(XP_624632.1 Apis mellifera 9.9999999999999993E-130); similar to CG4908-PA, isoform A(XP_624632.1 Apis mellifera 9.9999999999999993E-130); similar to CG4908-PA, isoform A(XP_624632.1 Apis mellifera 9.9999999999999993E-130); similar to CG4908-PA, isoform A(XP_624632.1 Apis mellifera 9.9999999999999993E-130); ENSANGP00000013378(XP_313188.2 Anopheles gambiae str. PEST …
952	Ribosomal protein S15Aa	NP_524709.1	Drosophila melanogaster	3e-62		similar to 40S ribosomal protein S15Aa(XP_968917.1 Tribolium castaneum 2.0000000000000001E-63); Ribosomal protein S15Aa(NP_524709.1 Drosophila melanogaster 3.0000000000000001E-62); similar to 40S ribosomal protein S15Aa(XP_623524.2 Apis mellifera 1.0E-61); similar to 40S ribosomal protein S15Aa(XP_623524.2 Apis mellifera 1.0E-61); Ribosomal protein S15Ab(NP_610616.1 Drosophila melanogaster 1.0E-6…
953	unknown protein
954	ABC transporter expressed in trachea	NP_523471.2	Drosophila melanogaster	2e-41		similar to CG31689-PA, isoform A(XP_971735.1 Tribolium castaneum 1.0E-61); similar to CG31689-PA, isoform A(XP_394031.1 Apis mellifera 1.0E-59); similar to CG31689-PA, isoform A(XP_394031.1 Apis mellifera 1.0E-59); CG31689(NP_722827.1 Drosophila melanogaster 2.0E-51); ENSANGP00000013226(XP_319635.2 Anopheles gambiae str. PEST 1.0E-50); ENSANGP00000014782(XP_318963.2 Anopheles gambiae str. PEST 9.…
955	Glucose dehydrogenase	NP_477503.1	Drosophila melanogaster	4e-24		similar to CG9518-PA(XP_972484.1 Tribolium castaneum 8.0000000000000003E-27); similar to CG9503-PA(XP_394224.1 Apis mellifera 1.0E-26); similar to CG9503-PA(XP_394224.1 Apis mellifera 1.0E-26); similar to CG9518-PA(XP_394690.1 Apis mellifera 1.0E-26); similar to CG9518-PA(XP_394690.1 Apis mellifera 1.0E-26); similar to CG9518-PA(XP_394220.1 Apis mellifera 1.0E-26); similar to CG9518-PA(XP_394220.…
956	Kinesin heavy chain	NP_476590.1	Drosophila melanogaster	1e-178		similar to Kinesin heavy chain CG7765-PA(XP_395236.2 Apis mellifera 0.0); similar to Kinesin heavy chain CG7765-PA(XP_395236.2 Apis mellifera 0.0); similar to CG7765-PA(XP_973415.1 Tribolium castaneum 1.0E-180); ENSANGP00000022750(XP_310522.1 Anopheles gambiae str. PEST 1.0E-179); Kinesin heavy chain(NP_476590.1 Drosophila melanogaster 9.9999999999999995E-179); kinesin heavy chain(NP_999628.1 Str…
957	unknown protein
958	similar to CG4069-PA	XP_966589.1	Tribolium castaneum	3e-99		similar to CG4069-PA(XP_966589.1 Tribolium castaneum 3.0000000000000001E-99); similar to kelch domain containing 4(XP_624296.2 Apis mellifera 3.0000000000000002E-85); kelch domain containing 4(NP_001025749.1 Gallus gallus 5.0E-79); kelch domain containing 4(NP_001025749.1 Gallus gallus 5.0E-79); similar to Kelch domain containing 4 (predicted)(XP_001079196.1 Rattus norvegicus 9.0000000000000006E-…
959	unknown protein				U
960	similar to CG1965-PA	XP_967900.1	Tribolium castaneum	4e-08		similar to CG1965-PA(XP_967900.1 Tribolium castaneum 4.0000000000000001E-8); similar to CG1965-PA(XP_967900.1 Tribolium castaneum 4.0000000000000001E-8); similar to CG1965-PA(XP_395423.3 Apis mellifera 3.0000000000000001E-6); similar to CG1965-PA(XP_395423.3 Apis mellifera 3.0000000000000001E-6);
961	unknown protein				U
962	Ribosomal protein L21	NP_610144.1	Drosophila melanogaster	5e-52		similar to Ribosomal protein L21 CG12775-PA(XP_001120360.1 Apis mellifera 7.9999999999999996E-57); similar to CG12775-PA(XP_974171.1 Tribolium castaneum 2.0000000000000001E-56); ribosomal protein L21(NP_001037223.1 Bombyx mori 3.0000000000000002E-53); Ribosomal protein L21(NP_610144.1 Drosophila melanogaster 5.0E-52); ENSANGP00000014054(XP_320389.2 Anopheles gambiae str. PEST 8.9999999999999995E-…
963	Ribosomal protein L21	NP_610144.1	Drosophila melanogaster	6e-52		similar to CG12775-PA(XP_974171.1 Tribolium castaneum 1.0E-56); similar to Ribosomal protein L21 CG12775-PA(XP_001120360.1 Apis mellifera 2.0000000000000001E-56); ribosomal protein L21(NP_001037223.1 Bombyx mori 4.0000000000000001E-53); Ribosomal protein L21(NP_610144.1 Drosophila melanogaster 6.0E-52); ENSANGP00000014054(XP_320389.2 Anopheles gambiae str. PEST 2.0E-50); ribosomal protein L21(XP_…
964	ATP synthase, subunit d	NP_524402.1	Drosophila melanogaster	1e-30		ENSANGP00000012669(XP_309516.2 Anopheles gambiae str. PEST 2.0000000000000001E-32); ATP synthase, subunit d(NP_524402.1 Drosophila melanogaster 1.0000000000000001E-30); similar to ATP synthase D chain, mitochondrial(XP_968885.1 Tribolium castaneum 6.0000000000000005E-29); similar to ATP synthase D chain, mitochondrial(XP_394036.1 Apis mellifera 2.0000000000000001E-26); similar to ATP synthase D c…
965	similar to CG3654-PD	XP_972211.1	Tribolium castaneum	9e-07		similar to CG3654-PD(XP_972211.1 Tribolium castaneum 8.9999999999999996E-7); similar to CG3654-PD(XP_392775.3 Apis mellifera 3.0000000000000001E-6);
966	acyl-CoA thioesterase 9	NP_001012841.1	Gallus domesticus	7e-37		acyl-CoA thioesterase 9(NP_001012841.1 Gallus gallus 7.0000000000000003E-37); acyl-CoA thioesterase 9(NP_001012841.1 Gallus gallus 7.0000000000000003E-37); zgc:123262(NP_001032476.1 Danio rerio 1.9999999999999999E-36); acyl-CoA thioesterase 9(NP_001018580.1 Danio rerio 3.0000000000000002E-36); acyl-CoA thioesterase 9(NP_001029732.1 Bos taurus 3.0000000000000002E-36); acyl-CoA thioesterase 10(NP_0…
967	LDLa domain containing chitin binding protein 1	NP_730442.1	Drosophila melanogaster	1e-146		ENSANGP00000022426(XP_320595.2 Anopheles gambiae str. PEST 9.9999999999999994E-149); ENSANGP00000022426(XP_320594.2 Anopheles gambiae str. PEST 9.9999999999999994E-149); ENSANGP00000022426(XP_320596.2 Anopheles gambiae str. PEST 9.9999999999999994E-149); similar to LDLa domain containing chitin binding protein 1 CG8756-PD, isoform D(XP_623723.2 Apis mellifera 1.0E-146); similar to LDLa domain con…
968	unknown protein
969	mitochondrial ribosomal protein L39	NP_524075.2	Drosophila melanogaster	2e-71		mitochondrial ribosomal protein L39(NP_524075.2 Drosophila melanogaster 1.9999999999999998E-71); similar to CG17166-PA(XP_967436.1 Tribolium castaneum 2.0000000000000001E-68); ENSANGP00000016734(XP_311362.2 Anopheles gambiae str. PEST 9.9999999999999992E-66); similar to mitochondrial ribosomal protein L39 CG17166-PA(XP_001122747.1 Apis mellifera 1.0E-62); similar to Mitochondrial 39S ribosomal pr…
970	cytochrome p450	CAC32848	Myzus persicae	1e-62		similar to Probable cytochrome P450 6a14 (CYPVIA14)(XP_395085.2 Apis mellifera 4.0E-55); similar to Probable cytochrome P450 6a14 (CYPVIA14)(XP_623461.2 Apis mellifera 4.0000000000000001E-54); similar to Cytochrome P450 6a8 (CYPVIA8)(XP_001122366.1 Apis mellifera 1.0E-53); similar to Cytochrome P450 6a8 (CYPVIA8)(XP_001122366.1 Apis mellifera 1.0E-53); similar to Probable cytochrome P450 6a13 (CY…
971	Eukaryotic initiation factor 1A	NP_524728.2	Drosophila melanogaster	3e-57		similar to Eukaryotic initiation factor 1A CG8053-PA, isoform A(XP_001120011.1 Apis mellifera 2.0000000000000001E-58); similar to Eukaryotic initiation factor 1A CG8053-PA, isoform A(XP_001120011.1 Apis mellifera 2.0000000000000001E-58); similar to CG8053-PA, isoform A(XP_967161.1 Tribolium castaneum 3.0E-57); Eukaryotic initiation factor 1A(NP_524728.2 Drosophila melanogaster 3.0E-57); ENSANGP00…
972	similar to CG7359-PA	XP_396838.2	Apis mellifera	2e-73		similar to CG7359-PA(XP_396838.2 Apis mellifera 2.0E-73); similar to CG7359-PA(XP_396838.2 Apis mellifera 2.0E-73); similar to CG7359-PA(XP_975087.1 Tribolium castaneum 9.9999999999999992E-72); ENSANGP00000016192(XP_307637.2 Anopheles gambiae str. PEST 4.9999999999999999E-67); CG7359(NP_569863.1 Drosophila melanogaster 1.9999999999999999E-64); sec22l1 protein(NP_989156.1 Xenopus tropicalis 5.0000…
973	similar to ring finger protein 180	XP_001086692.1	Macaca mulatta	6e-12		similar to ring finger protein 180(XP_001086692.1 Macaca mulatta 6.0000000000000003E-12); similar to ring finger protein 180(XP_001086692.1 Macaca mulatta 6.0000000000000003E-12); similar to ring finger protein 180(XP_001064567.1 Rattus norvegicus 1.9999999999999999E-11); similar to ring finger protein 180(XP_001064567.1 Rattus norvegicus 1.9999999999999999E-11); similar to ring finger protein 18…
974	spaghetti squash	NP_511057.1	Drosophila melanogaster	2e-71		similar to CG3595-PA(XP_966680.1 Tribolium castaneum 3.9999999999999999E-72); spaghetti squash(NP_511057.1 Drosophila melanogaster 1.9999999999999998E-71); similar to spaghetti squash CG3595-PA(XP_625016.2 Apis mellifera 1.0E-70); similar to spaghetti squash CG3595-PA(XP_623372.1 Apis mellifera 1.0E-70); similar to spaghetti squash CG3595-PA(XP_623372.1 Apis mellifera 1.0E-70); ENSANGP00000021084…
975	Tropomyosin 2	NP_732012.1	Drosophila melanogaster	1e-111		similar to Tropomyosin 2 CG4843-PB, isoform B(XP_391961.2 Apis mellifera 9.9999999999999999E-119); similar to Tropomyosin 2 CG4843-PB, isoform B(XP_391961.2 Apis mellifera 9.9999999999999999E-119); tropomyosin 1(NP_001040445.1 Bombyx mori 1.0E-117); similar to CG4843-PB, isoform B(XP_967128.1 Tribolium castaneum 1.0000000000000001E-115); Tropomyosin 2(NP_732012.1 Drosophila melanogaster 1.0000000…
976	Peroxidase	NP_996223.1	Drosophila melanogaster	8e-20		similar to Peroxidase precursor (DmPO)(XP_969600.1 Tribolium castaneum 3.0000000000000001E-26); similar to Peroxidase precursor (DmPO)(XP_623940.2 Apis mellifera 8.0000000000000003E-26); similar to Peroxidase precursor (DmPO)(XP_623940.2 Apis mellifera 8.0000000000000003E-26); similar to C46A5.4(XP_001120430.1 Apis mellifera 1.0E-25); similar to C46A5.4(XP_001120430.1 Apis mellifera 1.0E-25); sim…
977	ENSANGP00000026178	XP_565182.1	Anopheles gambiae PEST	2e-12		ENSANGP00000026178(XP_565182.1 Anopheles gambiae str. PEST 0.000000000002); similar to CG4531-PA(XP_970857.1 Tribolium castaneum 0.000000003); M6.4(NP_508130.2 Caenorhabditis elegans 7.9999999999999996E-6);
978	Adenosylhomocysteinase at 13	NP_511164.2	Drosophila melanogaster	5e-51		similar to Adenosylhomocysteinase at 13 CG11654-PA(XP_391917.2 Apis mellifera 3.0000000000000001E-54); similar to Adenosylhomocysteinase at 13 CG11654-PA(XP_391917.2 Apis mellifera 3.0000000000000001E-54); ENSANGP00000011950(XP_311257.2 Anopheles gambiae str. PEST 1.0E-52); similar to CG11654-PA(XP_968366.1 Tribolium castaneum 5.0E-52); Adenosylhomocysteinase at 13(NP_511164.2 Drosophila melanoga…
979	Rtc1	NP_572919.1	Drosophila melanogaster	7e-62		RNA terminal phosphate cyclase-like 1(NP_001003865.1 Danio rerio 9.0000000000000004E-72); RNA cyclase homolog(XP_001084388.1 Macaca mulatta 1.0000000000000001E-68); RNA cyclase homolog(XP_001084388.1 Macaca mulatta 1.0000000000000001E-68); RNA terminal phosphate cyclase-like 1(NP_067500.1 Mus musculus 1.0000000000000001E-68); RNA terminal phosphate cyclase-like 1(NP_067500.1 Mus musculus 1.000000…
980	tenectin	NP_651318.1	Drosophila melanogaster	3e-61		similar to tenectin CG13648-PA(XP_001122007.1 Apis mellifera 3.0000000000000001E-70); similar to tenectin CG13648-PA(XP_001122007.1 Apis mellifera 3.0000000000000001E-70); similar to CG13648-PA(XP_974469.1 Tribolium castaneum 3.0E-65); tenectin(NP_651318.1 Drosophila melanogaster 3.0000000000000001E-61); ENSANGP00000017739(XP_316870.2 Anopheles gambiae str. PEST 3.9999999999999999E-60); CG17211(N…
981	unknown protein
982	similar to transmembrane protein 39A	XP_966703.1	Tribolium castaneum	8e-39		similar to transmembrane protein 39A(XP_966703.1 Tribolium castaneum 7.9999999999999994E-39); zgc:65781(NP_955926.1 Danio rerio 9.0000000000000002E-38); similar to CG13016-PA(XP_396474.3 Apis mellifera 4.9999999999999997E-37); transmembrane protein 39a(NP_001013887.1 Rattus norvegicus 4.0E-35); transmembrane protein 39a(NP_001013887.1 Rattus norvegicus 4.0E-35); transmembrane protein 39a(NP_00101…
983	quemao	NP_523958.2	Drosophila melanogaster	1e-121		ENSANGP00000021639(XP_308860.2 Anopheles gambiae str. PEST 1.0E-127); similar to quemao CG8593-PA(XP_001122899.1 Apis mellifera 1.0000000000000001E-122); quemao(NP_523958.2 Drosophila melanogaster 9.9999999999999998E-122); similar to CG8593-PA(XP_971444.1 Tribolium castaneum 9.9999999999999998E-121); hypothetical protein LOC549876(NP_001017122.1 Xenopus tropicalis 9.9999999999999993E-103); gerany…
984	Annexin IX	NP_996253.1	Drosophila melanogaster	6e-26		similar to CG5730-PC, isoform C(XP_974030.1 Tribolium castaneum 4.9999999999999997E-30); similar to CG5730-PC, isoform C(XP_974058.1 Tribolium castaneum 8.9999999999999993E-30); similar to CG5730-PC, isoform C(XP_976056.1 Tribolium castaneum 9.9999999999999994E-30); similar to CG5730-PC, isoform C(XP_967143.1 Tribolium castaneum 9.9999999999999994E-30); Annexin IX-A(NP_001036841.1 Bombyx mori 1.9…
985	Mediator complex subunit 30	NP_612046.1	Drosophila melanogaster	4e-28		similar to TRAP/Mediator complex component TRAP25(XP_396322.2 Apis mellifera 3.0000000000000001E-62); similar to TRAP/Mediator complex component TRAP25(XP_396322.2 Apis mellifera 3.0000000000000001E-62); similar to thyroid hormone receptor associated protein 6(XP_968378.1 Tribolium castaneum 1.0E-56); ENSANGP00000019162(XP_316947.2 Anopheles gambiae str. PEST 9.9999999999999993E-41); thyroid horm…
986	upheld	NP_001014739.1	Drosophila melanogaster	6e-14		similar to CG7107-PG, isoform G(XP_968723.1 Tribolium castaneum 9.9999999999999998E-17); similar to CG7107-PG, isoform G(XP_976220.1 Tribolium castaneum 2.9999999999999998E-15); similar to CG7107-PG, isoform G(XP_976215.1 Tribolium castaneum 0.000000000000005); similar to CG7107-PG, isoform G(XP_976226.1 Tribolium castaneum 0.000000000000005); similar to CG7107-PG, isoform G(XP_976208.1 Tribolium…
987	upheld	NP_001014737.1	Drosophila melanogaster	8e-94		similar to CG7107-PG, isoform G(XP_968723.1 Tribolium castaneum 9.9999999999999996E-95); similar to CG7107-PG, isoform G(XP_976220.1 Tribolium castaneum 9.9999999999999996E-95); similar to CG7107-PG, isoform G(XP_976226.1 Tribolium castaneum 9.9999999999999996E-95); troponin T(NP_001035348.1 Apis mellifera 3.0000000000000001E-94); troponin T(NP_001035348.1 Apis mellifera 3.0000000000000001E-94); …
988	upheld	NP_001014737.1	Drosophila melanogaster	9e-16		similar to CG7107-PG, isoform G(XP_976220.1 Tribolium castaneum 2.9999999999999998E-18); similar to CG7107-PG, isoform G(XP_968723.1 Tribolium castaneum 1.0000000000000001E-17); similar to CG7107-PG, isoform G(XP_976215.1 Tribolium castaneum 1.0000000000000001E-17); similar to CG7107-PG, isoform G(XP_976226.1 Tribolium castaneum 1.0000000000000001E-17); similar to CG7107-PG, isoform G(XP_976208.1…
989	unknown protein				U
990	ENSANGP00000014212	XP_315430.2	Anopheles gambiae str. PEST	9e-54		ENSANGP00000014212(XP_315430.2 Anopheles gambiae str. PEST 8.9999999999999997E-54); CG7949(NP_648416.1 Drosophila melanogaster 8.9999999999999995E-51); similar to Hypothetical UPF0195 protein CG7949(XP_625169.1 Apis mellifera 2.9999999999999999E-50); similar to Hypothetical UPF0195 protein CG7949(XP_625169.1 Apis mellifera 2.9999999999999999E-50); RIKEN cDNA 1110019N10 gene(NP_081029.1 Mus muscul…
991	Chrac-14	NP_476646.2	Drosophila melanogaster	6e-18		similar to polymerase (DNA directed), epsilon 3 (p17 subunit)(XP_001122640.1 Apis mellifera 1.9999999999999998E-21); similar to polymerase (DNA directed), epsilon 3 (p17 subunit)(XP_001122640.1 Apis mellifera 1.9999999999999998E-21); ENSANGP00000000024(XP_306148.2 Anopheles gambiae str. PEST 1.9999999999999999E-20); ENSANGP00000021878(XP_313924.2 Anopheles gambiae str. PEST 1.9999999999999999E-20…
992	similar to G protein beta subunit-like	XP_393223.1	Apis mellifera	1e-119		similar to G protein beta subunit-like(XP_393223.1 Apis mellifera 1.0E-119); similar to G protein beta subunit-like(XP_393223.1 Apis mellifera 1.0E-119); zgc:55455(NP_956171.1 Danio rerio 1.0000000000000001E-111); zgc:55455(NP_956171.1 Danio rerio 1.0000000000000001E-111); hypothetical LOC416558(XP_414858.2 Gallus gallus 1.0000000000000001E-111); hypothetical LOC416558(XP_414858.2 Gallus gallus 1…
993	multiple ankyrin repeats single KH domain	NP_788733.1	Drosophila melanogaster	2e-77		similar to ankyrin repeat domain protein 17 isoform a(XP_393472.3 Apis mellifera 9.9999999999999993E-78); multiple ankyrin repeats single KH domain(NP_788733.1 Drosophila melanogaster 1.9999999999999999E-77); similar to ankyrin repeat domain protein 17 isoform b(XP_974489.1 Tribolium castaneum 9.9999999999999993E-77); ankyrin repeat domain 17(XP_420605.2 Gallus gallus 3.9999999999999997E-76); ank…
994	beta-coatomer protein	NP_523400.1	Drosophila melanogaster	1e-148		similar to coatomer protein complex, subunit beta(XP_001120953.1 Apis mellifera 1.0E-153); similar to coatomer protein complex, subunit beta(XP_001120953.1 Apis mellifera 1.0E-153); similar to Coatomer protein complex, subunit beta 1(XP_696952.1 Danio rerio 1.0E-150); similar to Coatomer protein complex, subunit beta 1(XP_696952.1 Danio rerio 1.0E-150); coatomer protein complex, subunit beta 1(NP…
995	similar to K11G12.6	XP_970218.1	Tribolium castaneum	1e-52		similar to K11G12.6(XP_970218.1 Tribolium castaneum 1.0E-52); similar to K11G12.6(XP_001120633.1 Apis mellifera 1.9999999999999999E-44); similar to K11G12.6(XP_001120633.1 Apis mellifera 1.9999999999999999E-44); similar to MGC53562 protein(XP_001200410.1 Strongylocentrotus purpuratus 6.0000000000000002E-27); transmembrane protein 153(NP_149977.1 Homo sapiens 2.0000000000000001E-26); transmembrane…
996	Stubble	NP_476709.1	Drosophila melanogaster	4e-28		similar to CG1299-PA(XP_623069.1 Apis mellifera 1.0E-46); similar to CG1299-PA(XP_623069.1 Apis mellifera 1.0E-46); serine protease(NP_001036891.1 Bombyx mori 2.0E-41); similar to CG1299-PA(XP_968059.1 Tribolium castaneum 4.0E-41); similar to CG1299-PA(XP_970766.1 Tribolium castaneum 1.9999999999999999E-40); ENSANGP00000026121(XP_312099.2 Anopheles gambiae str. PEST 5.0000000000000003E-38); ENSAN…
997	unknown protein				U
998	Cyclin-dependent kinase subunit 30A	NP_476947.1	Drosophila melanogaster	1e-20		similar to CG3738-PA(XP_975644.1 Tribolium castaneum 3.9999999999999996E-21); Cyclin-dependent kinase subunit 30A(NP_476947.1 Drosophila melanogaster 9.9999999999999995E-21); CDC28 protein kinase regulatory subunit 2(NP_001016170.1 Xenopus tropicalis 4.9999999999999999E-20); ENSANGP00000018659(XP_307855.2 Anopheles gambiae str. PEST 7.0000000000000001E-20); similar to Cyclin-dependent kinase subu…
999	unknown protein
1000	unknown protein
1001	ethylmalonic encephalopathy 1	NP_001005706.1	Silurana tropicalis	9e-86		ethylmalonic encephalopathy 1(NP_001005706.1 Xenopus tropicalis 8.9999999999999995E-86); similar to ETHE1 protein(XP_393510.1 Apis mellifera 1.9999999999999999E-80); similar to ETHE1 protein(XP_393510.1 Apis mellifera 1.9999999999999999E-80); ethylmalonic encephalopathy 1(NP_075643.1 Mus musculus 4.0E-79); ethylmalonic encephalopathy 1(NP_075643.1 Mus musculus 4.0E-79); ethylmalonic encephalopath…
1002	mitochondrial ribosomal protein L11	NP_524351.1	Drosophila melanogaster	8e-56		similar to CG3351-PA(XP_972971.1 Tribolium castaneum 9.9999999999999997E-65); mitochondrial ribosomal protein L11(NP_524351.1 Drosophila melanogaster 8.0000000000000003E-56); ENSANGP00000015385(XP_312637.2 Anopheles gambiae str. PEST 5.0E-53); similar to mitochondrial ribosomal protein L11(XP_786047.1 Strongylocentrotus purpuratus 3.0000000000000001E-45); mitochondrial ribosomal protein L11(NP_00…
1003	hyperplastic discs	NP_524296.2	Drosophila melanogaster	3e-77		similar to hyperplastic discs CG9484-PA(XP_392625.3 Apis mellifera 2.0E-90); similar to hyperplastic discs CG9484-PA(XP_392625.3 Apis mellifera 2.0E-90); similar to CG9484-PA(XP_967079.1 Tribolium castaneum 8.0E-90); ENSANGP00000012852(XP_321295.2 Anopheles gambiae str. PEST 1.0E-83); similar to Ubiquitin--protein ligase EDD (Hyperplastic discs protein homolog) (100 kDa protein)(XP_532290.2 Canis…
1004	vibrator	NP_524404.1	Drosophila melanogaster	2e-97		ENSANGP00000022805(XP_321106.2 Anopheles gambiae str. PEST 1.0E-108); similar to CG5269-PA(XP_968982.1 Tribolium castaneum 1.0E-107); similar to vibrator CG5269-PA(XP_624564.1 Apis mellifera 9.9999999999999993E-105); similar to vibrator CG5269-PA(XP_624564.1 Apis mellifera 9.9999999999999993E-105); vibrator(NP_524404.1 Drosophila melanogaster 2.0000000000000001E-97); similar to Phosphatidylinosit…
1005	Organic cation transporter	NP_524479.1	Drosophila melanogaster	2e-55		similar to CG6126-PA(XP_969688.1 Tribolium castaneum 9.9999999999999996E-104); ENSANGP00000020524(XP_314482.2 Anopheles gambiae str. PEST 7.0000000000000004E-98); similar to CG6126-PA(XP_396262.1 Apis mellifera 1.9999999999999998E-96); similar to CG6126-PA(XP_396262.1 Apis mellifera 1.9999999999999998E-96); CG6126(NP_650528.1 Drosophila melanogaster 9.0000000000000004E-96); similar to CG6331-PA(X…
1006	similar to CG6621-PA	XP_001121860.1	Apis mellifera	2e-43		similar to CG6621-PA(XP_001121860.1 Apis mellifera 2.0000000000000002E-43); similar to CG6621-PA(XP_001121860.1 Apis mellifera 2.0000000000000002E-43); ENSANGP00000010280(XP_318701.2 Anopheles gambiae str. PEST 3.0000000000000003E-42); ENSANGP00000010280(XP_318699.2 Anopheles gambiae str. PEST 3.0000000000000003E-42); ENSANGP00000010280(XP_318703.2 Anopheles gambiae str. PEST 4.0E-41); similar to…
1007	similar to Protein KIAA0310	XP_393378.3	Apis mellifera	4e-31		similar to Protein KIAA0310(XP_393378.3 Apis mellifera 4.0000000000000003E-31); similar to Protein KIAA0310(XP_393378.3 Apis mellifera 4.0000000000000003E-31); inositol polyphosphate-5-phosphatase E(XP_001117942.1 Macaca mulatta 1.9999999999999999E-28); inositol polyphosphate-5-phosphatase E(XP_001117942.1 Macaca mulatta 1.9999999999999999E-28); similar to regucalcin gene promotor region related …
1008	unknown protein				U
1009	unknown protein
1010	similar to CG12079-PA	XP_966588.1	Tribolium castaneum	4e-91		similar to CG12079-PA(XP_966588.1 Tribolium castaneum 4.0000000000000001E-91); ENSANGP00000014099(XP_316497.2 Anopheles gambiae str. PEST 5.0000000000000002E-90); CG12079(NP_647775.1 Drosophila melanogaster 6.0000000000000003E-87); NADH dehydrogenase (ubiquinone) Fe-S protein 3, 30kDa (NADH-coenzyme Q reductase)(XP_421103.2 Gallus gallus 2.0000000000000001E-84); NADH dehydrogenase (ubiquinone) Fe…
1011	unknown protein
1012	Heat shock protein cognate 4	NP_524356.1	Drosophila melanogaster	4e-62		similar to heat shock protein 8(XP_392933.2 Apis mellifera 3.0000000000000001E-62); Heat shock protein cognate 4(NP_524356.1 Drosophila melanogaster 4.0000000000000002E-62); similar to CG4264-PA, isoform A(XP_966611.1 Tribolium castaneum 1.0E-61); similar to CG4264-PA, isoform A(XP_975937.1 Tribolium castaneum 1.0E-61); ENSANGP00000019887(XP_320971.2 Anopheles gambiae str. PEST 7.0000000000000006…
1013	SH2 domain-containing protein	XP_645136.1	Dictyostelium discoideum AX4	3e-07	U	hypothetical protein(XP_629025.1 Dictyostelium discoideum AX4 0.00000002); hypothetical protein(XP_001026582.1 Tetrahymena thermophila SB210 9.9999999999999995E-8); hypothetical protein(XP_501913.1 Yarrowia lipolytica CLIB122 1.9999999999999999E-7); hypothetical protein(XP_001016433.1 Tetrahymena thermophila SB210 2.9999999999999999E-7); SH2 domain-containing protein(XP_645136.1 Dictyostelium dis…
1014	TATA binding protein	NP_523805.1	Drosophila melanogaster	4e-66		similar to TATA-box binding protein (TATA-box factor) (TATA binding factor) (TATA sequence-binding protein) (Transcription initiation factor TFIID TBP subunit)(XP_969326.1 Tribolium castaneum 4.9999999999999998E-75); similar to TATA-box binding protein (TATA-box factor) (TATA binding factor) (TATA sequence-binding protein) (Transcription initiation factor TFIID TBP subunit)(XP_969326.1 Tribolium …
1015	similar to CG7841-PA	XP_393143.2	Apis mellifera	2e-08		similar to CG7841-PA(XP_393143.2 Apis mellifera 0.00000002); similar to CG7841-PA(XP_970081.1 Tribolium castaneum 6.0000000000000002E-6);
1016	TBP-associated factor 4	NP_788511.1	Drosophila melanogaster	4e-37		similar to Transcription initiation factor TFIID subunit 4 (Transcription initiation factor TFIID 110 kDa subunit) (p110) (TAFII-110) (110 kDa TBP-associated factor)(XP_966532.1 Tribolium castaneum 8.9999999999999998E-48); similar to Transcription initiation factor TFIID subunit 4 (Transcription initiation factor TFIID 110 kDa subunit) (p110) (TAFII-110) (110 kDa TBP-associated factor)(XP_392451.…
1017	LSM Sm-like protein family member	NP_001040418.1	Bombyx mori	4e-27		LSM Sm-like protein family member(NP_001040418.1 Bombyx mori 4.0000000000000002E-27); ENSANGP00000011793(XP_321595.2 Anopheles gambiae str. PEST 1.0E-26); similar to CG31184-PA(XP_001121255.1 Apis mellifera 2.0000000000000001E-26); similar to CG31184-PA(XP_001121255.1 Apis mellifera 2.0000000000000001E-26); similar to LSM3 homolog, U6 small nuclear RNA associated(XP_973274.1 Tribolium castaneum 2…
1018	courtless	NP_524684.2	Drosophila melanogaster	8e-42		ubiquitin conjugating enzyme isoform 1(NP_001040284.1 Bombyx mori 6.9999999999999996E-85); ENSANGP00000021824(XP_307933.2 Anopheles gambiae str. PEST 6.0000000000000002E-84); CG40045(NP_001036640.1 Drosophila melanogaster 7.9999999999999997E-82); similar to CG40045-PA.3(XP_971032.1 Tribolium castaneum 1.9999999999999999E-81); CG9602(NP_650309.1 Drosophila melanogaster 6.0000000000000003E-77); ubi…
1019	Dlic2	NP_572694.1	Drosophila melanogaster	4e-84		similar to Dlic2 CG1938-PA, isoform A(XP_395283.3 Apis mellifera 4.0E-95); similar to Dlic2 CG1938-PA, isoform A(XP_395283.3 Apis mellifera 4.0E-95); similar to CG1938-PA, isoform A(XP_968528.1 Tribolium castaneum 1.9999999999999998E-93); ENSANGP00000001598(XP_311261.2 Anopheles gambiae str. PEST 3.0000000000000001E-92); Dlic2(NP_572694.1 Drosophila melanogaster 4.0000000000000001E-84); dynein, c…
1020	CG1516	NP_610527.1	Drosophila melangaster	1e-164		CG1516(NP_610527.1 Drosophila melanogaster 9.9999999999999996E-165); CG1516(NP_724841.1 Drosophila melanogaster 9.9999999999999996E-165); ENSANGP00000003518(XP_318077.2 Anopheles gambiae str. PEST 9.9999999999999996E-165); ENSANGP00000003518(XP_318078.2 Anopheles gambiae str. PEST 9.9999999999999996E-165); similar to CG1516-PE, isoform E(XP_973877.1 Tribolium castaneum 9.9999999999999995E-163); p…
1021	similar to CG11015-PA	XP_624987.1	Apis mellifera	7e-33		similar to CG11015-PA(XP_624987.1 Apis mellifera 6.9999999999999997E-33); similar to CG11015-PA(XP_624987.1 Apis mellifera 6.9999999999999997E-33); similar to CG11015-PA(XP_968221.1 Tribolium castaneum 2.0000000000000001E-32); CG11015(NP_609046.1 Drosophila melanogaster 2.0000000000000001E-32); ENSANGP00000011122(XP_314835.2 Anopheles gambiae str. PEST 4.0000000000000002E-32); similar to cytochro…
1022	similar to CG11015-PA	XP_624987.1	Apis mellifera	1e-32		similar to CG11015-PA(XP_624987.1 Apis mellifera 1.0000000000000001E-32); similar to CG11015-PA(XP_624987.1 Apis mellifera 1.0000000000000001E-32); CG11015(NP_609046.1 Drosophila melanogaster 3.0E-32); similar to CG11015-PA(XP_968221.1 Tribolium castaneum 4.0000000000000002E-32); ENSANGP00000011122(XP_314835.2 Anopheles gambiae str. PEST 9.0000000000000001E-32); similar to cytochrome c oxidase, s…
1023	unknown protein
1024	unknown protein				U
1025	unknown protein
1026	scully	NP_523396.1	Drosophila melanogaster	3e-77		similar to 3-hydroxyacyl-CoA dehydrogenase type II (Type II HADH) (3-hydroxy-2-methylbutyryl-CoA dehydrogenase) (Scully protein)(XP_971954.1 Tribolium castaneum 1.9999999999999999E-77); ENSANGP00000015136(XP_311698.2 Anopheles gambiae str. PEST 1.9999999999999999E-77); scully(NP_523396.1 Drosophila melanogaster 3.0000000000000002E-77); hydroxyacyl-Coenzyme A dehydrogenase, type II(NP_001016511.1 …
1027	similar to CG17712-PA	XP_001120723.1	Apis mellifera	8e-79		similar to CG17712-PA(XP_001120723.1 Apis mellifera 8.0E-79); similar to CG17712-PA(XP_970276.1 Tribolium castaneum 3.9999999999999997E-77); ENSANGP00000010541(XP_317359.2 Anopheles gambiae str. PEST 2.0E-73); CG17712(NP_608619.1 Drosophila melanogaster 3.9999999999999999E-72); similar to LPGV9430(XP_787577.1 Strongylocentrotus purpuratus 2.0E-66); glucose-fructose oxidoreductase domain containin…
1028	Snx6	NP_609199.1	Drosophila melanogaster	5e-82		similar to Snx6 CG8282-PA(XP_001123160.1 Apis mellifera 2.0E-92); similar to TRAF4-associated factor 2(XP_791140.2 Strongylocentrotus purpuratus 3.0000000000000002E-85); ENSANGP00000012205(XP_313785.1 Anopheles gambiae str. PEST 3.9999999999999998E-82); Snx6(NP_609199.1 Drosophila melanogaster 4.9999999999999998E-82); similar to CG8282-PA(XP_969243.1 Tribolium castaneum 9.9999999999999996E-82); s…
1029	unknown protein				U
1030	SMC2 structural maintenance of chromosomes 2-like 1 (yeast) (predicted)	XP_342838.1	zitter rats	4e-06		hypothetical protein(XP_635612.1 Dictyostelium discoideum AX4 0.00000002); hypothetical protein(NP_052786.1 Bacillus anthracis 1.9999999999999999E-6); hypothetical protein(XP_635612.1 Dictyostelium discoideum AX4 3.0000000000000001E-6); DNA-directed RNA polymerase, omega subunit family protein(XP_001014708.1 Tetrahymena thermophila SB210 3.9999999999999998E-6); SMC2 structural maintenance of chro…
1031	SMC1	NP_651211.2	Drosophila melanogaster	6e-84		similar to CG6057-PA(XP_967679.1 Tribolium castaneum 6.9999999999999997E-91); similar to SMC1 CG6057-PA(XP_395059.2 Apis mellifera 2.9999999999999999E-88); similar to SMC1 CG6057-PA(XP_395059.2 Apis mellifera 2.9999999999999999E-88); SMC1(NP_651211.2 Drosophila melanogaster 6.0000000000000002E-84); ENSANGP00000011008(XP_311953.2 Anopheles gambiae str. PEST 9.9999999999999996E-76); hypothetical LO…
1032	Tequila	NP_729451.1	Drosophila melanogaster	7e-10		similar to calcium/calmodulin-dependent protein kinase kinase 2, beta(XP_972309.1 Tribolium castaneum 2.0000000000000001E-17); ENSANGP00000025376(XP_315638.2 Anopheles gambiae str. PEST 2.0000000000000001E-17); ENSANGP00000025376(XP_315637.2 Anopheles gambiae str. PEST 2.9999999999999998E-15); similar to Tequila CG4821-PA, isoform A(XP_001120871.1 Apis mellifera 2.0000000000000001E-13); similar t…
1033	similar to CG8029-PB, isoform B	XP_974187.1	Tribolium castaneum	2e-16		similar to CG8029-PB, isoform B(XP_974187.1 Tribolium castaneum 0.0000000000000002); CG31030(NP_733350.1 Drosophila melanogaster 2.9999999999999998E-14); CG31030(NP_001036775.1 Drosophila melanogaster 9.9999999999999998E-13); similar to CG8029-PB, isoform B(XP_001121483.1 Apis mellifera 3.9999999999999999E-12); similar to CG8029-PB, isoform B(XP_001121483.1 Apis mellifera 3.9999999999999999E-12);…
1034	similar to CG8029-PB, isoform B	XP_974187.1	Tribolium castaneum	2e-27		similar to CG8029-PB, isoform B(XP_974187.1 Tribolium castaneum 2.0000000000000001E-27); ENSANGP00000017920(XP_310443.2 Anopheles gambiae str. PEST 8.9999999999999999E-18); CG31030(NP_733350.1 Drosophila melanogaster 5.9999999999999997E-14); CG8029(NP_610470.1 Drosophila melanogaster 9.9999999999999998E-13); CG31030(NP_001036775.1 Drosophila melanogaster 0.000000000002); ENSANGP00000017389(XP_321…
1035	similar to CG12214-PA, isoform A	XP_973523.1	Tribolium castaneum	2e-40		similar to CG12214-PA, isoform A(XP_973523.1 Tribolium castaneum 1.9999999999999999E-40); similar to CG12214-PA, isoform A(XP_625182.2 Apis mellifera 3.9999999999999997E-40); similar to CG12214-PA, isoform A(XP_625182.2 Apis mellifera 3.9999999999999997E-40); CG12214(NP_610562.1 Drosophila melanogaster 9.9999999999999994E-37); ENSANGP00000028346(XP_309507.2 Anopheles gambiae str. PEST 6.0E-34); s…
1036	Brf	NP_650616.2	Drosophila melanogaster	3e-99		similar to CG31256-PA(XP_973702.1 Tribolium castaneum 1.0E-108); ENSANGP00000013305(XP_313145.2 Anopheles gambiae str. PEST 9.9999999999999993E-105); similar to Brf CG31256-PA(XP_623775.2 Apis mellifera 1.0000000000000001E-101); similar to Brf CG31256-PA(XP_623775.2 Apis mellifera 1.0000000000000001E-101); Brf(NP_650616.2 Drosophila melanogaster 3.0000000000000001E-99); BRF1 homolog, subunit of R…
1037	ENSANGP00000013316	XP_319025.2	Anopheles gambiae PEST	1e-40		ENSANGP00000013316(XP_319025.2 Anopheles gambiae str. PEST 9.9999999999999993E-41); CG9596(NP_995638.1 Drosophila melanogaster 4.0E-35); similar to CG9596-PB, isoform B(XP_001120598.1 Apis mellifera 4.9999999999999996E-35); similar to CG9596-PB, isoform B(XP_001120598.1 Apis mellifera 4.9999999999999996E-35); CG9596(NP_609048.1 Drosophila melanogaster 5.0000000000000003E-34); zgc:123193(NP_001032…
1038	ENSANGP00000010024	XP_316567.2	Anopheles gambiae PEST	1e-88		ENSANGP00000010024(XP_316567.2 Anopheles gambiae str. PEST 9.9999999999999993E-89); ENSANGP00000010024(XP_316567.2 Anopheles gambiae str. PEST 9.9999999999999993E-89); CG8005(NP_648188.2 Drosophila melanogaster 2.0000000000000002E-86); CG8005(NP_648188.2 Drosophila melanogaster 2.0000000000000002E-86); similar to CG8005-PA(XP_970583.1 Tribolium castaneum 2.0000000000000001E-84); similar to CG8005…
1039	similar to CG15908-PA	XP_968080.1	Tribolium castaneum	8e-34		similar to CG15908-PA(XP_968080.1 Tribolium castaneum 7.9999999999999994E-34); similar to CG15908-PA(XP_001120086.1 Apis mellifera 9.9999999999999997E-29); similar to CG15908-PA(XP_001120086.1 Apis mellifera 9.9999999999999997E-29); CG15908(NP_610220.1 Drosophila melanogaster 4.0000000000000002E-25); RIKEN cDNA 2510002D24 gene(NP_001028336.1 Mus musculus 0.00000000000002); RIKEN cDNA 2510002D24 g…
1040	similar to CG6443-PA	XP_392777.2	Apis mellifera	2e-54		similar to CG6443-PA(XP_392777.2 Apis mellifera 2.0000000000000001E-54); similar to CG6443-PA(XP_392777.2 Apis mellifera 2.0000000000000001E-54); similar to CG6443-PA(XP_967198.1 Tribolium castaneum 1.9999999999999999E-49); CG6443(NP_609443.1 Drosophila melanogaster 9.9999999999999997E-48); ENSANGP00000026808(XP_307660.2 Anopheles gambiae str. PEST 1.9999999999999999E-47); ENSANGP00000027074(XP_5…
1041	Aminolevulinate synthase	NP_477281.1	Drosophila melanogaster	5e-30		similar to CG3017-PA(XP_966729.1 Tribolium castaneum 4.9999999999999998E-39); ENSANGP00000014729(XP_312882.2 Anopheles gambiae str. PEST 2.9999999999999999E-35); similar to Aminolevulinate synthase CG3017-PA(XP_624475.1 Apis mellifera 2.0000000000000001E-32); aminolevulinate, delta-, synthase 2(XP_001093098.1 Macaca mulatta 2.0000000000000002E-30); aminolevulinate, delta-, synthase 2(XP_001093098…
1042	similar to CG6196-PA	XP_968459.1	Tribolium castaneum	9e-57		similar to CG6196-PA(XP_968459.1 Tribolium castaneum 8.9999999999999995E-57); ENSANGP00000014945(XP_312570.2 Anopheles gambiae str. PEST 6.0000000000000002E-54); trafficking protein particle complex 6b(NP_001040487.1 Bombyx mori 7.0000000000000001E-52); CG6196(NP_650450.1 Drosophila melanogaster 7.9999999999999998E-48); trafficking protein particle complex 6b(NP_001006029.1 Danio rerio 4.99999999…
1043	Transport and Golgi organization 12	NP_732807.1	Drosophila melanogaster	5e-34		hypothetical LOC594676(XP_799202.2 Strongylocentrotus purpuratus 9.9999999999999993E-41); ENSANGP00000015398(XP_312647.2 Anopheles gambiae str. PEST 9.0000000000000002E-39); hypothetical LOC461411(XP_517374.2 Pan troglodytes 2.9999999999999999E-38); hypothetical LOC461411(XP_517374.2 Pan troglodytes 2.9999999999999999E-38); hypothetical protein BC009732(NP_849155.2 Homo sapiens 2.9999999999999999…
1044	capricious	NP_001036604.1	Drosophila melanogaster	8e-13		ENSANGP00000008931(XP_320129.1 Anopheles gambiae str. PEST 5.0E-36); similar to CG7702-PA, isoform A(XP_972036.1 Tribolium castaneum 8.9999999999999993E-30); similar to CG5096-PA(XP_001120669.1 Apis mellifera 2.0000000000000001E-27); similar to CG5096-PA(XP_001120669.1 Apis mellifera 2.0000000000000001E-27); CG5096(NP_723576.1 Drosophila melanogaster 5.0000000000000002E-26); similar to CG5096-PA(…
1045	PHGPx	NP_647807.1	Drosophila melanogaster	2e-42		similar to Phospholipid hydroperoxide glutathione peroxidase, mitochondrial precursor (PHGPx) (GPX-4)(XP_969937.1 Tribolium castaneum 3.9999999999999998E-57); putative thioredoxin peroxidase(XP_623095.1 Apis mellifera 5.0E-56); putative thioredoxin peroxidase(XP_623095.1 Apis mellifera 5.0E-56); similar to Phospholipid hydroperoxide glutathione peroxidase, mitochondrial precursor (PHGPx) (GPX-4)(…
1046	unknown protein				U
1047	unknown protein				U
1048	unknown protein				U
1049	Neural conserved at 73EF	NP_788518.1	Drosophila melanogaster	1e-147		similar to Neural conserved at 73EF CG11661-PA, isoform A(XP_391838.2 Apis mellifera 1.0000000000000001E-158); similar to Neural conserved at 73EF CG11661-PA, isoform A(XP_391838.2 Apis mellifera 1.0000000000000001E-158); similar to Neural conserved at 73EF CG11661-PA, isoform A(XP_623722.1 Apis mellifera 1.0000000000000001E-158); similar to Neural conserved at 73EF CG11661-PA, isoform A(XP_62372…
1050	similar to Toll-interacting protein	XP_975168.1	Tribolium castaneum	1e-59		similar to Toll-interacting protein(XP_975168.1 Tribolium castaneum 1.0E-59); similar to toll interacting protein(XP_624417.1 Apis mellifera 9.9999999999999999E-56); similar to toll interacting protein(XP_624417.1 Apis mellifera 9.9999999999999999E-56); toll interacting protein(NP_996944.1 Danio rerio 1.0E-51); toll interacting protein(NP_996944.1 Danio rerio 1.0E-51); toll interacting protein(NP…
1051	Nup62	NP_611120.1	Drosophila melanogaster	3e-27		similar to Nup62 CG6251-PA(XP_393232.3 Apis mellifera 8.9999999999999998E-33); similar to Nup62 CG6251-PA(XP_393232.3 Apis mellifera 8.9999999999999998E-33); hypothetical protein LOC394934(NP_001001989.1 Xenopus tropicalis 2.0000000000000002E-31); similar to nuclear pore complex glycoprotein p62(XP_691705.1 Danio rerio 4.0000000000000003E-31); similar to nuclear pore complex glycoprotein p62(XP_6…
1052	Transport and Golgi organization 12	NP_732807.1	Drosophila melanogaster	4e-14		hypothetical LOC594676(XP_799202.2 Strongylocentrotus purpuratus 1.9999999999999999E-29); hypothetical LOC594676(XP_799202.2 Strongylocentrotus purpuratus 1.9999999999999999E-29); similar to LOC133308 protein(XP_788992.2 Strongylocentrotus purpuratus 7.9999999999999995E-29); similar to LOC133308 protein(XP_788992.2 Strongylocentrotus purpuratus 7.9999999999999995E-29); hypothetical LOC461410(XP_0…
[truncated: 9,289 more rows]
