# Supplementary material for: Genomic resources for Myzus persicae: EST sequencing, SNP identification, and microarray design
Source: BMC Genomics. 2007 Nov 16;8:423. doi: 10.1186/1471-2164-8-423 (PMC2213679; doi:10.1186/1471-2164-8-423)
Supplement: Additional file 3 — Full listing of M. persicae ESTs, along with the source cDNA libraries. This table lists accession numbers of all ESTs sequenced in this study, in association with the contig to which they belong and the library from which they are derived. [file 1471-2164-8-423-S3.xls]

## Sheet: Sheet1
Additional File 3: Full listing of all M. persicae ESTs, along with the source cDNA libraries
contig ID	cluster ID	est ID	EST name	EST Accession	library
2321	30	1	w10a10_M13F	DW010205	MpW
3925	3675	2	w10a11_M13F	DW010206	MpW
1	1	3	w10a12_M13F	DW010207	MpW
3207	47	4	w10a14_M13F	DW010208	MpW
3346	558	5	w10a15_M13F	DW010209	MpW
3087	39	6	w10a16_M13F	DW010210	MpW
3879	962	7	w10a17_M13F	DW010211	MpW
3122	413	8	w10a18_M13F	DW010212	MpW
168	113	9	w10a19_M13F	DW010213	MpW
2071	277	10	w10a1_M13F	DW010214	MpW
1079	19	11	w10a21_M13F	DW010215	MpW
2444	3114	12	w10a23_M13F	DW010216	MpW
37	1022	13	w10a24_M13F	DW010217	MpW
1302	209	14	w10a3_M13F	DW010218	MpW
1198	200	15	w10a4_M13F	DW010219	MpW
2583	324	16	w10a5_M13F	DW010220	MpW
3267	50	17	w10a6_M13F	DW010221	MpW
3926	3676	18	w10a7_M13F	DW010222	MpW
3180	45	19	w10a8_M13F	DW010223	MpW
3575	72	20	w10a9_M13F	DW010224	MpW
3239	492	21	w10b10_M13F	DW010225	MpW
2753	34	22	w10b11_M13F	DW010226	MpW
883	173	23	w10b12_M13F	DW010227	MpW
2969	36	24	w10b13_M13F	DW010228	MpW
3363	569	25	w10b14_M13F	DW010229	MpW
3764	869	26	w10b15_M13F	DW010230	MpW
3116	41	27	w10b16_M13F	DW010231	MpW
3408	6	28	w10b17_M13F	DW010232	MpW
1843	2567	29	w10b18_M13F	DW010233	MpW
39	1024	30	w10b19_M13F	DW010234	MpW
3927	3677	31	w10b1_M13F	DW010235	MpW
326	126	32	w10b21_M13F	DW010236	MpW
3762	867	33	w10b22_M13F	DW010237	MpW
568	146	34	w10b23_M13F	DW010238	MpW
782	1644	35	w10b24_M13F	DW010239	MpW
2969	36	36	w10b2_M13F	DW010240	MpW
3172	445	37	w10b3_M13F	DW010241	MpW
640	152	38	w10b4_M13F	DW010242	MpW
3240	493	39	w10b5_M13F	DW010243	MpW
105	108	40	w10b6_M13F	DW010244	MpW
3378	58	41	w10b7_M13F	DW010245	MpW
3271	502	42	w10b8_M13F	DW010246	MpW
3544	70	43	w10b9_M13F	DW010247	MpW
680	1555	44	w10c10_M13F	DW010248	MpW
363	129	45	w10c11_M13F	DW010249	MpW
1994	27	46	w10c12_M13F	DW010250	MpW
3324	543	47	w10c13_M13F	DW010251	MpW
895	174	48	w10c14_M13F	DW010252	MpW
269	1209	49	w10c15_M13F	DW010253	MpW
3650	78	50	w10c16_M13F	DW010254	MpW
3928	3678	51	w10c18_M13F	DW010255	MpW
3679	800	52	w10c19_M13F	DW010256	MpW
3929	3679	53	w10c1_M13F	DW010257	MpW
1	1	54	w10c20_M13F	DW010258	MpW
3679	800	55	w10c21_M13F	DW010259	MpW
3364	57	56	w10c22_M13F	DW010260	MpW
3930	3680	57	w10c2_M13F	DW010261	MpW
743	161	58	w10c3_M13F	DW010262	MpW
651	153	59	w10c4_M13F	DW010263	MpW
3064	376	60	w10c6_M13F	DW010264	MpW
2955	3588	61	w10c7_M13F	DW010265	MpW
3931	3681	62	w10c8_M13F	DW010266	MpW
3813	909	63	w10c9_M13F	DW010267	MpW
3093	394	64	w10d10_M13F	DW010268	MpW
3932	3682	65	w10d11_M13F	DW010269	MpW
3933	3683	66	w10d12_M13F	DW010270	MpW
2469	3137	67	w10d13_M13F	DW010271	MpW
3934	330	68	w10d14_M13F	DW010272	MpW
3935	3684	69	w10d15_M13F	DW010273	MpW
545	1441	70	w10d16_M13F	DW010274	MpW
376	130	71	w10d17_M13F	DW010275	MpW
2734	3380	72	w10d18_M13F	DW010276	MpW
3936	3685	73	w10d19_M13F	DW010277	MpW
3801	9	74	w10d1_M13F	DW010278	MpW
333	1266	75	w10d20_M13F	DW010279	MpW
60	1042	76	w10d21_M13F	DW010280	MpW
883	173	77	w10d22_M13F	DW010281	MpW
1414	2187	78	w10d2_M13F	DW010282	MpW
1658	24	79	w10d3_M13F	DW010283	MpW
731	16	80	w10d4_M13F	DW010284	MpW
2236	292	81	w10d5_M13F	DW010285	MpW
320	1254	82	w10d6_M13F	DW010286	MpW
205	116	83	w10d7_M13F	DW010287	MpW
3077	382	84	w10d8_M13F	DW010288	MpW
205	116	85	w10d9_M13F	DW010289	MpW
1	1	86	w10e10_M13F	DW010290	MpW
2735	3381	87	w10e11_M13F	DW010291	MpW
3937	3686	88	w10e12_M13F	DW010292	MpW
975	181	89	w10e13_M13F	DW010293	MpW
2430	310	90	w10e14_M13F	DW010294	MpW
1429	22	91	w10e15_M13F	DW010295	MpW
3725	835	92	w10e16_M13F	DW010296	MpW
1894	261	93	w10e17_M13F	DW010297	MpW
3170	443	94	w10e18_M13F	DW010298	MpW
2319	3	95	w10e19_M13F	DW010299	MpW
3164	44	96	w10e1_M13F	DW010300	MpW
2552	321	97	w10e20_M13F	DW010301	MpW
2169	286	98	w10e21_M13F	DW010302	MpW
3047	367	99	w10e22_M13F	DW010303	MpW
3050	3672	100	w10e23_M13F	DW010304	MpW
181	114	101	w10e24_M13F	DW010305	MpW
80	106	102	w10e2_M13F	DW010306	MpW
1894	261	103	w10e3_M13F	DW010307	MpW
191	1148	104	w10e4_M13F	DW010308	MpW
3118	411	105	w10e5_M13F	DW010309	MpW
1671	241	106	w10e6_M13F	DW010310	MpW
2926	356	107	w10e7_M13F	DW010311	MpW
1860	2580	108	w10e8_M13F	DW010312	MpW
2041	2741	109	w10e9_M13F	DW010313	MpW
3765	87	110	w10f10_M13F	DW010314	MpW
3319	54	111	w10f11_M13F	DW010315	MpW
3938	3687	112	w10f12_M13F	DW010316	MpW
3385	585	113	w10f13_M13F	DW010317	MpW
2104	28	114	w10f14_M13F	DW010318	MpW
1	1	115	w10f15_M13F	DW010319	MpW
1	1	116	w10f16_M13F	DW010320	MpW
1	1	117	w10f17_M13F	DW010321	MpW
3164	44	118	w10f18_M13F	DW010322	MpW
3452	63	119	w10f19_M13F	DW010323	MpW
1560	2312	120	w10f1_M13F	DW010324	MpW
3433	615	121	w10f20_M13F	DW010325	MpW
3939	3688	122	w10f21_M13F	DW010326	MpW
1194	2	123	w10f23_M13F	DW010327	MpW
1132	1946	124	w10f24_M13F	DW010328	MpW
3940	418	125	w10f2_M13F	DW010329	MpW
3941	3689	126	w10f4_M13F	DW010330	MpW
1194	2	127	w10f5_M13F	DW010331	MpW
3942	3690	128	w10f7_M13F	DW010332	MpW
793	1654	129	w10f8_M13F	DW010333	MpW
964	180	130	w10f9_M13F	DW010334	MpW
3943	45	131	w10g10_M13F	DW010335	MpW
3675	8	132	w10g12_M13F	DW010336	MpW
3560	71	133	w10g13_M13F	DW010337	MpW
3944	3691	134	w10g14_M13F	DW010338	MpW
3294	52	135	w10g15_M13F	DW010339	MpW
3945	3692	136	w10g16_M13F	DW010340	MpW
413	133	137	w10g17_M13F	DW010341	MpW
2060	276	138	w10g18_M13F	DW010342	MpW
519	142	139	w10g1_M13F	DW010343	MpW
220	1171	140	w10g20_M13F	DW010344	MpW
3452	63	141	w10g21_M13F	DW010345	MpW
3236	49	142	w10g22_M13F	DW010346	MpW
3650	78	143	w10g2_M13F	DW010347	MpW
187	1144	144	w10g3_M13F	DW010348	MpW
3083	387	145	w10g4_M13F	DW010349	MpW
1542	23	146	w10g5_M13F	DW010350	MpW
731	16	147	w10g6_M13F	DW010351	MpW
2420	309	148	w10g8_M13F	DW010352	MpW
3657	785	149	w10g9_M13F	DW010353	MpW
3946	3693	150	w10h10_M13F	DW010354	MpW
2376	305	151	w10h11_M13F	DW010355	MpW
2321	30	152	w10h12_M13F	DW010356	MpW
3947	3694	153	w10h13_M13F	DW010357	MpW
3131	42	154	w10h14_M13F	DW010358	MpW
3220	48	155	w10h15_M13F	DW010359	MpW
580	147	156	w10h16_M13F	DW010360	MpW
731	16	157	w10h17_M13F	DW010361	MpW
3948	3695	158	w10h18_M13F	DW010362	MpW
3949	3696	159	w10h19_M13F	DW010363	MpW
3703	82	160	w10h1_M13F	DW010364	MpW
1	1	161	w10h20_M13F	DW010365	MpW
1	1	162	w10h21_M13F	DW010366	MpW
3236	49	163	w10h22_M13F	DW010367	MpW
3478	650	164	w10h2_M13F	DW010368	MpW
1194	2	165	w10h3_M13F	DW010369	MpW
3582	726	166	w10h4_M13F	DW010370	MpW
2412	3082	167	w10h5_M13F	DW010371	MpW
3104	40	168	w10h6_M13F	DW010372	MpW
2905	354	169	w10h7_M13F	DW010373	MpW
3501	67	170	w10h8_M13F	DW010374	MpW
643	1522	171	w10h9_M13F	DW010375	MpW
3515	68	172	w10i10_M13F	DW010376	MpW
3656	784	173	w10i11_M13F	DW010377	MpW
1194	2	174	w10i12_M13F	DW010378	MpW
105	108	175	w10i13_M13F	DW010379	MpW
1719	2457	176	w10i14_M13F	DW010380	MpW
3454	631	177	w10i15_M13F	DW010381	MpW
3236	49	178	w10i16_M13F	DW010382	MpW
1813	254	179	w10i17_M13F	DW010383	MpW
2547	3205	180	w10i18_M13F	DW010384	MpW
1818	2544	181	w10i19_M13F	DW010385	MpW
2647	33	182	w10i1_M13F	DW010386	MpW
3515	68	183	w10i20_M13F	DW010387	MpW
3950	3697	184	w10i21_M13F	DW010388	MpW
3208	470	185	w10i22_M13F	DW010389	MpW
1	1	186	w10i23_M13F	DW010390	MpW
2547	3205	187	w10i24_M13F	DW010391	MpW
2442	3111	188	w10i2_M13F	DW010392	MpW
3612	751	189	w10i3_M13F	DW010393	MpW
369	1295	190	w10i4_M13F	DW010394	MpW
3612	751	191	w10i5_M13F	DW010395	MpW
3951	3698	192	w10i6_M13F	DW010396	MpW
1656	24	193	w10i7_M13F	DW010397	MpW
1811	2538	194	w10i8_M13F	DW010398	MpW
1639	2385	195	w10j10_M13F	DW010399	MpW
3952	3699	196	w10j11_M13F	DW010400	MpW
3953	3700	197	w10j12_M13F	DW010401	MpW
3624	76	198	w10j13_M13F	DW010402	MpW
3489	66	199	w10j14_M13F	DW010403	MpW
3116	41	200	w10j15_M13F	DW010404	MpW
2006	271	201	w10j16_M13F	DW010405	MpW
563	1456	202	w10j18_M13F	DW010406	MpW
777	164	203	w10j19_M13F	DW010407	MpW
3675	8	204	w10j1_M13F	DW010408	MpW
3364	57	205	w10j20_M13F	DW010409	MpW
3210	472	206	w10j21_M13F	DW010410	MpW
2969	36	207	w10j22_M13F	DW010411	MpW
2517	3180	208	w10j24_M13F	DW010412	MpW
3954	3701	209	w10j2_M13F	DW010413	MpW
3117	410	210	w10j3_M13F	DW010414	MpW
3540	698	211	w10j4_M13F	DW010415	MpW
3405	6	212	w10j6_M13F	DW010416	MpW
1	1	213	w10j8_M13F	DW010417	MpW
362	1289	214	w10j9_M13F	DW010418	MpW
3955	3702	215	w10k10_M13F	DW010419	MpW
1315	2100	216	w10k11_M13F	DW010420	MpW
2319	3	217	w10k12_M13F	DW010421	MpW
3334	55	218	w10k13_M13F	DW010422	MpW
155	1119	219	w10k14_M13F	DW010423	MpW
3838	93	220	w10k15_M13F	DW010424	MpW
963	18	221	w10k16_M13F	DW010425	MpW
427	1341	222	w10k17_M13F	DW010426	MpW
2864	3503	223	w10k18_M13F	DW010427	MpW
3739	847	224	w10k19_M13F	DW010428	MpW
3560	71	225	w10k1_M13F	DW010429	MpW
2321	30	227	w10k21_M13F	DW010431	MpW
144	111	228	w10k22_M13F	DW010432	MpW
3262	5	229	w10k2_M13F	DW010433	MpW
3956	24	230	w10k3_M13F	DW010434	MpW
3761	866	231	w10k4_M13F	DW010435	MpW
3540	698	232	w10k5_M13F	DW010436	MpW
2082	278	233	w10k6_M13F	DW010437	MpW
3801	9	234	w10k7_M13F	DW010438	MpW
495	14	235	w10k8_M13F	DW010439	MpW
413	133	236	w10k9_M13F	DW010440	MpW
1194	2	237	w10l10_M13F	DW010441	MpW
3957	2955	238	w10l11_M13F	DW010442	MpW
1947	266	239	w10l12_M13F	DW010443	MpW
3377	579	240	w10l13_M13F	DW010444	MpW
3307	53	241	w10l14_M13F	DW010445	MpW
1194	2	242	w10l15_M13F	DW010446	MpW
1666	2406	243	w10l16_M13F	DW010447	MpW
1254	2048	244	w10l17_M13F	DW010448	MpW
1	1	245	w10l18_M13F	DW010449	MpW
1417	219	246	w10l19_M13F	DW010450	MpW
2260	2942	247	w10l1_M13F	DW010451	MpW
3706	821	248	w10l20_M13F	DW010452	MpW
3958	3703	249	w10l21_M13F	DW010453	MpW
2647	33	250	w10l22_M13F	DW010454	MpW
3438	62	251	w10l2_M13F	DW010455	MpW
3333	549	252	w10l3_M13F	DW010456	MpW
3757	862	253	w10l4_M13F	DW010457	MpW
3349	56	254	w10l5_M13F	DW010458	MpW
3100	4	255	w10l7_M13F	DW010459	MpW
3349	56	256	w10l8_M13F	DW010460	MpW
3164	44	257	w10l9_M13F	DW010461	MpW
3539	697	258	w10m10_M13F	DW010462	MpW
3580	724	259	w10m11_M13F	DW010463	MpW
3071	38	260	w10m12_M13F	DW010464	MpW
3749	856	261	w10m13_M13F	DW010465	MpW
858	171	262	w10m14_M13F	DW010466	MpW
3210	472	263	w10m15_M13F	DW010467	MpW
2364	304	264	w10m16_M13F	DW010468	MpW
697	157	265	w10m17_M13F	DW010469	MpW
1735	247	266	w10m18_M13F	DW010470	MpW
1768	25	267	w10m19_M13F	DW010471	MpW
2767	3414	268	w10m1_M13F	DW010472	MpW
1994	27	269	w10m20_M13F	DW010473	MpW
3541	699	270	w10m21_M13F	DW010474	MpW
3149	43	271	w10m22_M13F	DW010475	MpW
2081	2779	272	w10m23_M13F	DW010476	MpW
3283	511	273	w10m24_M13F	DW010477	MpW
3662	79	274	w10m2_M13F	DW010478	MpW
186	1143	275	w10m3_M13F	DW010479	MpW
3495	665	276	w10m4_M13F	DW010480	MpW
1781	2510	277	w10m5_M13F	DW010481	MpW
1313	21	278	w10m6_M13F	DW010482	MpW
3959	3704	279	w10m7_M13F	DW010483	MpW
3960	3705	280	w10m8_M13F	DW010484	MpW
3207	47	281	w10m9_M13F	DW010485	MpW
3961	3706	282	w10n10_M13F	DW010486	MpW
105	108	283	w10n11_M13F	DW010487	MpW
144	111	284	w10n12_M13F	DW010488	MpW
1994	27	285	w10n13_M13F	DW010489	MpW
3477	65	286	w10n14_M13F	DW010490	MpW
3962	3707	287	w10n15_M13F	DW010491	MpW
3963	319	288	w10n16_M13F	DW010492	MpW
1194	2	289	w10n17_M13F	DW010493	MpW
241	1189	290	w10n18_M13F	DW010494	MpW
3765	87	291	w10n19_M13F	DW010495	MpW
3280	51	292	w10n1_M13F	DW010496	MpW
3131	42	293	w10n20_M13F	DW010497	MpW
2297	298	294	w10n21_M13F	DW010498	MpW
1101	1919	295	w10n23_M13F	DW010499	MpW
3851	94	296	w10n24_M13F	DW010500	MpW
1995	27	297	w10n2_M13F	DW010501	MpW
2395	3067	298	w10n3_M13F	DW010502	MpW
997	1828	299	w10n4_M13F	DW010503	MpW
3083	387	300	w10n5_M13F	DW010504	MpW
3964	3708	301	w10n6_M13F	DW010505	MpW
3733	842	302	w10n8_M13F	DW010506	MpW
3965	3709	303	w10n9_M13F	DW010507	MpW
2016	2719	304	w10o11_M13F	DW010508	MpW
301	1237	305	w10o12_M13F	DW010509	MpW
508	141	306	w10o13_M13F	DW010510	MpW
1936	265	307	w10o15_M13F	DW010511	MpW
1994	27	308	w10o16_M13F	DW010512	MpW
1351	2132	309	w10o17_M13F	DW010513	MpW
3079	384	310	w10o19_M13F	DW010514	MpW
2050	275	311	w10o1_M13F	DW010515	MpW
3966	3710	312	w10o20_M13F	DW010516	MpW
2992	362	313	w10o22_M13F	DW010517	MpW
889	1734	314	w10o2_M13F	DW010518	MpW
3967	137	315	w10o3_M13F	DW010519	MpW
3900	98	316	w10o4_M13F	DW010520	MpW
3838	93	317	w10o5_M13F	DW010521	MpW
731	16	319	w10o7_M13F	DW010523	MpW
363	129	320	w10o8_M13F	DW010524	MpW
257	120	321	w10o9_M13F	DW010525	MpW
2104	28	322	w10p10_M13F	DW010526	MpW
156	112	323	w10p11_M13F	DW010527	MpW
3403	6	324	w10p12_M13F	DW010528	MpW
3968	3711	325	w10p13_M13F	DW010529	MpW
3547	70	326	w10p15_M13F	DW010530	MpW
3533	691	327	w10p16_M13F	DW010531	MpW
201	1157	328	w10p17_M13F	DW010532	MpW
180	1139	329	w10p18_M13F	DW010533	MpW
1026	1853	330	w10p19_M13F	DW010534	MpW
1881	26	331	w10p1_M13F	DW010535	MpW
3236	49	332	w10p20_M13F	DW010536	MpW
3664	791	333	w10p21_M13F	DW010537	MpW
3645	775	334	w10p22_M13F	DW010538	MpW
697	157	335	w10p2_M13F	DW010539	MpW
132	110	336	w10p3_M13F	DW010540	MpW
1194	2	337	w10p4_M13F	DW010541	MpW
3969	3712	338	w10p5_M13F	DW010542	MpW
3970	3713	339	w10p6_M13F	DW010543	MpW
413	133	340	w10p8_M13F	DW010544	MpW
42	1026	341	w10p9_M13F	DW010545	MpW
2800	3442	342	w11a10_M13F	DW010546	MpW
1656	24	343	w11a11_M13F	DW010547	MpW
2962	3593	344	w11a12_M13F	DW010548	MpW
3971	29	345	w11a13_M13F	DW010549	MpW
2319	3	346	w11a14_M13F	DW010550	MpW
3268	500	347	w11a15_M13F	DW010551	MpW
260	1201	348	w11a17_M13F	DW010552	MpW
2234	2918	349	w11a18_M13F	DW010553	MpW
3211	473	350	w11a19_M13F	DW010554	MpW
2767	3414	351	w11a1_M13F	DW010555	MpW
3403	6	352	w11a20_M13F	DW010556	MpW
263	1203	353	w11a21_M13F	DW010557	MpW
3212	474	354	w11a22_M13F	DW010558	MpW
1659	240	355	w11a23_M13F	DW010559	MpW
1808	2535	356	w11a24_M13F	DW010560	MpW
3972	3714	357	w11a2_M13F	DW010561	MpW
3973	3715	358	w11a3_M13F	DW010562	MpW
3974	3716	359	w11a4_M13F	DW010563	MpW
3801	9	360	w11a5_M13F	DW010564	MpW
1601	235	361	w11a6_M13F	DW010565	MpW
3766	870	362	w11a7_M13F	DW010566	MpW
884	173	363	w11a8_M13F	DW010567	MpW
3364	57	364	w11a9_M13F	DW010568	MpW
3975	3717	365	w11b10_M13F	DW010569	MpW
1746	248	366	w11b11_M13F	DW010570	MpW
3308	530	367	w11b12_M13F	DW010571	MpW
1245	204	368	w11b13_M13F	DW010572	MpW
1541	23	369	w11b14_M13F	DW010573	MpW
3976	3718	370	w11b15_M13F	DW010574	MpW
3586	73	371	w11b16_M13F	DW010575	MpW
1195	2	372	w11b17_M13F	DW010576	MpW
241	1189	373	w11b18_M13F	DW010577	MpW
3742	85	374	w11b19_M13F	DW010578	MpW
3801	9	375	w11b1_M13F	DW010579	MpW
3977	78	376	w11b20_M13F	DW010580	MpW
895	174	377	w11b21_M13F	DW010581	MpW
3801	9	378	w11b22_M13F	DW010582	MpW
3268	500	379	w11b23_M13F	DW010583	MpW
3690	81	380	w11b24_M13F	DW010584	MpW
3206	469	381	w11b2_M13F	DW010585	MpW
3978	3719	382	w11b3_M13F	DW010586	MpW
3879	962	383	w11b4_M13F	DW010587	MpW
1194	2	384	w11b5_M13F	DW010588	MpW
3160	437	385	w11b7_M13F	DW010589	MpW
216	117	386	w11b8_M13F	DW010590	MpW
3979	3720	387	w11b9_M13F	DW010591	MpW
459	137	388	w11c10_M13F	DW010592	MpW
3513	678	389	w11c11_M13F	DW010593	MpW
3980	3721	390	w11c12_M13F	DW010594	MpW
1846	257	391	w11c13_M13F	DW010595	MpW
1	1	392	w11c15_M13F	DW010596	MpW
954	1791	393	w11c16_M13F	DW010597	MpW
1351	2132	394	w11c17_M13F	DW010598	MpW
439	1351	395	w11c18_M13F	DW010599	MpW
3981	3722	396	w11c19_M13F	DW010600	MpW
3893	974	397	w11c1_M13F	DW010601	MpW
2450	312	398	w11c20_M13F	DW010602	MpW
615	150	399	w11c21_M13F	DW010603	MpW
1022	185	400	w11c2_M13F	DW010604	MpW
3982	3723	401	w11c3_M13F	DW010605	MpW
3983	3724	402	w11c4_M13F	DW010606	MpW
2429	31	403	w11c5_M13F	DW010607	MpW
3628	763	404	w11c6_M13F	DW010608	MpW
3477	65	405	w11c7_M13F	DW010609	MpW
3164	44	406	w11c8_M13F	DW010610	MpW
1208	2008	407	w11c9_M13F	DW010611	MpW
3071	38	408	w11d10_M13F	DW010612	MpW
3632	766	409	w11d11_M13F	DW010613	MpW
3304	527	410	w11d12_M13F	DW010614	MpW
3108	403	411	w11d13_M13F	DW010615	MpW
3984	3725	412	w11d14_M13F	DW010616	MpW
3131	42	413	w11d15_M13F	DW010617	MpW
542	144	414	w11d16_M13F	DW010618	MpW
201	1157	415	w11d17_M13F	DW010619	MpW
436	135	416	w11d18_M13F	DW010620	MpW
105	108	417	w11d19_M13F	DW010621	MpW
3985	3726	418	w11d1_M13F	DW010622	MpW
3986	3727	419	w11d20_M13F	DW010623	MpW
1883	260	420	w11d21_M13F	DW010624	MpW
3382	583	421	w11d22_M13F	DW010625	MpW
3408	6	422	w11d2_M13F	DW010626	MpW
1136	195	423	w11d3_M13F	DW010627	MpW
3344	556	424	w11d4_M13F	DW010628	MpW
3194	46	425	w11d5_M13F	DW010629	MpW
3123	414	426	w11d6_M13F	DW010630	MpW
73	1053	427	w11d7_M13F	DW010631	MpW
3368	571	428	w11d8_M13F	DW010632	MpW
144	111	429	w11d9_M13F	DW010633	MpW
731	16	430	w11e10_M13F	DW010634	MpW
3987	803	432	w11e12_M13F	DW010636	MpW
1883	260	433	w11e13_M13F	DW010637	MpW
1	1	434	w11e14_M13F	DW010638	MpW
3988	3728	435	w11e15_M13F	DW010639	MpW
3090	391	436	w11e16_M13F	DW010640	MpW
3750	857	437	w11e18_M13F	DW010641	MpW
3378	58	438	w11e19_M13F	DW010642	MpW
3989	25	439	w11e1_M13F	DW010643	MpW
3990	3729	440	w11e20_M13F	DW010644	MpW
1656	24	441	w11e21_M13F	DW010645	MpW
3991	3730	442	w11e22_M13F	DW010646	MpW
3914	99	443	w11e23_M13F	DW010647	MpW
3992	3731	444	w11e24_M13F	DW010648	MpW
2319	3	445	w11e2_M13F	DW010649	MpW
449	1360	446	w11e4_M13F	DW010650	MpW
919	176	447	w11e5_M13F	DW010651	MpW
69	105	448	w11e6_M13F	DW010652	MpW
3116	41	449	w11e7_M13F	DW010653	MpW
1181	199	450	w11e8_M13F	DW010654	MpW
3993	3732	451	w11e9_M13F	DW010655	MpW
3408	6	452	w11f10_M13F	DW010656	MpW
483	139	453	w11f11_M13F	DW010657	MpW
3379	580	454	w11f12_M13F	DW010658	MpW
3334	55	455	w11f13_M13F	DW010659	MpW
2573	323	456	w11f15_M13F	DW010660	MpW
8	10	457	w11f17_M13F	DW010661	MpW
731	16	458	w11f18_M13F	DW010662	MpW
3994	3733	459	w11f19_M13F	DW010663	MpW
3781	883	460	w11f1_M13F	DW010664	MpW
80	106	461	w11f20_M13F	DW010665	MpW
3283	511	462	w11f21_M13F	DW010666	MpW
440	1352	463	w11f22_M13F	DW010667	MpW
132	110	464	w11f24_M13F	DW010668	MpW
1590	234	465	w11f2_M13F	DW010669	MpW
597	1485	466	w11f3_M13F	DW010670	MpW
640	152	467	w11f4_M13F	DW010671	MpW
1005	1835	468	w11f5_M13F	DW010672	MpW
376	130	469	w11f6_M13F	DW010673	MpW
1691	243	470	w11f7_M13F	DW010674	MpW
519	142	471	w11f8_M13F	DW010675	MpW
1	1	472	w11f9_M13F	DW010676	MpW
2319	3	473	w11g10_M13F	DW010677	MpW
272	1210	474	w11g11_M13F	DW010678	MpW
123	1094	475	w11g12_M13F	DW010679	MpW
519	142	476	w11g13_M13F	DW010680	MpW
971	1806	477	w11g14_M13F	DW010681	MpW
130	11	478	w11g15_M13F	DW010682	MpW
3055	37	479	w11g16_M13F	DW010683	MpW
3696	814	480	w11g17_M13F	DW010684	MpW
3995	3734	481	w11g18_M13F	DW010685	MpW
111	1085	482	w11g19_M13F	DW010686	MpW
3675	8	483	w11g1_M13F	DW010687	MpW
3875	96	484	w11g20_M13F	DW010688	MpW
413	133	485	w11g21_M13F	DW010689	MpW
1125	194	486	w11g22_M13F	DW010690	MpW
1429	22	487	w11g2_M13F	DW010691	MpW
3524	685	488	w11g3_M13F	DW010692	MpW
3996	3735	489	w11g4_M13F	DW010693	MpW
3997	3736	490	w11g6_M13F	DW010694	MpW
2364	304	491	w11g8_M13F	DW010695	MpW
2211	2896	492	w11g9_M13F	DW010696	MpW
3716	83	493	w11h10_M13F	DW010697	MpW
3486	657	494	w11h11_M13F	DW010698	MpW
588	1477	495	w11h12_M13F	DW010699	MpW
3998	6	496	w11h13_M13F	DW010700	MpW
1881	26	497	w11h14_M13F	DW010701	MpW
3999	3737	498	w11h16_M13F	DW010702	MpW
799	166	499	w11h17_M13F	DW010703	MpW
3335	55	500	w11h18_M13F	DW010704	MpW
1982	269	501	w11h19_M13F	DW010705	MpW
3610	75	502	w11h1_M13F	DW010706	MpW
2882	352	503	w11h20_M13F	DW010707	MpW
3220	48	504	w11h21_M13F	DW010708	MpW
3408	6	505	w11h22_M13F	DW010709	MpW
3765	87	506	w11h2_M13F	DW010710	MpW
2538	32	507	w11h3_M13F	DW010711	MpW
4000	3112	508	w11h4_M13F	DW010712	MpW
2321	30	509	w11h6_M13F	DW010713	MpW
3280	51	510	w11h7_M13F	DW010714	MpW
3100	4	511	w11h8_M13F	DW010715	MpW
2319	3	512	w11h9_M13F	DW010716	MpW
1557	231	513	w11i10_M13F	DW010717	MpW
3201	464	514	w11i11_M13F	DW010718	MpW
663	154	515	w11i12_M13F	DW010719	MpW
9	100	516	w11i13_M13F	DW010720	MpW
4001	3738	517	w11i14_M13F	DW010721	MpW
3826	92	518	w11i15_M13F	DW010722	MpW
2278	2961	519	w11i16_M13F	DW010723	MpW
669	1545	520	w11i18_M13F	DW010724	MpW
1613	236	521	w11i19_M13F	DW010725	MpW
2319	3	522	w11i1_M13F	DW010726	MpW
4002	3739	523	w11i20_M13F	DW010727	MpW
495	14	524	w11i21_M13F	DW010728	MpW
810	167	525	w11i22_M13F	DW010729	MpW
158	1120	526	w11i23_M13F	DW010730	MpW
732	160	527	w11i24_M13F	DW010731	MpW
2082	278	528	w11i2_M13F	DW010732	MpW
3333	549	529	w11i4_M13F	DW010733	MpW
2319	3	530	w11i5_M13F	DW010734	MpW
3244	496	531	w11i6_M13F	DW010735	MpW
519	142	532	w11i7_M13F	DW010736	MpW
2214	29	533	w11i8_M13F	DW010737	MpW
3246	497	534	w11j10_M13F	DW010738	MpW
4003	230	535	w11j12_M13F	DW010739	MpW
1562	2314	536	w11j14_M13F	DW010740	MpW
3419	604	538	w11j16_M13F	DW010742	MpW
1465	223	539	w11j17_M13F	DW010743	MpW
271	121	540	w11j19_M13F	DW010744	MpW
3586	73	541	w11j1_M13F	DW010745	MpW
3525	686	542	w11j20_M13F	DW010746	MpW
1	1	543	w11j21_M13F	DW010747	MpW
3405	6	544	w11j22_M13F	DW010748	MpW
1666	2406	545	w11j23_M13F	DW010749	MpW
3286	514	546	w11j24_M13F	DW010750	MpW
1194	2	547	w11j2_M13F	DW010751	MpW
3376	578	548	w11j3_M13F	DW010752	MpW
284	1221	549	w11j4_M13F	DW010753	MpW
3339	553	550	w11j5_M13F	DW010754	MpW
761	1625	551	w11j6_M13F	DW010755	MpW
3408	6	552	w11j7_M13F	DW010756	MpW
459	137	553	w11j9_M13F	DW010757	MpW
4004	3740	554	w11k10_M13F	DW010758	MpW
3515	68	555	w11k12_M13F	DW010759	MpW
3716	83	556	w11k13_M13F	DW010760	MpW
1881	26	557	w11k14_M13F	DW010761	MpW
1835	256	558	w11k15_M13F	DW010762	MpW
1194	2	559	w11k16_M13F	DW010763	MpW
542	144	560	w11k17_M13F	DW010764	MpW
205	116	561	w11k19_M13F	DW010765	MpW
3246	497	562	w11k1_M13F	DW010766	MpW
3754	86	563	w11k20_M13F	DW010767	MpW
4005	3741	564	w11k21_M13F	DW010768	MpW
4006	3742	565	w11k22_M13F	DW010769	MpW
3675	8	566	w11k2_M13F	DW010770	MpW
496	14	567	w11k3_M13F	DW010771	MpW
3378	58	568	w11k4_M13F	DW010772	MpW
4007	3743	569	w11k5_M13F	DW010773	MpW
2194	2881	570	w11k6_M13F	DW010774	MpW
4008	3744	571	w11k7_M13F	DW010775	MpW
3716	83	572	w11k8_M13F	DW010776	MpW
422	1337	573	w11k9_M13F	DW010777	MpW
1465	223	574	w11l11_M13F	DW010778	MpW
1194	2	575	w11l13_M13F	DW010779	MpW
3512	677	576	w11l14_M13F	DW010780	MpW
731	16	577	w11l15_M13F	DW010781	MpW
3524	685	578	w11l16_M13F	DW010782	MpW
3149	43	579	w11l17_M13F	DW010783	MpW
591	148	580	w11l19_M13F	DW010784	MpW
4009	3745	581	w11l1_M13F	DW010785	MpW
234	1183	582	w11l21_M13F	DW010786	MpW
4010	3746	583	w11l22_M13F	DW010787	MpW
3801	9	584	w11l2_M13F	DW010788	MpW
211	1165	585	w11l3_M13F	DW010789	MpW
254	12	586	w11l4_M13F	DW010790	MpW
519	142	587	w11l5_M13F	DW010791	MpW
568	146	588	w11l6_M13F	DW010792	MpW
530	143	589	w11l7_M13F	DW010793	MpW
3238	491	590	w11l8_M13F	DW010794	MpW
3267	50	591	w11l9_M13F	DW010795	MpW
271	121	592	w11m10_M13F	DW010796	MpW
2145	2837	593	w11m12_M13F	DW010797	MpW
3543	7	594	w11m13_M13F	DW010798	MpW
3387	587	595	w11m14_M13F	DW010799	MpW
1252	2046	596	w11m15_M13F	DW010800	MpW
3542	7	597	w11m16_M13F	DW010801	MpW
1656	24	598	w11m17_M13F	DW010802	MpW
681	1556	599	w11m18_M13F	DW010803	MpW
4011	3747	600	w11m1_M13F	DW010804	MpW
1091	191	601	w11m20_M13F	DW010805	MpW
8	10	602	w11m21_M13F	DW010806	MpW
2321	30	603	w11m22_M13F	DW010807	MpW
303	1239	604	w11m23_M13F	DW010808	MpW
4012	43	605	w11m24_M13F	DW010809	MpW
1129	1943	606	w11m3_M13F	DW010810	MpW
2319	3	607	w11m5_M13F	DW010811	MpW
3236	49	608	w11m6_M13F	DW010812	MpW
3246	497	609	w11m7_M13F	DW010813	MpW
3194	46	610	w11m8_M13F	DW010814	MpW
731	16	611	w11m9_M13F	DW010815	MpW
2482	315	612	w11n10_M13F	DW010816	MpW
3783	885	613	w11n13_M13F	DW010817	MpW
3077	382	614	w11n14_M13F	DW010818	MpW
1419	2191	615	w11n15_M13F	DW010819	MpW
3515	68	616	w11n16_M13F	DW010820	MpW
470	138	617	w11n17_M13F	DW010821	MpW
1941	2653	618	w11n18_M13F	DW010822	MpW
2712	336	619	w11n19_M13F	DW010823	MpW
204	116	620	w11n20_M13F	DW010824	MpW
2562	322	621	w11n21_M13F	DW010825	MpW
3172	445	622	w11n22_M13F	DW010826	MpW
3801	9	623	w11n23_M13F	DW010827	MpW
4013	3748	624	w11n24_M13F	DW010828	MpW
2796	344	625	w11n2_M13F	DW010829	MpW
1198	200	626	w11n3_M13F	DW010830	MpW
786	1648	627	w11n4_M13F	DW010831	MpW
3395	594	628	w11n5_M13F	DW010832	MpW
3675	8	629	w11n7_M13F	DW010833	MpW
4014	3749	630	w11n8_M13F	DW010834	MpW
3446	625	631	w11n9_M13F	DW010835	MpW
4015	3750	632	w11o10_M13F	DW010836	MpW
3239	492	633	w11o11_M13F	DW010837	MpW
3459	636	634	w11o12_M13F	DW010838	MpW
2883	352	635	w11o13_M13F	DW010839	MpW
2926	356	636	w11o14_M13F	DW010840	MpW
3116	41	637	w11o15_M13F	DW010841	MpW
1010	184	638	w11o16_M13F	DW010842	MpW
299	1235	639	w11o17_M13F	DW010843	MpW
864	1714	640	w11o18_M13F	DW010844	MpW
4016	3751	641	w11o19_M13F	DW010845	MpW
1873	2592	642	w11o1_M13F	DW010846	MpW
615	150	643	w11o21_M13F	DW010847	MpW
2594	325	644	w11o2_M13F	DW010848	MpW
3887	97	645	w11o3_M13F	DW010849	MpW
4017	3752	646	w11o4_M13F	DW010850	MpW
2728	3375	647	w11o6_M13F	DW010851	MpW
2050	275	648	w11o7_M13F	DW010852	MpW
153	1117	649	w11o8_M13F	DW010853	MpW
3593	735	650	w11o9_M13F	DW010854	MpW
3230	485	651	w11p10_M13F	DW010855	MpW
162	1124	652	w11p11_M13F	DW010856	MpW
825	1682	653	w11p12_M13F	DW010857	MpW
3096	397	654	w11p13_M13F	DW010858	MpW
3917	992	655	w11p14_M13F	DW010859	MpW
3900	98	656	w11p15_M13F	DW010860	MpW
4018	3753	657	w11p16_M13F	DW010861	MpW
2675	3325	658	w11p17_M13F	DW010862	MpW
4019	3754	659	w11p18_M13F	DW010863	MpW
4020	3755	660	w11p19_M13F	DW010864	MpW
3762	867	661	w11p1_M13F	DW010865	MpW
3777	88	662	w11p20_M13F	DW010866	MpW
1067	189	663	w11p21_M13F	DW010867	MpW
2722	337	664	w11p22_M13F	DW010868	MpW
1881	26	665	w11p2_M13F	DW010869	MpW
1622	2368	666	w11p3_M13F	DW010870	MpW
1791	252	667	w11p5_M13F	DW010871	MpW
130	11	668	w11p6_M13F	DW010872	MpW
2583	324	669	w11p7_M13F	DW010873	MpW
505	1407	670	w11p8_M13F	DW010874	MpW
2707	3355	671	w11p9_M13F	DW010875	MpW
3516	68	672	w12a11_M13F	DW010876	MpW
202	1158	673	w12a12_M13F	DW010877	MpW
2501	3166	674	w12a15_M13F	DW010878	MpW
3418	603	675	w12a16_M13F	DW010879	MpW
3838	93	676	w12a18_M13F	DW010880	MpW
1425	2197	677	w12a19_M13F	DW010881	MpW
236	1185	678	w12a20_M13F	DW010882	MpW
2516	318	679	w12a21_M13F	DW010883	MpW
4021	3756	680	w12a22_M13F	DW010884	MpW
3349	56	681	w12a23_M13F	DW010885	MpW
3801	9	682	w12a24_M13F	DW010886	MpW
4022	3757	683	w12a2_M13F	DW010887	MpW
1194	2	684	w12a4_M13F	DW010888	MpW
1	1	685	w12a5_M13F	DW010889	MpW
731	16	686	w12a6_M13F	DW010890	MpW
4023	3758	687	w12a7_M13F	DW010891	MpW
3156	434	688	w12a8_M13F	DW010892	MpW
242	119	689	w12a9_M13F	DW010893	MpW
326	126	690	w12b10_M13F	DW010894	MpW
1313	21	691	w12b11_M13F	DW010895	MpW
497	140	692	w12b12_M13F	DW010896	MpW
307	1242	693	w12b13_M13F	DW010897	MpW
615	150	694	w12b14_M13F	DW010898	MpW
1541	23	695	w12b15_M13F	DW010899	MpW
3586	73	696	w12b16_M13F	DW010900	MpW
2071	277	697	w12b17_M13F	DW010901	MpW
732	160	698	w12b18_M13F	DW010902	MpW
4024	3759	699	w12b19_M13F	DW010903	MpW
1162	1973	700	w12b1_M13F	DW010904	MpW
3765	87	701	w12b20_M13F	DW010905	MpW
2646	3299	702	w12b22_M13F	DW010906	MpW
3404	6	703	w12b23_M13F	DW010907	MpW
3207	47	704	w12b24_M13F	DW010908	MpW
1	1	705	w12b2_M13F	DW010909	MpW
3412	6	706	w12b3_M13F	DW010910	MpW
1	1	707	w12b4_M13F	DW010911	MpW
3180	45	708	w12b5_M13F	DW010912	MpW
952	179	709	w12b6_M13F	DW010913	MpW
3412	6	710	w12b7_M13F	DW010914	MpW
285	1222	711	w12b8_M13F	DW010915	MpW
1656	24	712	w12b9_M13F	DW010916	MpW
1546	230	713	w12c10_M13F	DW010917	MpW
4025	332	714	w12c11_M13F	DW010918	MpW
568	146	715	w12c12_M13F	DW010919	MpW
3565	714	716	w12c13_M13F	DW010920	MpW
1882	260	717	w12c14_M13F	DW010921	MpW
3675	8	718	w12c15_M13F	DW010922	MpW
3640	770	719	w12c16_M13F	DW010923	MpW
3675	8	720	w12c18_M13F	DW010924	MpW
1568	232	721	w12c19_M13F	DW010925	MpW
3386	586	722	w12c1_M13F	DW010926	MpW
459	137	723	w12c20_M13F	DW010927	MpW
3703	82	724	w12c21_M13F	DW010928	MpW
4026	3760	725	w12c2_M13F	DW010929	MpW
1151	1963	726	w12c3_M13F	DW010930	MpW
4027	3761	727	w12c4_M13F	DW010931	MpW
3267	50	728	w12c7_M13F	DW010932	MpW
3790	890	729	w12c8_M13F	DW010933	MpW
3493	663	730	w12c9_M13F	DW010934	MpW
2319	3	731	w12d10_M13F	DW010935	MpW
3405	6	732	w12d11_M13F	DW010936	MpW
514	1415	733	w12d12_M13F	DW010937	MpW
1882	260	734	w12d13_M13F	DW010938	MpW
2601	3256	735	w12d14_M13F	DW010939	MpW
722	1592	736	w12d15_M13F	DW010940	MpW
3403	6	737	w12d16_M13F	DW010941	MpW
2429	31	738	w12d17_M13F	DW010942	MpW
1544	230	739	w12d19_M13F	DW010943	MpW
663	154	740	w12d1_M13F	DW010944	MpW
181	114	741	w12d20_M13F	DW010945	MpW
2111	2805	742	w12d21_M13F	DW010946	MpW
1691	243	743	w12d22_M13F	DW010947	MpW
1744	2478	744	w12d2_M13F	DW010948	MpW
584	1473	745	w12d3_M13F	DW010949	MpW
485	1390	746	w12d6_M13F	DW010950	MpW
3233	487	747	w12d7_M13F	DW010951	MpW
3575	72	748	w12d8_M13F	DW010952	MpW
3801	9	749	w12e10_M13F	DW010953	MpW
4028	3762	750	w12e11_M13F	DW010954	MpW
1252	2046	751	w12e12_M13F	DW010955	MpW
4029	3763	752	w12e13_M13F	DW010956	MpW
1067	189	753	w12e15_M13F	DW010957	MpW
3683	804	754	w12e16_M13F	DW010958	MpW
3055	37	755	w12e17_M13F	DW010959	MpW
719	159	756	w12e18_M13F	DW010960	MpW
3765	87	757	w12e19_M13F	DW010961	MpW
237	1186	758	w12e1_M13F	DW010962	MpW
3100	4	759	w12e20_M13F	DW010963	MpW
3639	77	760	w12e21_M13F	DW010964	MpW
3788	89	761	w12e22_M13F	DW010965	MpW
3675	8	762	w12e23_M13F	DW010966	MpW
2246	293	763	w12e2_M13F	DW010967	MpW
230	118	764	w12e3_M13F	DW010968	MpW
3151	431	765	w12e4_M13F	DW010969	MpW
3382	583	766	w12e5_M13F	DW010970	MpW
889	1734	767	w12e6_M13F	DW010971	MpW
3405	6	768	w12e7_M13F	DW010972	MpW
3903	980	769	w12e8_M13F	DW010973	MpW
4030	1081	770	w12e9_M13F	DW010974	MpW
3452	63	771	w12f7_M13F	DW010975	MpW
3884	967	772	w12g10_M13F	DW010976	MpW
3495	665	773	w12g11_M13F	DW010977	MpW
4031	3764	774	w12g13_M13F	DW010978	MpW
1656	24	775	w12g14_M13F	DW010979	MpW
858	171	776	w12g15_M13F	DW010980	MpW
4032	89	777	w12g16_M13F	DW010981	MpW
522	1422	778	w12g17_M13F	DW010982	MpW
967	1802	779	w12g18_M13F	DW010983	MpW
293	123	780	w12g19_M13F	DW010984	MpW
2468	3136	781	w12g1_M13F	DW010985	MpW
2319	3	782	w12g20_M13F	DW010986	MpW
4033	3765	783	w12g21_M13F	DW010987	MpW
2538	32	784	w12g22_M13F	DW010988	MpW
80	106	785	w12g2_M13F	DW010989	MpW
3623	76	786	w12g3_M13F	DW010990	MpW
3337	551	787	w12g4_M13F	DW010991	MpW
4034	3314	788	w12g5_M13F	DW010992	MpW
101	1077	789	w12g6_M13F	DW010993	MpW
3452	63	790	w12g7_M13F	DW010994	MpW
3759	864	791	w12g8_M13F	DW010995	MpW
1	1	792	w12h10_M13F	DW010996	MpW
1022	185	793	w12h11_M13F	DW010997	MpW
3055	37	794	w12h12_M13F	DW010998	MpW
3349	56	795	w12h13_M13F	DW010999	MpW
3560	71	796	w12h14_M13F	DW011000	MpW
788	165	797	w12h15_M13F	DW011001	MpW
4035	3766	798	w12h17_M13F	DW011002	MpW
2520	3183	799	w12h18_M13F	DW011003	MpW
3675	8	800	w12h19_M13F	DW011004	MpW
3363	569	801	w12h1_M13F	DW011005	MpW
161	1123	802	w12h20_M13F	DW011006	MpW
3173	446	803	w12h21_M13F	DW011007	MpW
3675	8	804	w12h22_M13F	DW011008	MpW
719	159	805	w12h2_M13F	DW011009	MpW
3716	83	806	w12h3_M13F	DW011010	MpW
3586	73	807	w12h4_M13F	DW011011	MpW
1329	2112	808	w12h5_M13F	DW011012	MpW
321	1255	809	w12h6_M13F	DW011013	MpW
2297	298	810	w12h7_M13F	DW011014	MpW
4036	3767	811	w12h8_M13F	DW011015	MpW
3452	63	812	w12h9_M13F	DW011016	MpW
144	111	813	w12i10_M13F	DW011017	MpW
583	1472	814	w12i11_M13F	DW011018	MpW
1659	240	815	w12i12_M13F	DW011019	MpW
3550	702	816	w12i13_M13F	DW011020	MpW
1429	22	817	w12i14_M13F	DW011021	MpW
3267	50	818	w12i15_M13F	DW011022	MpW
2376	305	819	w12i16_M13F	DW011023	MpW
685	156	820	w12i17_M13F	DW011024	MpW
3068	379	821	w12i18_M13F	DW011025	MpW
1870	259	822	w12i19_M13F	DW011026	MpW
979	1813	823	w12i1_M13F	DW011027	MpW
3639	77	824	w12i20_M13F	DW011028	MpW
2692	3340	825	w12i21_M13F	DW011029	MpW
766	163	826	w12i23_M13F	DW011030	MpW
2859	35	827	w12i24_M13F	DW011031	MpW
1	1	828	w12i2_M13F	DW011032	MpW
1757	249	829	w12i3_M13F	DW011033	MpW
3610	75	830	w12i4_M13F	DW011034	MpW
2722	337	831	w12i5_M13F	DW011035	MpW
144	111	832	w12i6_M13F	DW011036	MpW
3369	572	833	w12i7_M13F	DW011037	MpW
3350	560	834	w12i8_M13F	DW011038	MpW
2429	31	835	w12i9_M13F	DW011039	MpW
2819	346	836	w12j10_M13F	DW011040	MpW
3704	82	837	w12j11_M13F	DW011041	MpW
3675	8	838	w12j13_M13F	DW011042	MpW
3486	657	839	w12j14_M13F	DW011043	MpW
4037	1184	840	w12j15_M13F	DW011044	MpW
3489	66	841	w12j17_M13F	DW011045	MpW
2538	32	842	w12j18_M13F	DW011046	MpW
1313	21	843	w12j19_M13F	DW011047	MpW
34	102	844	w12j1_M13F	DW011048	MpW
3390	59	845	w12j20_M13F	DW011049	MpW
2653	3304	846	w12j21_M13F	DW011050	MpW
3889	970	847	w12j22_M13F	DW011051	MpW
1011	1840	848	w12j23_M13F	DW011052	MpW
338	127	849	w12j24_M13F	DW011053	MpW
1319	2104	850	w12j2_M13F	DW011054	MpW
135	1102	851	w12j4_M13F	DW011055	MpW
3416	601	852	w12j5_M13F	DW011056	MpW
4038	3768	853	w12j6_M13F	DW011057	MpW
9	100	854	w12j7_M13F	DW011058	MpW
4039	3769	855	w12j8_M13F	DW011059	MpW
3064	376	856	w12j9_M13F	DW011060	MpW
1018	1847	857	w12k10_M13F	DW011061	MpW
4040	3770	858	w12k11_M13F	DW011062	MpW
3610	75	859	w12k12_M13F	DW011063	MpW
205	116	860	w12k13_M13F	DW011064	MpW
2256	294	861	w12k14_M13F	DW011065	MpW
3055	37	862	w12k15_M13F	DW011066	MpW
3754	86	863	w12k16_M13F	DW011067	MpW
4041	702	864	w12k17_M13F	DW011068	MpW
2169	286	865	w12k18_M13F	DW011069	MpW
4042	3771	866	w12k19_M13F	DW011070	MpW
2321	30	867	w12k1_M13F	DW011071	MpW
3869	954	868	w12k20_M13F	DW011072	MpW
3801	9	869	w12k21_M13F	DW011073	MpW
3088	39	870	w12k22_M13F	DW011074	MpW
3236	49	871	w12k2_M13F	DW011075	MpW
3754	86	872	w12k3_M13F	DW011076	MpW
3062	375	873	w12k4_M13F	DW011077	MpW
1417	219	874	w12k5_M13F	DW011078	MpW
3672	797	875	w12k6_M13F	DW011079	MpW
4043	3772	876	w12k7_M13F	DW011080	MpW
3149	43	877	w12k8_M13F	DW011081	MpW
3125	415	878	w12k9_M13F	DW011082	MpW
4044	3773	879	w12l10_M13F	DW011083	MpW
2647	33	880	w12l11_M13F	DW011084	MpW
1429	22	881	w12l12_M13F	DW011085	MpW
3597	739	882	w12l13_M13F	DW011086	MpW
2308	299	883	w12l15_M13F	DW011087	MpW
1	1	884	w12l16_M13F	DW011088	MpW
4045	3774	885	w12l18_M13F	DW011089	MpW
282	122	886	w12l19_M13F	DW011090	MpW
803	1663	887	w12l1_M13F	DW011091	MpW
3914	99	888	w12l20_M13F	DW011092	MpW
1382	216	889	w12l21_M13F	DW011093	MpW
3360	567	890	w12l22_M13F	DW011094	MpW
1056	188	891	w12l2_M13F	DW011095	MpW
1	1	892	w12l3_M13F	DW011096	MpW
1092	1910	893	w12l4_M13F	DW011097	MpW
2826	3467	894	w12l6_M13F	DW011098	MpW
2319	3	895	w12l7_M13F	DW011099	MpW
4046	3775	896	w12l8_M13F	DW011100	MpW
254	12	897	w12l9_M13F	DW011101	MpW
4047	3776	898	w12m10_M13F	DW011102	MpW
1656	24	899	w12m11_M13F	DW011103	MpW
3650	78	900	w12m12_M13F	DW011104	MpW
4048	3777	901	w12m13_M13F	DW011105	MpW
156	112	902	w12m14_M13F	DW011106	MpW
3690	81	903	w12m15_M13F	DW011107	MpW
3777	88	904	w12m16_M13F	DW011108	MpW
351	128	905	w12m18_M13F	DW011109	MpW
3334	55	906	w12m19_M13F	DW011110	MpW
2516	318	907	w12m1_M13F	DW011111	MpW
4049	3778	908	w12m20_M13F	DW011112	MpW
2492	3159	909	w12m21_M13F	DW011113	MpW
3515	68	910	w12m22_M13F	DW011114	MpW
3446	625	911	w12m23_M13F	DW011115	MpW
1814	2540	912	w12m24_M13F	DW011116	MpW
4050	3779	913	w12m2_M13F	DW011117	MpW
1313	21	914	w12m3_M13F	DW011118	MpW
2319	3	915	w12m4_M13F	DW011119	MpW
2319	3	916	w12m5_M13F	DW011120	MpW
657	1535	917	w12m6_M13F	DW011121	MpW
517	1418	918	w12m7_M13F	DW011122	MpW
3315	537	919	w12m8_M13F	DW011123	MpW
3054	369	920	w12m9_M13F	DW011124	MpW
1	1	921	w12n10_M13F	DW011125	MpW
1890	2606	922	w12n11_M13F	DW011126	MpW
3864	95	923	w12n12_M13F	DW011127	MpW
1194	2	924	w12n13_M13F	DW011128	MpW
3766	870	925	w12n14_M13F	DW011129	MpW
8	10	926	w12n15_M13F	DW011130	MpW
2104	28	927	w12n16_M13F	DW011131	MpW
460	1370	928	w12n17_M13F	DW011132	MpW
3864	95	929	w12n18_M13F	DW011133	MpW
477	1384	930	w12n19_M13F	DW011134	MpW
535	1433	931	w12n1_M13F	DW011135	MpW
8	10	932	w12n20_M13F	DW011136	MpW
3151	431	933	w12n21_M13F	DW011137	MpW
2859	35	934	w12n22_M13F	DW011138	MpW
1936	265	935	w12n23_M13F	DW011139	MpW
1	1	936	w12n24_M13F	DW011140	MpW
3417	602	937	w12n2_M13F	DW011141	MpW
3106	401	938	w12n3_M13F	DW011142	MpW
3675	8	939	w12n4_M13F	DW011143	MpW
3452	63	940	w12n6_M13F	DW011144	MpW
1313	21	941	w12n7_M13F	DW011145	MpW
335	1268	942	w12n8_M13F	DW011146	MpW
2319	3	943	w12n9_M13F	DW011147	MpW
1194	2	944	w12o10_M13F	DW011148	MpW
3522	683	945	w12o11_M13F	DW011149	MpW
4051	3780	946	w12o12_M13F	DW011150	MpW
1194	2	947	w12o13_M13F	DW011151	MpW
3675	8	948	w12o14_M13F	DW011152	MpW
2	1	949	w12o15_M13F	DW011153	MpW
896	174	950	w12o16_M13F	DW011154	MpW
3777	88	951	w12o17_M13F	DW011155	MpW
3359	566	952	w12o18_M13F	DW011156	MpW
21	101	953	w12o19_M13F	DW011157	MpW
130	11	954	w12o1_M13F	DW011158	MpW
3128	418	955	w12o20_M13F	DW011159	MpW
1817	2543	956	w12o21_M13F	DW011160	MpW
4052	3781	957	w12o22_M13F	DW011161	MpW
3406	6	958	w12o2_M13F	DW011162	MpW
3149	43	959	w12o3_M13F	DW011163	MpW
818	1677	960	w12o4_M13F	DW011164	MpW
4053	3782	961	w12o5_M13F	DW011165	MpW
4054	3783	962	w12o6_M13F	DW011166	MpW
118	109	963	w12o7_M13F	DW011167	MpW
3668	794	964	w12o8_M13F	DW011168	MpW
987	182	965	w12o9_M13F	DW011169	MpW
3310	532	966	w12p10_M13F	DW011170	MpW
2285	2968	967	w12p11_M13F	DW011171	MpW
1995	27	968	w12p12_M13F	DW011172	MpW
2797	344	969	w12p13_M13F	DW011173	MpW
4055	3784	970	w12p14_M13F	DW011174	MpW
2539	32	971	w12p15_M13F	DW011175	MpW
1682	242	973	w12p17_M13F	DW011177	MpW
2472	314	974	w12p18_M13F	DW011178	MpW
3742	85	975	w12p19_M13F	DW011179	MpW
1485	225	976	w12p1_M13F	DW011180	MpW
3369	572	977	w12p20_M13F	DW011181	MpW
4056	3785	978	w12p22_M13F	DW011182	MpW
2319	3	979	w12p2_M13F	DW011183	MpW
3059	372	980	w12p3_M13F	DW011184	MpW
1417	219	981	w12p4_M13F	DW011185	MpW
3452	63	982	w12p5_M13F	DW011186	MpW
3434	616	983	w12p6_M13F	DW011187	MpW
986	182	984	w12p7_M13F	DW011188	MpW
1	1	985	w12p8_M13F	DW011189	MpW
2319	3	986	w12p9_M13F	DW011190	MpW
3294	52	987	w13a10_M13F	DW011191	MpW
4057	89	988	w13a11_M13F	DW011192	MpW
3716	83	989	w13a12_M13F	DW011193	MpW
1881	26	990	w13a13_M13F	DW011194	MpW
1194	2	991	w13a14_M13F	DW011195	MpW
1997	2701	992	w13a15_M13F	DW011196	MpW
3486	657	993	w13a16_M13F	DW011197	MpW
4058	3786	994	w13a17_M13F	DW011198	MpW
1699	2437	995	w13a18_M13F	DW011199	MpW
1	1	996	w13a19_M13F	DW011200	MpW
3236	49	997	w13a1_M13F	DW011201	MpW
3626	761	998	w13a20_M13F	DW011202	MpW
1426	2198	999	w13a21_M13F	DW011203	MpW
3408	6	1000	w13a22_M13F	DW011204	MpW
996	1827	1001	w13a23_M13F	DW011205	MpW
941	178	1002	w13a2_M13F	DW011206	MpW
434	1348	1003	w13a4_M13F	DW011207	MpW
4059	3787	1004	w13a5_M13F	DW011208	MpW
1578	233	1005	w13a6_M13F	DW011209	MpW
3378	58	1006	w13a7_M13F	DW011210	MpW
3090	391	1007	w13a8_M13F	DW011211	MpW
3864	95	1008	w13a9_M13F	DW011212	MpW
3116	41	1009	w13b10_M13F	DW011213	MpW
3562	711	1010	w13b11_M13F	DW011214	MpW
2050	275	1011	w13b13_M13F	DW011215	MpW
3382	583	1012	w13b14_M13F	DW011216	MpW
3182	451	1013	w13b15_M13F	DW011217	MpW
1702	244	1014	w13b16_M13F	DW011218	MpW
2798	3440	1015	w13b17_M13F	DW011219	MpW
1883	260	1016	w13b18_M13F	DW011220	MpW
796	1657	1017	w13b19_M13F	DW011221	MpW
1319	2104	1018	w13b1_M13F	DW011222	MpW
2647	33	1019	w13b20_M13F	DW011223	MpW
4060	3788	1020	w13b21_M13F	DW011224	MpW
3047	367	1021	w13b22_M13F	DW011225	MpW
2006	271	1022	w13b23_M13F	DW011226	MpW
1194	2	1023	w13b2_M13F	DW011227	MpW
964	180	1024	w13b3_M13F	DW011228	MpW
144	111	1025	w13b4_M13F	DW011229	MpW
3364	57	1026	w13b5_M13F	DW011230	MpW
508	141	1027	w13b6_M13F	DW011231	MpW
3407	6	1028	w13b7_M13F	DW011232	MpW
4061	1173	1029	w13b8_M13F	DW011233	MpW
2332	301	1030	w13b9_M13F	DW011234	MpW
2600	3255	1031	w13c10_M13F	DW011235	MpW
3100	4	1032	w13c11_M13F	DW011236	MpW
3236	49	1033	w13c12_M13F	DW011237	MpW
3047	367	1034	w13c13_M13F	DW011238	MpW
1147	196	1035	w13c14_M13F	DW011239	MpW
1	1	1036	w13c15_M13F	DW011240	MpW
315	125	1037	w13c16_M13F	DW011241	MpW
3742	85	1038	w13c17_M13F	DW011242	MpW
1091	191	1039	w13c19_M13F	DW011243	MpW
3115	409	1040	w13c1_M13F	DW011244	MpW
3235	489	1041	w13c20_M13F	DW011245	MpW
3639	77	1042	w13c21_M13F	DW011246	MpW
3002	363	1043	w13c22_M13F	DW011247	MpW
508	141	1044	w13c2_M13F	DW011248	MpW
2217	2901	1045	w13c3_M13F	DW011249	MpW
2722	337	1046	w13c4_M13F	DW011250	MpW
4062	3789	1047	w13c5_M13F	DW011251	MpW
326	126	1048	w13c6_M13F	DW011252	MpW
2587	3243	1049	w13c7_M13F	DW011253	MpW
2943	3575	1050	w13c8_M13F	DW011254	MpW
3662	79	1051	w13c9_M13F	DW011255	MpW
636	1517	1052	w13d10_M13F	DW011256	MpW
3083	387	1053	w13d11_M13F	DW011257	MpW
441	1353	1054	w13d12_M13F	DW011258	MpW
749	1614	1055	w13d13_M13F	DW011259	MpW
2863	3502	1056	w13d14_M13F	DW011260	MpW
364	1290	1057	w13d15_M13F	DW011261	MpW
1078	1899	1058	w13d16_M13F	DW011262	MpW
3241	493	1059	w13d17_M13F	DW011263	MpW
1277	2068	1060	w13d18_M13F	DW011264	MpW
4063	612	1061	w13d19_M13F	DW011265	MpW
542	144	1062	w13d1_M13F	DW011266	MpW
216	117	1063	w13d20_M13F	DW011267	MpW
3408	6	1064	w13d21_M13F	DW011268	MpW
581	1470	1065	w13d22_M13F	DW011269	MpW
3675	8	1066	w13d2_M13F	DW011270	MpW
732	160	1067	w13d4_M13F	DW011271	MpW
3149	43	1068	w13d6_M13F	DW011272	MpW
1194	2	1069	w13d7_M13F	DW011273	MpW
4064	3790	1070	w13d8_M13F	DW011274	MpW
508	141	1071	w13d9_M13F	DW011275	MpW
2712	336	1072	w13e10_M13F	DW011276	MpW
1	1	1073	w13e11_M13F	DW011277	MpW
2898	3533	1074	w13e12_M13F	DW011278	MpW
3236	49	1075	w13e13_M13F	DW011279	MpW
3372	575	1076	w13e14_M13F	DW011280	MpW
3194	46	1077	w13e15_M13F	DW011281	MpW
1194	2	1078	w13e16_M13F	DW011282	MpW
4065	3791	1079	w13e17_M13F	DW011283	MpW
799	166	1080	w13e18_M13F	DW011284	MpW
3076	381	1081	w13e19_M13F	DW011285	MpW
2969	36	1082	w13e1_M13F	DW011286	MpW
3838	93	1083	w13e20_M13F	DW011287	MpW
3491	661	1084	w13e21_M13F	DW011288	MpW
4066	3792	1085	w13e22_M13F	DW011289	MpW
93	107	1086	w13e23_M13F	DW011290	MpW
2319	3	1087	w13e24_M13F	DW011291	MpW
962	18	1088	w13e2_M13F	DW011292	MpW
3220	48	1089	w13e3_M13F	DW011293	MpW
3464	64	1090	w13e4_M13F	DW011294	MpW
3393	592	1091	w13e5_M13F	DW011295	MpW
1194	2	1092	w13e6_M13F	DW011296	MpW
4067	3793	1093	w13e7_M13F	DW011297	MpW
2879	3517	1094	w13e8_M13F	DW011298	MpW
4068	3794	1095	w13e9_M13F	DW011299	MpW
522	1422	1096	w13f10_M13F	DW011300	MpW
4069	3795	1097	w13f11_M13F	DW011301	MpW
2897	3532	1098	w13f12_M13F	DW011302	MpW
1	1	1099	w13f13_M13F	DW011303	MpW
90	1068	1100	w13f14_M13F	DW011304	MpW
1465	223	1101	w13f15_M13F	DW011305	MpW
1194	2	1102	w13f16_M13F	DW011306	MpW
3286	514	1103	w13f17_M13F	DW011307	MpW
1780	251	1104	w13f18_M13F	DW011308	MpW
3610	75	1105	w13f19_M13F	DW011309	MpW
1359	214	1106	w13f1_M13F	DW011310	MpW
1067	189	1107	w13f20_M13F	DW011311	MpW
230	118	1108	w13f21_M13F	DW011312	MpW
3765	87	1109	w13f22_M13F	DW011313	MpW
530	143	1110	w13f23_M13F	DW011314	MpW
3054	369	1111	w13f24_M13F	DW011315	MpW
1656	24	1112	w13f2_M13F	DW011316	MpW
3742	85	1113	w13f3_M13F	DW011317	MpW
2482	315	1114	w13f4_M13F	DW011318	MpW
3180	45	1115	w13f5_M13F	DW011319	MpW
3088	39	1116	w13f6_M13F	DW011320	MpW
1	1	1117	w13f7_M13F	DW011321	MpW
2632	3286	1118	w13f8_M13F	DW011322	MpW
2429	31	1119	w13g10_M13F	DW011323	MpW
1	1	1120	w13g11_M13F	DW011324	MpW
1194	2	1121	w13g12_M13F	DW011325	MpW
3611	750	1122	w13g13_M13F	DW011326	MpW
989	1820	1123	w13g14_M13F	DW011327	MpW
4070	3796	1124	w13g15_M13F	DW011328	MpW
243	119	1125	w13g16_M13F	DW011329	MpW
1656	24	1126	w13g17_M13F	DW011330	MpW
3489	66	1127	w13g18_M13F	DW011331	MpW
3378	58	1128	w13g19_M13F	DW011332	MpW
2320	3	1129	w13g1_M13F	DW011333	MpW
3838	93	1130	w13g20_M13F	DW011334	MpW
3610	75	1131	w13g21_M13F	DW011335	MpW
425	134	1132	w13g22_M13F	DW011336	MpW
3675	8	1133	w13g2_M13F	DW011337	MpW
1468	2232	1134	w13g3_M13F	DW011338	MpW
130	11	1135	w13g4_M13F	DW011339	MpW
459	137	1136	w13g5_M13F	DW011340	MpW
271	121	1137	w13g7_M13F	DW011341	MpW
1337	212	1138	w13g8_M13F	DW011342	MpW
477	1384	1139	w13h11_M13F	DW011343	MpW
3852	94	1140	w13h12_M13F	DW011344	MpW
3470	645	1141	w13h13_M13F	DW011345	MpW
3280	51	1142	w13h14_M13F	DW011346	MpW
80	106	1143	w13h15_M13F	DW011347	MpW
3150	430	1144	w13h16_M13F	DW011348	MpW
2396	3068	1145	w13h17_M13F	DW011349	MpW
2476	3143	1146	w13h18_M13F	DW011350	MpW
1931	2644	1147	w13h19_M13F	DW011351	MpW
711	1582	1148	w13h1_M13F	DW011352	MpW
1078	1899	1149	w13h20_M13F	DW011353	MpW
878	1725	1150	w13h21_M13F	DW011354	MpW
2169	286	1151	w13h2_M13F	DW011355	MpW
2429	31	1152	w13h3_M13F	DW011356	MpW
1181	199	1153	w13h4_M13F	DW011357	MpW
4071	3797	1154	w13h5_M13F	DW011358	MpW
3377	579	1155	w13h6_M13F	DW011359	MpW
3116	41	1156	w13h7_M13F	DW011360	MpW
1570	2321	1157	w13h8_M13F	DW011361	MpW
4072	3798	1158	w13i10_M13F	DW011362	MpW
2006	271	1159	w13i12_M13F	DW011363	MpW
1568	232	1160	w13i13_M13F	DW011364	MpW
182	114	1161	w13i14_M13F	DW011365	MpW
1568	232	1162	w13i15_M13F	DW011366	MpW
1225	2023	1163	w13i16_M13F	DW011367	MpW
530	143	1164	w13i17_M13F	DW011368	MpW
4073	3799	1165	w13i18_M13F	DW011369	MpW
2416	3086	1166	w13i19_M13F	DW011370	MpW
3489	66	1167	w13i1_M13F	DW011371	MpW
413	133	1168	w13i20_M13F	DW011372	MpW
4074	3800	1169	w13i21_M13F	DW011373	MpW
132	110	1170	w13i22_M13F	DW011374	MpW
844	17	1171	w13i23_M13F	DW011375	MpW
3027	3651	1172	w13i24_M13F	DW011376	MpW
4075	3801	1173	w13i2_M13F	DW011377	MpW
2323	300	1174	w13i3_M13F	DW011378	MpW
4076	3802	1175	w13i4_M13F	DW011379	MpW
3675	8	1176	w13i5_M13F	DW011380	MpW
3307	53	1177	w13i6_M13F	DW011381	MpW
1658	24	1178	w13i7_M13F	DW011382	MpW
1	1	1179	w13i8_M13F	DW011383	MpW
4077	3803	1180	w13i9_M13F	DW011384	MpW
2319	3	1181	w13j10_M13F	DW011385	MpW
3902	98	1182	w13j11_M13F	DW011386	MpW
2701	335	1183	w13j12_M13F	DW011387	MpW
3137	424	1184	w13j13_M13F	DW011388	MpW
2647	33	1185	w13j14_M13F	DW011389	MpW
1034	186	1186	w13j15_M13F	DW011390	MpW
967	1802	1187	w13j16_M13F	DW011391	MpW
601	1489	1188	w13j17_M13F	DW011392	MpW
1510	227	1189	w13j18_M13F	DW011393	MpW
277	1215	1190	w13j19_M13F	DW011394	MpW
999	183	1191	w13j1_M13F	DW011395	MpW
3814	91	1192	w13j20_M13F	DW011396	MpW
2071	277	1193	w13j21_M13F	DW011397	MpW
1963	2674	1194	w13j23_M13F	DW011398	MpW
1298	2087	1195	w13j24_M13F	DW011399	MpW
3246	497	1196	w13j3_M13F	DW011400	MpW
650	1529	1197	w13j4_M13F	DW011401	MpW
3298	523	1198	w13j5_M13F	DW011402	MpW
1601	235	1199	w13j6_M13F	DW011403	MpW
3675	8	1200	w13j7_M13F	DW011404	MpW
1941	2653	1201	w13j8_M13F	DW011405	MpW
2006	271	1202	w13j9_M13F	DW011406	MpW
4078	3804	1203	w13k10_M13F	DW011407	MpW
376	130	1204	w13k12_M13F	DW011408	MpW
3452	63	1205	w13k13_M13F	DW011409	MpW
4079	3805	1206	w13k14_M13F	DW011410	MpW
3597	739	1207	w13k15_M13F	DW011411	MpW
2256	294	1208	w13k16_M13F	DW011412	MpW
3212	474	1209	w13k18_M13F	DW011413	MpW
1541	23	1210	w13k19_M13F	DW011414	MpW
4080	3806	1211	w13k1_M13F	DW011415	MpW
622	1506	1212	w13k21_M13F	DW011416	MpW
613	15	1213	w13k2_M13F	DW011417	MpW
237	1186	1214	w13k3_M13F	DW011418	MpW
1194	2	1215	w13k4_M13F	DW011419	MpW
3020	3645	1216	w13k5_M13F	DW011420	MpW
1268	206	1217	w13k6_M13F	DW011421	MpW
4081	3807	1218	w13k7_M13F	DW011422	MpW
1130	1944	1219	w13k8_M13F	DW011423	MpW
1768	25	1220	w13k9_M13F	DW011424	MpW
3408	6	1221	w13l10_M13F	DW011425	MpW
3456	633	1222	w13l11_M13F	DW011426	MpW
4082	3808	1223	w13l14_M13F	DW011427	MpW
4083	3809	1224	w13l15_M13F	DW011428	MpW
2321	30	1225	w13l16_M13F	DW011429	MpW
3814	91	1226	w13l17_M13F	DW011430	MpW
821	168	1227	w13l18_M13F	DW011431	MpW
963	18	1228	w13l19_M13F	DW011432	MpW
4084	3810	1229	w13l1_M13F	DW011433	MpW
963	18	1230	w13l20_M13F	DW011434	MpW
4085	3811	1231	w13l21_M13F	DW011435	MpW
2321	30	1232	w13l22_M13F	DW011436	MpW
2734	3380	1233	w13l2_M13F	DW011437	MpW
4086	3812	1234	w13l3_M13F	DW011438	MpW
2669	332	1235	w13l4_M13F	DW011439	MpW
3058	371	1236	w13l5_M13F	DW011440	MpW
2556	3213	1237	w13l8_M13F	DW011441	MpW
1	1	1238	w13l9_M13F	DW011442	MpW
858	171	1239	w13m10_M13F	DW011443	MpW
4087	3813	1240	w13m12_M13F	DW011444	MpW
2420	309	1241	w13m14_M13F	DW011445	MpW
3136	423	1242	w13m15_M13F	DW011446	MpW
2694	3342	1243	w13m16_M13F	DW011447	MpW
1	1	1244	w13m17_M13F	DW011448	MpW
3560	71	1245	w13m18_M13F	DW011449	MpW
1870	259	1246	w13m19_M13F	DW011450	MpW
4088	472	1247	w13m1_M13F	DW011451	MpW
4089	258	1248	w13m20_M13F	DW011452	MpW
1198	200	1249	w13m21_M13F	DW011453	MpW
3811	907	1250	w13m22_M13F	DW011454	MpW
80	106	1251	w13m23_M13F	DW011455	MpW
1768	25	1252	w13m24_M13F	DW011456	MpW
4090	3814	1253	w13m3_M13F	DW011457	MpW
8	10	1254	w13m4_M13F	DW011458	MpW
2071	277	1255	w13m5_M13F	DW011459	MpW
1656	24	1256	w13m6_M13F	DW011460	MpW
4091	3815	1257	w13m7_M13F	DW011461	MpW
1881	26	1258	w13m8_M13F	DW011462	MpW
293	123	1259	w13m9_M13F	DW011463	MpW
3659	787	1260	w13n11_M13F	DW011464	MpW
3502	67	1261	w13n12_M13F	DW011465	MpW
2420	309	1262	w13n13_M13F	DW011466	MpW
132	110	1263	w13n14_M13F	DW011467	MpW
249	1195	1264	w13n16_M13F	DW011468	MpW
1268	206	1265	w13n17_M13F	DW011469	MpW
2104	28	1266	w13n18_M13F	DW011470	MpW
3172	445	1267	w13n19_M13F	DW011471	MpW
3436	618	1268	w13n1_M13F	DW011472	MpW
4092	3816	1269	w13n20_M13F	DW011473	MpW
3439	620	1270	w13n21_M13F	DW011474	MpW
326	126	1271	w13n22_M13F	DW011475	MpW
3416	601	1272	w13n23_M13F	DW011476	MpW
1043	1868	1273	w13n24_M13F	DW011477	MpW
4093	3817	1274	w13n2_M13F	DW011478	MpW
578	1468	1275	w13n4_M13F	DW011479	MpW
1475	224	1276	w13n5_M13F	DW011480	MpW
9	100	1277	w13n6_M13F	DW011481	MpW
3479	651	1278	w13n7_M13F	DW011482	MpW
731	16	1279	w13n8_M13F	DW011483	MpW
2319	3	1280	w13n9_M13F	DW011484	MpW
3207	47	1281	w13o10_M13F	DW011485	MpW
3227	483	1282	w13o11_M13F	DW011486	MpW
182	114	1283	w13o12_M13F	DW011487	MpW
3742	85	1284	w13o13_M13F	DW011488	MpW
1194	2	1285	w13o14_M13F	DW011489	MpW
3662	79	1286	w13o15_M13F	DW011490	MpW
3131	42	1287	w13o16_M13F	DW011491	MpW
933	1772	1288	w13o17_M13F	DW011492	MpW
3865	950	1289	w13o19_M13F	DW011493	MpW
1994	27	1290	w13o1_M13F	DW011494	MpW
2319	3	1291	w13o21_M13F	DW011495	MpW
3560	71	1292	w13o22_M13F	DW011496	MpW
3497	667	1293	w13o2_M13F	DW011497	MpW
4094	3818	1294	w13o3_M13F	DW011498	MpW
4095	3819	1295	w13o4_M13F	DW011499	MpW
4096	3820	1296	w13o7_M13F	DW011500	MpW
3323	542	1297	w13o8_M13F	DW011501	MpW
1465	223	1298	w13o9_M13F	DW011502	MpW
1541	23	1299	w13p10_M13F	DW011503	MpW
3789	89	1300	w13p12_M13F	DW011504	MpW
3015	364	1301	w13p14_M13F	DW011505	MpW
2476	3143	1302	w13p15_M13F	DW011506	MpW
3614	752	1303	w13p17_M13F	DW011507	MpW
1	1	1304	w13p18_M13F	DW011508	MpW
3864	95	1305	w13p19_M13F	DW011509	MpW
4097	3821	1306	w13p20_M13F	DW011510	MpW
2307	2989	1308	w13p22_M13F	DW011512	MpW
1	1	1309	w13p2_M13F	DW011513	MpW
4098	3822	1310	w13p3_M13F	DW011514	MpW
3070	38	1311	w13p4_M13F	DW011515	MpW
1768	25	1312	w13p5_M13F	DW011516	MpW
2319	3	1313	w13p6_M13F	DW011517	MpW
719	159	1314	w13p7_M13F	DW011518	MpW
3372	575	1315	w13p8_M13F	DW011519	MpW
697	157	1316	w13p9_M13F	DW011520	MpW
2926	356	1317	w14a10_M13F	DW011521	MpW
1049	1873	1318	w14a11_M13F	DW011522	MpW
3119	412	1319	w14a12_M13F	DW011523	MpW
4099	3823	1320	w14a13_M13F	DW011524	MpW
242	119	1321	w14a14_M13F	DW011525	MpW
3897	978	1322	w14a15_M13F	DW011526	MpW
2583	324	1323	w14a17_M13F	DW011527	MpW
4100	3824	1324	w14a19_M13F	DW011528	MpW
544	1440	1325	w14a1_M13F	DW011529	MpW
1314	210	1326	w14a20_M13F	DW011530	MpW
4101	3825	1327	w14a21_M13F	DW011531	MpW
3542	7	1328	w14a22_M13F	DW011532	MpW
425	134	1329	w14a23_M13F	DW011533	MpW
1371	215	1330	w14a3_M13F	DW011534	MpW
4102	3826	1331	w14a4_M13F	DW011535	MpW
4103	166	1332	w14a5_M13F	DW011536	MpW
580	147	1333	w14a6_M13F	DW011537	MpW
3131	42	1334	w14a8_M13F	DW011538	MpW
1805	2532	1335	w14a9_M13F	DW011539	MpW
3760	865	1336	w14b10_M13F	DW011540	MpW
4104	3827	1337	w14b11_M13F	DW011541	MpW
105	108	1338	w14b12_M13F	DW011542	MpW
4105	3828	1339	w14b13_M13F	DW011543	MpW
3349	56	1340	w14b14_M13F	DW011544	MpW
1491	2254	1341	w14b15_M13F	DW011545	MpW
4106	3829	1342	w14b16_M13F	DW011546	MpW
3543	7	1343	w14b17_M13F	DW011547	MpW
4107	3830	1344	w14b18_M13F	DW011548	MpW
2321	30	1345	w14b19_M13F	DW011549	MpW
3886	969	1346	w14b1_M13F	DW011550	MpW
436	135	1347	w14b20_M13F	DW011551	MpW
814	1673	1348	w14b21_M13F	DW011552	MpW
3363	569	1349	w14b22_M13F	DW011553	MpW
34	102	1350	w14b23_M13F	DW011554	MpW
3088	39	1351	w14b24_M13F	DW011555	MpW
2050	275	1352	w14b2_M13F	DW011556	MpW
3715	829	1353	w14b3_M13F	DW011557	MpW
1947	266	1354	w14b4_M13F	DW011558	MpW
1194	2	1355	w14b5_M13F	DW011559	MpW
4108	3831	1356	w14b6_M13F	DW011560	MpW
1	1	1357	w14b7_M13F	DW011561	MpW
1077	1898	1358	w14b8_M13F	DW011562	MpW
1768	25	1359	w14b9_M13F	DW011563	MpW
156	112	1360	w14c10_M13F	DW011564	MpW
4109	3832	1361	w14c11_M13F	DW011565	MpW
2429	31	1362	w14c12_M13F	DW011566	MpW
799	166	1363	w14c13_M13F	DW011567	MpW
963	18	1364	w14c15_M13F	DW011568	MpW
3501	67	1365	w14c17_M13F	DW011569	MpW
3378	58	1366	w14c18_M13F	DW011570	MpW
3114	408	1367	w14c19_M13F	DW011571	MpW
2832	3473	1368	w14c1_M13F	DW011572	MpW
2662	3312	1369	w14c20_M13F	DW011573	MpW
3116	41	1370	w14c21_M13F	DW011574	MpW
3871	956	1371	w14c22_M13F	DW011575	MpW
3801	9	1372	w14c2_M13F	DW011576	MpW
395	1314	1373	w14c3_M13F	DW011577	MpW
3887	97	1374	w14c4_M13F	DW011578	MpW
2892	3529	1375	w14c5_M13F	DW011579	MpW
1313	21	1376	w14c6_M13F	DW011580	MpW
216	117	1377	w14c7_M13F	DW011581	MpW
3452	63	1378	w14c8_M13F	DW011582	MpW
833	169	1379	w14c9_M13F	DW011583	MpW
3904	981	1380	w14d10_M13F	DW011584	MpW
2754	340	1381	w14d11_M13F	DW011585	MpW
126	1097	1382	w14d12_M13F	DW011586	MpW
4110	3833	1383	w14d13_M13F	DW011587	MpW
2859	35	1384	w14d14_M13F	DW011588	MpW
2722	337	1385	w14d15_M13F	DW011589	MpW
4111	3834	1386	w14d16_M13F	DW011590	MpW
1254	2048	1387	w14d17_M13F	DW011591	MpW
3777	88	1388	w14d18_M13F	DW011592	MpW
3087	39	1389	w14d19_M13F	DW011593	MpW
1	1	1390	w14d1_M13F	DW011594	MpW
3267	50	1391	w14d20_M13F	DW011595	MpW
1	1	1392	w14d21_M13F	DW011596	MpW
1194	2	1393	w14d22_M13F	DW011597	MpW
1313	21	1394	w14d2_M13F	DW011598	MpW
3376	578	1395	w14d3_M13F	DW011599	MpW
3676	80	1396	w14d4_M13F	DW011600	MpW
93	107	1397	w14d5_M13F	DW011601	MpW
38	1023	1398	w14d6_M13F	DW011602	MpW
2446	3116	1399	w14d7_M13F	DW011603	MpW
4112	3835	1400	w14d9_M13F	DW011604	MpW
3181	450	1401	w14e10_M13F	DW011605	MpW
2321	30	1402	w14e12_M13F	DW011606	MpW
4113	3836	1403	w14e13_M13F	DW011607	MpW
2429	31	1404	w14e14_M13F	DW011608	MpW
670	1546	1405	w14e15_M13F	DW011609	MpW
1	1	1406	w14e16_M13F	DW011610	MpW
9	100	1407	w14e17_M13F	DW011611	MpW
3408	6	1408	w14e18_M13F	DW011612	MpW
1361	2140	1409	w14e19_M13F	DW011613	MpW
1	1	1410	w14e1_M13F	DW011614	MpW
1995	27	1411	w14e20_M13F	DW011615	MpW
2538	32	1412	w14e21_M13F	DW011616	MpW
3377	579	1413	w14e23_M13F	DW011617	MpW
2172	2862	1414	w14e24_M13F	DW011618	MpW
1995	27	1415	w14e2_M13F	DW011619	MpW
788	165	1416	w14e3_M13F	DW011620	MpW
4114	3837	1417	w14e4_M13F	DW011621	MpW
519	142	1418	w14e5_M13F	DW011622	MpW
3831	923	1419	w14e7_M13F	DW011623	MpW
3801	9	1420	w14f10_M13F	DW011624	MpW
3525	686	1421	w14f11_M13F	DW011625	MpW
4115	3838	1422	w14f12_M13F	DW011626	MpW
4116	3839	1423	w14f13_M13F	DW011627	MpW
2538	32	1424	w14f14_M13F	DW011628	MpW
3315	537	1425	w14f15_M13F	DW011629	MpW
1680	2418	1426	w14f16_M13F	DW011630	MpW
304	124	1427	w14f17_M13F	DW011631	MpW
4117	3840	1428	w14f19_M13F	DW011632	MpW
4118	3841	1429	w14f1_M13F	DW011633	MpW
3088	39	1430	w14f20_M13F	DW011634	MpW
1171	1980	1431	w14f21_M13F	DW011635	MpW
1430	220	1432	w14f22_M13F	DW011636	MpW
4119	3842	1433	w14f23_M13F	DW011637	MpW
907	175	1434	w14f24_M13F	DW011638	MpW
130	11	1435	w14f2_M13F	DW011639	MpW
3438	62	1436	w14f4_M13F	DW011640	MpW
611	1498	1437	w14f5_M13F	DW011641	MpW
3599	74	1438	w14f7_M13F	DW011642	MpW
3432	614	1439	w14f8_M13F	DW011643	MpW
4120	3843	1440	w14g10_M13F	DW011644	MpW
3531	69	1441	w14g11_M13F	DW011645	MpW
3331	548	1442	w14g12_M13F	DW011646	MpW
4121	3844	1443	w14g13_M13F	DW011647	MpW
2867	3506	1444	w14g14_M13F	DW011648	MpW
4122	3845	1445	w14g15_M13F	DW011649	MpW
2429	31	1446	w14g16_M13F	DW011650	MpW
3457	634	1447	w14g17_M13F	DW011651	MpW
3382	583	1448	w14g18_M13F	DW011652	MpW
918	176	1449	w14g19_M13F	DW011653	MpW
3650	78	1450	w14g1_M13F	DW011654	MpW
3508	674	1451	w14g20_M13F	DW011655	MpW
3315	537	1452	w14g21_M13F	DW011656	MpW
3856	943	1453	w14g22_M13F	DW011657	MpW
3365	57	1454	w14g2_M13F	DW011658	MpW
3406	6	1455	w14g3_M13F	DW011659	MpW
572	1463	1456	w14g4_M13F	DW011660	MpW
3703	82	1457	w14g6_M13F	DW011661	MpW
3118	411	1458	w14g7_M13F	DW011662	MpW
897	1740	1459	w14g8_M13F	DW011663	MpW
2691	334	1460	w14g9_M13F	DW011664	MpW
3131	42	1461	w14h10_M13F	DW011665	MpW
3560	71	1462	w14h11_M13F	DW011666	MpW
4123	3846	1463	w14h12_M13F	DW011667	MpW
1610	2358	1464	w14h14_M13F	DW011668	MpW
3730	84	1465	w14h15_M13F	DW011669	MpW
3286	514	1466	w14h16_M13F	DW011670	MpW
3586	73	1467	w14h17_M13F	DW011671	MpW
349	1279	1468	w14h18_M13F	DW011672	MpW
3838	93	1469	w14h19_M13F	DW011673	MpW
3278	508	1470	w14h1_M13F	DW011674	MpW
3690	81	1471	w14h20_M13F	DW011675	MpW
4124	3847	1472	w14h21_M13F	DW011676	MpW
3498	668	1473	w14h22_M13F	DW011677	MpW
3754	86	1474	w14h2_M13F	DW011678	MpW
483	139	1475	w14h3_M13F	DW011679	MpW
1371	215	1476	w14h4_M13F	DW011680	MpW
3508	674	1477	w14h5_M13F	DW011681	MpW
130	11	1478	w14h6_M13F	DW011682	MpW
2599	3254	1479	w14h7_M13F	DW011683	MpW
2647	33	1480	w14h8_M13F	DW011684	MpW
4125	3848	1481	w14h9_M13F	DW011685	MpW
2948	358	1482	w14i10_M13F	DW011686	MpW
1	1	1483	w14i11_M13F	DW011687	MpW
4126	3849	1484	w14i12_M13F	DW011688	MpW
4127	3850	1485	w14i13_M13F	DW011689	MpW
3104	40	1486	w14i14_M13F	DW011690	MpW
4128	3851	1487	w14i15_M13F	DW011691	MpW
1226	2024	1488	w14i16_M13F	DW011692	MpW
2617	3271	1489	w14i17_M13F	DW011693	MpW
4129	9	1490	w14i18_M13F	DW011694	MpW
3238	491	1491	w14i19_M13F	DW011695	MpW
326	126	1492	w14i1_M13F	DW011696	MpW
436	135	1493	w14i20_M13F	DW011697	MpW
1198	200	1494	w14i21_M13F	DW011698	MpW
2538	32	1495	w14i22_M13F	DW011699	MpW
3797	897	1496	w14i23_M13F	DW011700	MpW
1067	189	1497	w14i24_M13F	DW011701	MpW
1138	1951	1498	w14i2_M13F	DW011702	MpW
2532	3194	1499	w14i3_M13F	DW011703	MpW
3284	512	1500	w14i4_M13F	DW011704	MpW
4130	3852	1501	w14i5_M13F	DW011705	MpW
3680	801	1502	w14i6_M13F	DW011706	MpW
1151	1963	1503	w14i7_M13F	DW011707	MpW
2993	3620	1504	w14i8_M13F	DW011708	MpW
227	1177	1505	w14i9_M13F	DW011709	MpW
543	144	1506	w14j10_M13F	DW011710	MpW
3785	887	1507	w14j11_M13F	DW011711	MpW
4131	3853	1508	w14j12_M13F	DW011712	MpW
3470	645	1509	w14j13_M13F	DW011713	MpW
3765	87	1510	w14j14_M13F	DW011714	MpW
3378	58	1511	w14j15_M13F	DW011715	MpW
1279	207	1512	w14j17_M13F	DW011716	MpW
3662	79	1513	w14j18_M13F	DW011717	MpW
1	1	1514	w14j19_M13F	DW011718	MpW
4132	3854	1515	w14j1_M13F	DW011719	MpW
1881	26	1516	w14j20_M13F	DW011720	MpW
1881	26	1517	w14j21_M13F	DW011721	MpW
326	126	1518	w14j22_M13F	DW011722	MpW
2319	3	1519	w14j23_M13F	DW011723	MpW
1079	19	1520	w14j24_M13F	DW011724	MpW
3220	48	1521	w14j2_M13F	DW011725	MpW
3055	37	1522	w14j3_M13F	DW011726	MpW
4133	3855	1523	w14j4_M13F	DW011727	MpW
1279	207	1524	w14j5_M13F	DW011728	MpW
1196	20	1525	w14j6_M13F	DW011729	MpW
2807	345	1526	w14j7_M13F	DW011730	MpW
3753	859	1527	w14j8_M13F	DW011731	MpW
3675	8	1528	w14j9_M13F	DW011732	MpW
1194	2	1529	w14k10_M13F	DW011733	MpW
3055	37	1530	w14k11_M13F	DW011734	MpW
2867	3506	1531	w14k12_M13F	DW011735	MpW
1201	2001	1532	w14k13_M13F	DW011736	MpW
110	1084	1533	w14k14_M13F	DW011737	MpW
1194	2	1534	w14k15_M13F	DW011738	MpW
3675	8	1535	w14k16_M13F	DW011739	MpW
4134	3856	1536	w14k17_M13F	DW011740	MpW
3765	87	1537	w14k18_M13F	DW011741	MpW
3754	86	1538	w14k19_M13F	DW011742	MpW
648	1527	1539	w14k1_M13F	DW011743	MpW
1929	2642	1540	w14k20_M13F	DW011744	MpW
2968	36	1541	w14k21_M13F	DW011745	MpW
4135	3857	1542	w14k22_M13F	DW011746	MpW
495	14	1543	w14k2_M13F	DW011747	MpW
1905	262	1544	w14k3_M13F	DW011748	MpW
1	1	1545	w14k4_M13F	DW011749	MpW
3703	82	1546	w14k5_M13F	DW011750	MpW
1067	189	1547	w14k6_M13F	DW011751	MpW
3642	772	1548	w14k9_M13F	DW011752	MpW
93	107	1549	w14l10_M13F	DW011753	MpW
2064	2763	1550	w14l11_M13F	DW011754	MpW
3064	376	1551	w14l12_M13F	DW011755	MpW
1881	26	1552	w14l13_M13F	DW011756	MpW
428	1342	1553	w14l14_M13F	DW011757	MpW
2104	28	1554	w14l15_M13F	DW011758	MpW
470	138	1555	w14l16_M13F	DW011759	MpW
1995	27	1556	w14l17_M13F	DW011760	MpW
963	18	1557	w14l18_M13F	DW011761	MpW
4136	3369	1558	w14l19_M13F	DW011762	MpW
648	1527	1559	w14l1_M13F	DW011763	MpW
509	1410	1560	w14l20_M13F	DW011764	MpW
3277	507	1561	w14l21_M13F	DW011765	MpW
2319	3	1562	w14l22_M13F	DW011766	MpW
413	133	1563	w14l2_M13F	DW011767	MpW
495	14	1564	w14l3_M13F	DW011768	MpW
1644	239	1565	w14l4_M13F	DW011769	MpW
3703	82	1566	w14l5_M13F	DW011770	MpW
3801	9	1567	w14l6_M13F	DW011771	MpW
3406	6	1568	w14l7_M13F	DW011772	MpW
282	122	1569	w14l8_M13F	DW011773	MpW
3302	525	1570	w14l9_M13F	DW011774	MpW
1780	251	1571	w15a10_M13F	DW011775	MpW
1883	260	1572	w15a11_M13F	DW011776	MpW
4137	972	1573	w15a12_M13F	DW011777	MpW
3486	657	1574	w15a13_M13F	DW011778	MpW
3543	7	1575	w15a14_M13F	DW011779	MpW
4138	3858	1576	w15a15_M13F	DW011780	MpW
1	1	1577	w15a17_M13F	DW011781	MpW
3662	79	1578	w15a18_M13F	DW011782	MpW
1194	2	1579	w15a19_M13F	DW011783	MpW
2336	3013	1580	w15a1_M13F	DW011784	MpW
3152	432	1581	w15a20_M13F	DW011785	MpW
1337	212	1583	w15a22_M13F	DW011787	MpW
2859	35	1584	w15a23_M13F	DW011788	MpW
1090	1909	1585	w15a2_M13F	DW011789	MpW
2319	3	1586	w15a3_M13F	DW011790	MpW
4139	324	1587	w15a4_M13F	DW011791	MpW
3789	89	1588	w15a5_M13F	DW011792	MpW
3346	558	1589	w15a6_M13F	DW011793	MpW
999	183	1590	w15a7_M13F	DW011794	MpW
1644	239	1591	w15a8_M13F	DW011795	MpW
1693	2430	1592	w15a9_M13F	DW011796	MpW
3166	440	1593	w15b10_M13F	DW011797	MpW
1	1	1594	w15b11_M13F	DW011798	MpW
4140	3859	1595	w15b12_M13F	DW011799	MpW
2319	3	1596	w15b13_M13F	DW011800	MpW
3207	47	1597	w15b14_M13F	DW011801	MpW
1113	193	1598	w15b15_M13F	DW011802	MpW
1268	206	1599	w15b16_M13F	DW011803	MpW
3279	509	1600	w15b17_M13F	DW011804	MpW
1578	233	1601	w15b18_M13F	DW011805	MpW
846	170	1602	w15b1_M13F	DW011806	MpW
530	143	1603	w15b20_M13F	DW011807	MpW
1580	2330	1604	w15b21_M13F	DW011808	MpW
1	1	1605	w15b22_M13F	DW011809	MpW
3207	47	1606	w15b24_M13F	DW011810	MpW
3157	435	1607	w15b2_M13F	DW011811	MpW
711	1582	1608	w15b3_M13F	DW011812	MpW
2969	36	1609	w15b4_M13F	DW011813	MpW
1	1	1610	w15b5_M13F	DW011814	MpW
3116	41	1611	w15b6_M13F	DW011815	MpW
4141	3860	1612	w15b7_M13F	DW011816	MpW
1658	24	1613	w15b8_M13F	DW011817	MpW
3289	517	1614	w15b9_M13F	DW011818	MpW
1226	2024	1615	w15c10_M13F	DW011819	MpW
338	127	1616	w15c11_M13F	DW011820	MpW
844	17	1617	w15c12_M13F	DW011821	MpW
145	1110	1618	w15c13_M13F	DW011822	MpW
873	1720	1619	w15c14_M13F	DW011823	MpW
2764	341	1620	w15c15_M13F	DW011824	MpW
3209	471	1621	w15c16_M13F	DW011825	MpW
1926	264	1622	w15c17_M13F	DW011826	MpW
3061	374	1623	w15c18_M13F	DW011827	MpW
3757	862	1624	w15c19_M13F	DW011828	MpW
289	1226	1625	w15c1_M13F	DW011829	MpW
3408	6	1626	w15c20_M13F	DW011830	MpW
3082	386	1627	w15c21_M13F	DW011831	MpW
3650	78	1628	w15c22_M13F	DW011832	MpW
3543	7	1629	w15c2_M13F	DW011833	MpW
3088	39	1630	w15c3_M13F	DW011834	MpW
1	1	1631	w15c4_M13F	DW011835	MpW
9	100	1632	w15c5_M13F	DW011836	MpW
2385	3058	1633	w15c6_M13F	DW011837	MpW
1550	2303	1634	w15c7_M13F	DW011838	MpW
4142	3861	1635	w15c8_M13F	DW011839	MpW
2319	3	1636	w15c9_M13F	DW011840	MpW
3267	50	1637	w15d11_M13F	DW011841	MpW
3452	63	1638	w15d12_M13F	DW011842	MpW
3280	51	1639	w15d13_M13F	DW011843	MpW
1	1	1640	w15d14_M13F	DW011844	MpW
1194	2	1641	w15d16_M13F	DW011845	MpW
3801	9	1642	w15d17_M13F	DW011846	MpW
3280	51	1643	w15d18_M13F	DW011847	MpW
436	135	1644	w15d19_M13F	DW011848	MpW
1	1	1645	w15d1_M13F	DW011849	MpW
3849	938	1646	w15d20_M13F	DW011850	MpW
1465	223	1647	w15d21_M13F	DW011851	MpW
1158	197	1648	w15d22_M13F	DW011852	MpW
3380	581	1649	w15d2_M13F	DW011853	MpW
3366	570	1650	w15d3_M13F	DW011854	MpW
1336	2119	1651	w15d4_M13F	DW011855	MpW
2344	3020	1652	w15d5_M13F	DW011856	MpW
2885	3521	1653	w15d6_M13F	DW011857	MpW
3340	553	1654	w15d7_M13F	DW011858	MpW
4143	3862	1655	w15d8_M13F	DW011859	MpW
3559	709	1656	w15e10_M13F	DW011860	MpW
731	16	1657	w15e11_M13F	DW011861	MpW
4144	3863	1658	w15e12_M13F	DW011862	MpW
3294	52	1659	w15e13_M13F	DW011863	MpW
1449	2216	1660	w15e14_M13F	DW011864	MpW
3643	773	1661	w15e15_M13F	DW011865	MpW
80	106	1662	w15e16_M13F	DW011866	MpW
3822	916	1663	w15e19_M13F	DW011867	MpW
3204	467	1664	w15e1_M13F	DW011868	MpW
105	108	1665	w15e20_M13F	DW011869	MpW
3220	48	1666	w15e21_M13F	DW011870	MpW
3716	83	1667	w15e22_M13F	DW011871	MpW
3116	41	1668	w15e23_M13F	DW011872	MpW
2916	355	1669	w15e24_M13F	DW011873	MpW
4145	3864	1670	w15e2_M13F	DW011874	MpW
3364	57	1671	w15e3_M13F	DW011875	MpW
2429	31	1672	w15e4_M13F	DW011876	MpW
963	18	1673	w15e5_M13F	DW011877	MpW
4146	905	1674	w15e6_M13F	DW011878	MpW
3403	6	1675	w15e7_M13F	DW011879	MpW
1995	27	1676	w15e8_M13F	DW011880	MpW
3407	6	1677	w15e9_M13F	DW011881	MpW
1332	2115	1678	w15f10_M13F	DW011882	MpW
171	1132	1679	w15f11_M13F	DW011883	MpW
4147	3865	1680	w15f12_M13F	DW011884	MpW
4148	3866	1681	w15f13_M13F	DW011885	MpW
1685	2422	1682	w15f14_M13F	DW011886	MpW
1881	26	1683	w15f16_M13F	DW011887	MpW
3408	6	1684	w15f17_M13F	DW011888	MpW
4149	3867	1685	w15f18_M13F	DW011889	MpW
1542	23	1686	w15f19_M13F	DW011890	MpW
4150	32	1687	w15f1_M13F	DW011891	MpW
409	1326	1688	w15f20_M13F	DW011892	MpW
4151	3868	1689	w15f21_M13F	DW011893	MpW
1	1	1690	w15f22_M13F	DW011894	MpW
3477	65	1691	w15f23_M13F	DW011895	MpW
2937	357	1692	w15f24_M13F	DW011896	MpW
3252	5	1693	w15f2_M13F	DW011897	MpW
1947	266	1694	w15f3_M13F	DW011898	MpW
1699	2437	1695	w15f4_M13F	DW011899	MpW
4152	3869	1696	w15f5_M13F	DW011900	MpW
1995	27	1697	w15f6_M13F	DW011901	MpW
912	1754	1698	w15f7_M13F	DW011902	MpW
2614	327	1699	w15f8_M13F	DW011903	MpW
4153	3870	1700	w15f9_M13F	DW011904	MpW
731	16	1701	w15g11_M13F	DW011905	MpW
2448	3118	1702	w15g12_M13F	DW011906	MpW
568	146	1703	w15g15_M13F	DW011907	MpW
987	182	1704	w15g16_M13F	DW011908	MpW
309	1244	1705	w15g17_M13F	DW011909	MpW
3239	492	1706	w15g18_M13F	DW011910	MpW
3236	49	1707	w15g1_M13F	DW011911	MpW
848	1700	1708	w15g20_M13F	DW011912	MpW
2351	3028	1709	w15g21_M13F	DW011913	MpW
2018	2720	1710	w15g22_M13F	DW011914	MpW
4154	3871	1711	w15g2_M13F	DW011915	MpW
1	1	1712	w15g3_M13F	DW011916	MpW
813	1672	1713	w15g4_M13F	DW011917	MpW
3294	52	1714	w15g5_M13F	DW011918	MpW
799	166	1715	w15g6_M13F	DW011919	MpW
2357	3033	1716	w15g7_M13F	DW011920	MpW
249	1195	1717	w15g9_M13F	DW011921	MpW
1568	232	1718	w15h10_M13F	DW011922	MpW
436	135	1719	w15h11_M13F	DW011923	MpW
4155	3872	1720	w15h12_M13F	DW011924	MpW
3690	81	1721	w15h13_M13F	DW011925	MpW
2409	308	1722	w15h15_M13F	DW011926	MpW
2516	318	1723	w15h16_M13F	DW011927	MpW
130	11	1724	w15h17_M13F	DW011928	MpW
4156	501	1725	w15h18_M13F	DW011929	MpW
3623	76	1726	w15h19_M13F	DW011930	MpW
3164	44	1727	w15h1_M13F	DW011931	MpW
3777	88	1728	w15h20_M13F	DW011932	MpW
4157	3873	1729	w15h21_M13F	DW011933	MpW
1017	1846	1730	w15h22_M13F	DW011934	MpW
952	179	1731	w15h2_M13F	DW011935	MpW
3853	940	1732	w15h3_M13F	DW011936	MpW
2172	2862	1733	w15h4_M13F	DW011937	MpW
4158	3874	1734	w15h5_M13F	DW011938	MpW
1947	266	1735	w15h6_M13F	DW011939	MpW
282	122	1736	w15h7_M13F	DW011940	MpW
2006	271	1737	w15h8_M13F	DW011941	MpW
1995	27	1738	w15h9_M13F	DW011942	MpW
1194	2	1739	w15i10_M13F	DW011943	MpW
338	127	1740	w15i11_M13F	DW011944	MpW
1	1	1741	w15i12_M13F	DW011945	MpW
4159	3875	1742	w15i13_M13F	DW011946	MpW
4160	3876	1743	w15i14_M13F	DW011947	MpW
4161	3877	1744	w15i15_M13F	DW011948	MpW
3851	94	1745	w15i16_M13F	DW011949	MpW
8	10	1746	w15i17_M13F	DW011950	MpW
2214	29	1747	w15i18_M13F	DW011951	MpW
3408	6	1748	w15i19_M13F	DW011952	MpW
2892	3529	1749	w15i1_M13F	DW011953	MpW
1196	20	1750	w15i20_M13F	DW011954	MpW
4162	3878	1751	w15i21_M13F	DW011955	MpW
2104	28	1752	w15i22_M13F	DW011956	MpW
1068	189	1753	w15i23_M13F	DW011957	MpW
3098	398	1754	w15i24_M13F	DW011958	MpW
3062	375	1755	w15i2_M13F	DW011959	MpW
1417	219	1756	w15i3_M13F	DW011960	MpW
1958	267	1757	w15i4_M13F	DW011961	MpW
4163	3879	1758	w15i5_M13F	DW011962	MpW
1529	2288	1759	w15i6_M13F	DW011963	MpW
3569	717	1760	w15i7_M13F	DW011964	MpW
3676	80	1761	w15i8_M13F	DW011965	MpW
3207	47	1762	w15i9_M13F	DW011966	MpW
413	133	1763	w15j10_M13F	DW011967	MpW
4164	3880	1764	w15j11_M13F	DW011968	MpW
4165	3112	1765	w15j12_M13F	DW011969	MpW
4166	3881	1766	w15j13_M13F	DW011970	MpW
1429	22	1767	w15j14_M13F	DW011971	MpW
731	16	1768	w15j15_M13F	DW011972	MpW
3489	66	1769	w15j16_M13F	DW011973	MpW
46	103	1770	w15j17_M13F	DW011974	MpW
1	1	1771	w15j18_M13F	DW011975	MpW
3379	580	1772	w15j19_M13F	DW011976	MpW
4167	3882	1773	w15j1_M13F	DW011977	MpW
3464	64	1774	w15j20_M13F	DW011978	MpW
1194	2	1775	w15j22_M13F	DW011979	MpW
2710	3358	1776	w15j23_M13F	DW011980	MpW
1	1	1777	w15j24_M13F	DW011981	MpW
3646	776	1778	w15j2_M13F	DW011982	MpW
4168	3883	1779	w15j3_M13F	DW011983	MpW
2420	309	1780	w15j4_M13F	DW011984	MpW
2538	32	1781	w15j5_M13F	DW011985	MpW
105	108	1782	w15j6_M13F	DW011986	MpW
436	135	1783	w15j7_M13F	DW011987	MpW
1	1	1784	w15j9_M13F	DW011988	MpW
157	112	1785	w15k10_M13F	DW011989	MpW
4169	3884	1786	w15k11_M13F	DW011990	MpW
3647	777	1787	w15k12_M13F	DW011991	MpW
1768	25	1788	w15k13_M13F	DW011992	MpW
4170	3885	1789	w15k14_M13F	DW011993	MpW
1056	188	1790	w15k15_M13F	DW011994	MpW
4171	3886	1791	w15k16_M13F	DW011995	MpW
250	1196	1792	w15k17_M13F	DW011996	MpW
2926	356	1793	w15k18_M13F	DW011997	MpW
3531	69	1794	w15k19_M13F	DW011998	MpW
3704	82	1795	w15k1_M13F	DW011999	MpW
4172	3887	1796	w15k20_M13F	DW012000	MpW
3314	536	1797	w15k22_M13F	DW012001	MpW
610	1497	1798	w15k2_M13F	DW012002	MpW
1656	24	1799	w15k3_M13F	DW012003	MpW
3897	978	1800	w15k4_M13F	DW012004	MpW
1757	249	1801	w15k5_M13F	DW012005	MpW
3086	389	1802	w15k7_M13F	DW012006	MpW
8	10	1803	w15k8_M13F	DW012007	MpW
2474	3141	1804	w15k9_M13F	DW012008	MpW
612	1499	1805	w15l10_M13F	DW012009	MpW
4173	2955	1806	w15l11_M13F	DW012010	MpW
1	1	1807	w15l12_M13F	DW012011	MpW
3814	91	1808	w15l13_M13F	DW012012	MpW
130	11	1809	w15l14_M13F	DW012013	MpW
3507	673	1810	w15l15_M13F	DW012014	MpW
2789	3433	1811	w15l16_M13F	DW012015	MpW
3531	69	1812	w15l17_M13F	DW012016	MpW
3547	70	1813	w15l18_M13F	DW012017	MpW
1541	23	1814	w15l19_M13F	DW012018	MpW
3378	58	1815	w15l1_M13F	DW012019	MpW
580	147	1816	w15l20_M13F	DW012020	MpW
1	1	1817	w15l21_M13F	DW012021	MpW
83	1062	1818	w15l22_M13F	DW012022	MpW
984	1818	1819	w15l2_M13F	DW012023	MpW
80	106	1820	w15l3_M13F	DW012024	MpW
4174	3888	1822	w15l6_M13F	DW012026	MpW
3177	448	1823	w15l7_M13F	DW012027	MpW
3778	880	1824	w15l8_M13F	DW012028	MpW
2197	2884	1825	w15l9_M13F	DW012029	MpW
858	171	1826	w15m11_M13F	DW012030	MpW
261	1202	1827	w15m13_M13F	DW012031	MpW
2225	291	1828	w15m14_M13F	DW012032	MpW
580	147	1829	w15m15_M13F	DW012033	MpW
255	12	1830	w15m16_M13F	DW012034	MpW
2246	293	1831	w15m17_M13F	DW012035	MpW
3236	49	1832	w15m18_M13F	DW012036	MpW
1442	221	1833	w15m19_M13F	DW012037	MpW
401	132	1834	w15m1_M13F	DW012038	MpW
3508	674	1835	w15m20_M13F	DW012039	MpW
1181	199	1836	w15m21_M13F	DW012040	MpW
3578	722	1837	w15m22_M13F	DW012041	MpW
3542	7	1838	w15m23_M13F	DW012042	MpW
4175	3889	1839	w15m24_M13F	DW012043	MpW
1633	238	1840	w15m2_M13F	DW012044	MpW
2203	289	1841	w15m3_M13F	DW012045	MpW
4176	3890	1842	w15m4_M13F	DW012046	MpW
4177	3891	1843	w15m5_M13F	DW012047	MpW
188	1145	1844	w15m6_M13F	DW012048	MpW
4178	3892	1845	w15m7_M13F	DW012049	MpW
1100	1918	1846	w15m8_M13F	DW012050	MpW
633	1514	1847	w15m9_M13F	DW012051	MpW
2516	318	1848	w15n10_M13F	DW012052	MpW
799	166	1849	w15n11_M13F	DW012053	MpW
3703	82	1850	w15n12_M13F	DW012054	MpW
3674	799	1851	w15n13_M13F	DW012055	MpW
3470	645	1852	w15n14_M13F	DW012056	MpW
3477	65	1853	w15n15_M13F	DW012057	MpW
457	1368	1854	w15n16_M13F	DW012058	MpW
1656	24	1855	w15n17_M13F	DW012059	MpW
3694	812	1856	w15n18_M13F	DW012060	MpW
1592	2341	1857	w15n19_M13F	DW012061	MpW
3131	42	1858	w15n1_M13F	DW012062	MpW
3623	76	1859	w15n20_M13F	DW012063	MpW
3780	882	1860	w15n21_M13F	DW012064	MpW
4179	3893	1861	w15n22_M13F	DW012065	MpW
2885	3521	1862	w15n23_M13F	DW012066	MpW
3164	44	1863	w15n24_M13F	DW012067	MpW
3298	523	1864	w15n2_M13F	DW012068	MpW
272	1210	1865	w15n3_M13F	DW012069	MpW
4180	3894	1866	w15n4_M13F	DW012070	MpW
1313	21	1867	w15n5_M13F	DW012071	MpW
477	1384	1868	w15n6_M13F	DW012072	MpW
3801	9	1869	w15n7_M13F	DW012073	MpW
3116	41	1870	w15n8_M13F	DW012074	MpW
3088	39	1871	w15n9_M13F	DW012075	MpW
1915	263	1872	w15o10_M13F	DW012076	MpW
4181	3895	1873	w15o11_M13F	DW012077	MpW
1429	22	1874	w15o12_M13F	DW012078	MpW
245	1191	1875	w15o13_M13F	DW012079	MpW
3777	88	1876	w15o14_M13F	DW012080	MpW
3801	9	1877	w15o16_M13F	DW012081	MpW
640	152	1878	w15o17_M13F	DW012082	MpW
3765	87	1879	w15o18_M13F	DW012083	MpW
987	182	1880	w15o19_M13F	DW012084	MpW
206	1160	1881	w15o1_M13F	DW012085	MpW
2146	2838	1882	w15o20_M13F	DW012086	MpW
1855	2578	1883	w15o21_M13F	DW012087	MpW
4182	2038	1884	w15o22_M13F	DW012088	MpW
2969	36	1885	w15o2_M13F	DW012089	MpW
144	111	1886	w15o3_M13F	DW012090	MpW
4183	3896	1887	w15o5_M13F	DW012091	MpW
4184	3897	1888	w15o6_M13F	DW012092	MpW
1744	2478	1889	w15o7_M13F	DW012093	MpW
2321	30	1890	w15o8_M13F	DW012094	MpW
1723	246	1891	w15o9_M13F	DW012095	MpW
1659	240	1892	w15p10_M13F	DW012096	MpW
3486	657	1893	w15p11_M13F	DW012097	MpW
1938	2650	1894	w15p12_M13F	DW012098	MpW
2214	29	1895	w15p13_M13F	DW012099	MpW
1429	22	1896	w15p14_M13F	DW012100	MpW
1154	1966	1897	w15p15_M13F	DW012101	MpW
3464	64	1898	w15p16_M13F	DW012102	MpW
8	10	1899	w15p17_M13F	DW012103	MpW
4185	3898	1900	w15p18_M13F	DW012104	MpW
182	114	1901	w15p19_M13F	DW012105	MpW
2715	3362	1902	w15p1_M13F	DW012106	MpW
1780	251	1903	w15p20_M13F	DW012107	MpW
4186	3899	1904	w15p21_M13F	DW012108	MpW
860	1710	1905	w15p22_M13F	DW012109	MpW
2932	3565	1906	w15p2_M13F	DW012110	MpW
68	1049	1907	w15p3_M13F	DW012111	MpW
715	1586	1908	w15p4_M13F	DW012112	MpW
1994	27	1909	w15p5_M13F	DW012113	MpW
3115	409	1910	w15p6_M13F	DW012114	MpW
4187	3900	1911	w15p7_M13F	DW012115	MpW
1475	224	1912	w15p8_M13F	DW012116	MpW
4188	3901	1913	w15p9_M13F	DW012117	MpW
1088	1907	1914	w16a10_M13F	DW012118	MpW
4189	38	1915	w16a11_M13F	DW012119	MpW
284	1221	1916	w16a12_M13F	DW012120	MpW
3385	585	1917	w16a13_M13F	DW012121	MpW
3180	45	1918	w16a14_M13F	DW012122	MpW
3202	465	1919	w16a15_M13F	DW012123	MpW
320	1254	1920	w16a16_M13F	DW012124	MpW
2204	289	1921	w16a17_M13F	DW012125	MpW
3645	775	1922	w16a18_M13F	DW012126	MpW
4190	3902	1923	w16a19_M13F	DW012127	MpW
1589	234	1924	w16a1_M13F	DW012128	MpW
3083	387	1925	w16a20_M13F	DW012129	MpW
3173	446	1926	w16a21_M13F	DW012130	MpW
4191	3903	1927	w16a22_M13F	DW012131	MpW
3348	56	1928	w16a23_M13F	DW012132	MpW
1067	189	1929	w16a2_M13F	DW012133	MpW
58	1040	1930	w16a3_M13F	DW012134	MpW
1194	2	1931	w16a4_M13F	DW012135	MpW
3676	80	1932	w16a5_M13F	DW012136	MpW
2669	332	1933	w16a6_M13F	DW012137	MpW
3801	9	1934	w16a7_M13F	DW012138	MpW
3002	363	1935	w16a8_M13F	DW012139	MpW
3838	93	1936	w16a9_M13F	DW012140	MpW
3370	573	1937	w16b10_M13F	DW012141	MpW
1	1	1938	w16b11_M13F	DW012142	MpW
1430	220	1939	w16b12_M13F	DW012143	MpW
3427	61	1940	w16b15_M13F	DW012144	MpW
1265	2057	1941	w16b16_M13F	DW012145	MpW
1	1	1942	w16b17_M13F	DW012146	MpW
3659	787	1943	w16b18_M13F	DW012147	MpW
2969	36	1944	w16b19_M13F	DW012148	MpW
1233	203	1945	w16b1_M13F	DW012149	MpW
3662	79	1946	w16b20_M13F	DW012150	MpW
1353	2134	1947	w16b21_M13F	DW012151	MpW
397	1316	1948	w16b22_M13F	DW012152	MpW
4192	502	1949	w16b23_M13F	DW012153	MpW
3814	91	1950	w16b24_M13F	DW012154	MpW
3116	41	1951	w16b2_M13F	DW012155	MpW
3501	67	1952	w16b3_M13F	DW012156	MpW
1198	200	1953	w16b4_M13F	DW012157	MpW
3517	68	1954	w16b5_M13F	DW012158	MpW
3286	514	1955	w16b6_M13F	DW012159	MpW
1	1	1956	w16b7_M13F	DW012160	MpW
731	16	1957	w16b8_M13F	DW012161	MpW
69	105	1958	w16c10_M13F	DW012162	MpW
1	1	1959	w16c11_M13F	DW012163	MpW
3164	44	1960	w16c12_M13F	DW012164	MpW
3408	6	1961	w16c15_M13F	DW012165	MpW
242	119	1962	w16c16_M13F	DW012166	MpW
536	1434	1963	w16c17_M13F	DW012167	MpW
3675	8	1964	w16c18_M13F	DW012168	MpW
2104	28	1965	w16c19_M13F	DW012169	MpW
4193	3904	1966	w16c1_M13F	DW012170	MpW
80	106	1967	w16c20_M13F	DW012171	MpW
3467	642	1968	w16c21_M13F	DW012172	MpW
3150	430	1969	w16c22_M13F	DW012173	MpW
883	173	1970	w16c2_M13F	DW012174	MpW
1645	239	1971	w16c3_M13F	DW012175	MpW
697	157	1972	w16c4_M13F	DW012176	MpW
47	1030	1973	w16c5_M13F	DW012177	MpW
1512	2271	1974	w16c6_M13F	DW012178	MpW
3229	484	1975	w16c7_M13F	DW012179	MpW
3643	773	1976	w16c8_M13F	DW012180	MpW
4194	3905	1977	w16c9_M13F	DW012181	MpW
3683	804	1978	w16d10_M13F	DW012182	MpW
4195	3906	1979	w16d11_M13F	DW012183	MpW
542	144	1980	w16d12_M13F	DW012184	MpW
3466	641	1981	w16d13_M13F	DW012185	MpW
3116	41	1982	w16d14_M13F	DW012186	MpW
3267	50	1983	w16d15_M13F	DW012187	MpW
2722	337	1984	w16d16_M13F	DW012188	MpW
3184	451	1985	w16d17_M13F	DW012189	MpW
282	122	1986	w16d18_M13F	DW012190	MpW
1233	203	1987	w16d19_M13F	DW012191	MpW
1347	2129	1988	w16d1_M13F	DW012192	MpW
1393	217	1989	w16d20_M13F	DW012193	MpW
2398	307	1990	w16d21_M13F	DW012194	MpW
3409	6	1991	w16d22_M13F	DW012195	MpW
3181	450	1992	w16d2_M13F	DW012196	MpW
3202	465	1993	w16d4_M13F	DW012197	MpW
4196	3907	1994	w16d5_M13F	DW012198	MpW
4197	3908	1995	w16d6_M13F	DW012199	MpW
3650	78	1996	w16d7_M13F	DW012200	MpW
4198	3909	1997	w16d8_M13F	DW012201	MpW
3675	8	1998	w16d9_M13F	DW012202	MpW
2969	36	1999	w16e11_M13F	DW012203	MpW
3207	47	2000	w16e12_M13F	DW012204	MpW
731	16	2001	w16e13_M13F	DW012205	MpW
1091	191	2002	w16e14_M13F	DW012206	MpW
1628	2373	2003	w16e15_M13F	DW012207	MpW
4199	3910	2004	w16e16_M13F	DW012208	MpW
3452	63	2005	w16e17_M13F	DW012209	MpW
1066	1889	2006	w16e18_M13F	DW012210	MpW
[truncated: 24,671 more rows]
