# Supplementary material for: Genomic resources for Myzus persicae: EST sequencing, SNP identification, and microarray design
Source: BMC Genomics. 2007 Nov 16;8:423. doi: 10.1186/1471-2164-8-423 (PMC2213679; doi:10.1186/1471-2164-8-423)
Supplement: Additional file 4 — Secreted proteins in salivary glands, as predicted by SignalP 3.0. This table provides annotation and signal peptide prediction information for unigenes overrepresented in the salivary gland library. [file 1471-2164-8-423-S4.xls]

## Sheet: suplementary data table
Additional File 4, Secreted proteins in salivary glands, as predicted by SignalP 3.0 (Bendtsen et al, 2004)
contig ID	Total number of ESTs	Number of ESTs in salivary gland library	Percent of ESTs from salivary gland library vs. combined libraries	Predicted signal peptide (Y/N)	Predicted anchor sequence (Y/N)	Probability of it being a secreted protein (%)	Predicted signal sequence cleavage site	Probability of signal sequence cleavage site (%)	Annotation
all contigs	26759	3233	12.0819	n/a	n/a	n/a	n/a	n/a	n/a
2161	2	2	100	Y	Y	0.942	21-22	0.002	unknown protein
2367	2	2	100	Y	Y	0.992	22-32	0.001	unknown protein
2683	2	2	100	Y	Y	0.66	42-43	0.091	unknown protein
2759	2	2	100	Y	Y	0.802	19-20	0.081	unknown protein
2950	2	2	100	Y	Y	0.55	26-27	0.015	similar to CG2471-PA
724	3	3	100	Y	Y	0.998	32-33	0	unknown protein
3648	6	5	83.3333	Y	Y	0.756	27-28	0.107	Glutathione S transferase D10
1248	3	2	66.6667	Y	Y	0.391	30-31	0.514	similar to ring finger protein 185
1356	3	2	66.6667	Y	Y	0.925	22-23	0.005	unknown protein
1439	3	2	66.6667	Y	Y	0.268	24-25	0.005	unknown protein
3538	6	4	66.6667	Y	Y	0.999	43-44	0	unknown protein
1858	5	3	60	Y	Y	0.636	51-52	0.216	AHNAK nucleoprotein (desmoyokin)
359	4	2	50	Y	Y	0.403	16-17	0.366	Peroxidase
409	4	2	50	Y	Y	0.356	50-51	0.014	similar to CG11699-PA
515	4	2	50	Y	Y	0.583	27-28	0.161	Tetraspanin 29Fa
150	2	2	100	Y	N	0.828	33-34	0.626	unknown protein
151	2	2	100	Y	N	0.828	33-34	0.626	unknown protein
1891	2	2	100	Y	N	0.771	23-24	0.721	unknown protein
2422	2	2	100	Y	N	0.59	29-30	0.568	similar to CG9849-PA with protease-associated domain
2443	2	2	100	Y	N	0.8	37-38	0.615	unknown protein
2471	2	2	100	Y	N	0.999	23-24	0.865	similar to CG6583-PA
1893	2	2	100	Y	N	0.717	22-23	0.551	unknown protein
2536	2	2	100	Y	N	0.857	17-18	0.81	unknown protein
3	19	15	78.9474	Y	N	0.991	25-26	0.82	unknown protein
594	4	3	75	Y	N	0.804	21-22	0.518	unknown protein
554	8	6	75	Y	N	0.695	34-35	0.494	unknown protein
3445	7	5	71.4286	Y	N	0.992	19-20	0.839	unknown protein
3458	7	5	71.4286	Y	N	0.998	19-20	0.717	unknown protein
947	3	2	66.6667	Y	N	0.989	20-20	0.775	unknown protein
1220	3	2	66.6667	Y	N	0.641	16-17	0.549	similar to CG5861-PA
1300	3	2	66.6667	Y	N	0.34	17-18	0.242	major royal jelly protein (yellow-g2)
25	5	3	60	Y	N	0.763	20-21	0.685	Zinc-dependent Phospholipase C
2680	10	6	60	Y	N	0.863	23-24	0.501	chromatin STP2
389	15	9	60	Y	N	0.955	25-26	0.828	unknown protein
3109	9	5	55.5556	Y	N	0.987	25-26	0.885	Rab GTPase domain-containing protein
1846	13	7	53.8462	Y	N	0.998	15-16	0.993	unknown protein
46	21	11	52.381	Y	N	0.984	20-21	0.486	unknown protein
14	4	2	50	Y	N	0.997	20-21	0.988	unknown protein
264	4	2	50	Y	N	0.953	18-19	0.575	unknown protein
593	4	2	50	Y	N	0.914	16-17	0.323	unknown protein
606	4	2	50	Y	N	0.718	25-26	0.379	CG2839
609	4	2	50	Y	N	0.997	18-19	0.944	cuticular protein
3025	10	5	50	Y	N	0.846	32-33	0.472	similar to Der1-like domain family
1521	12	6	50	Y	N	0.944	24-25	0.601	chromatin STP2
258	14	7	50	Y	N	0.966	24-25	0.879	unknown protein
1787	2	2	100	N	N				unknown protein
390	2	2	100	N	N				unknown protein
774	2	2	100	N	N				unknown protein
845	2	2	100	N	N				unknown protein
850	2	2	100	N	N				Hepatocyte growth factor regulated tyrosine kinase substrate
1140	2	2	100	N	N				Frequenin 2
1274	2	2	100	N	N				similar to CG6416-PF, isoform F
1391	2	2	100	N	N				unknown protein
1413	2	2	100	N	N				unknown protein
1477	2	2	100	N	N				PIP5K59B
1603	2	2	100	N	N				unknown protein
1611	2	2	100	N	N				sex-specific enzyme 2
1726	2	2	100	N	N				zgc:136860
2186	2	2	100	N	N				similar to CG31301-PA
2253	2	2	100	N	N				mitochondrial ribosomal protein L32
2277	2	2	100	N	N				unknown protein
2304	2	2	100	N	N				gryzun
2316	2	2	100	N	N				delta-coatomer protein
2335	2	2	100	N	N				Sirt6
2397	2	2	100	N	N				similar to CG9322-PA
2452	2	2	100	N	N				unknown protein
2555	2	2	100	N	N				unknown protein
2568	2	2	100	N	N				Na[+]-dependent inorganic phosphate cotransporter
2598	2	2	100	N	N				maf-S
2700	2	2	100	N	N				similar to CG6921-PA, isoform A
2709	2	2	100	N	N				unknown protein
2717	2	2	100	N	N				unknown protein
2802	2	2	100	N	N				kappaB-Ras
2825	2	2	100	N	N				Cytochrome P450-4c3
2931	2	2	100	N	N				unknown protein
2951	2	2	100	N	N				Glucose dehydrogenase
2977	2	2	100	N	N				unknown protein
2988	2	2	100	N	N				unknown protein
3034	2	2	100	N	N				unknown protein
3042	2	2	100	N	N				unknown protein
3120	2	2	100	N	N				unknown protein
3474	2	2	100	N	N				unknown protein
767	3	3	100	N	N				hypothetical protein LOC726294
942	3	3	100	N	N				similar to SAC domain-containing protein 3
976	3	3	100	N	N				Peroxidase
1008	3	3	100	N	N				unknown protein
1186	3	3	100	N	N				unknown protein
1415	3	3	100	N	N				unknown protein
16	4	4	100	N	N				ENSANGP00000013352
1899	2	2	100	N	N				unknown protein
1960	2	2	100	N	N				unknown protein
2022	2	2	100	N	N				similar to CG31688-PA
2052	2	2	100	N	N				hypothetical protein
2063	2	2	100	N	N				unknown protein
2076	2	2	100	N	N				unknown protein
2157	2	2	100	N	N				alpha Mannosidase II
2265	2	2	100	N	N				unknown protein
2345	2	2	100	N	N				unknown protein
3022	2	2	100	N	N				unknown protein
1227	3	3	100	N	N				unknown protein
4	28	23	82.1429	N	N				DNA-directed RNA polymerase, omega subunit family protein
33	5	4	80	N	N				mitochondrial ribosomal protein L28
174	5	4	80	N	N				unknown protein
3860	5	4	80	N	N				similar to CG6783-PB, isoform B
287	4	3	75	N	N				Elongation factor 2b
538	4	3	75	N	N				Peroxidase
3891	4	3	75	N	N				bazooka
3102	16	12	75	N	N				unknown protein
274	4	3	75	N	N				unknown protein
7	15	11	73.3333	N	N				parC
6	11	8	72.7273	N	N				unknown protein
438	3	2	66.6667	N	N				unknown protein
678	3	2	66.6667	N	N				unknown protein
684	3	2	66.6667	N	N				C33G8.2
776	3	2	66.6667	N	N				unknown protein
786	3	2	66.6667	N	N				unknown protein
797	3	2	66.6667	N	N				similar to Expressed sequence AI314976
820	3	2	66.6667	N	N				unknown protein
878	3	2	66.6667	N	N				ENSANGP00000014460
882	3	2	66.6667	N	N				crooked neck
932	3	2	66.6667	N	N				CG5869
940	3	2	66.6667	N	N				unknown protein
946	3	2	66.6667	N	N				unknown protein
955	3	2	66.6667	N	N				Glucose dehydrogenase
965	3	2	66.6667	N	N				similar to CG3654-PD
1001	3	2	66.6667	N	N				ethylmalonic encephalopathy 1
1015	3	2	66.6667	N	N				similar to CG7841-PA
1029	3	2	66.6667	N	N				unknown protein
1041	3	2	66.6667	N	N				Aminolevulinate synthase
1047	3	2	66.6667	N	N				unknown protein
1074	3	2	66.6667	N	N				Na pump alpha subunit
1077	3	2	66.6667	N	N				mitochondrial ribosomal protein L49
1083	3	2	66.6667	N	N				similar to CG32649-PA
1352	3	2	66.6667	N	N				similar to CG7519-PA
1385	3	2	66.6667	N	N				VAChT
1456	3	2	66.6667	N	N				CG8368
1498	3	2	66.6667	N	N				ATP synthase-gamma chain
3250	3	2	66.6667	N	N				Rab-protein 2
3462	3	2	66.6667	N	N				CG9921
3636	3	2	66.6667	N	N				Csl4
3717	3	2	66.6667	N	N				skiff
5	6	4	66.6667	N	N				unknown protein
3276	6	4	66.6667	N	N				ENSANGP00000017211
981	3	2	66.6667	N	N				unknown protein
602	17	11	64.7059	N	N				unknown protein
43	5	3	60	N	N				lethal (2) 03659
126	5	3	60	N	N				similar to CG15432-PA
3197	5	3	60	N	N				ENSANGP00000005619
3240	5	3	60	N	N				lethal (2) 05070
3745	5	3	60	N	N				Eb1
2257	7	4	57.1429	N	N				Ubiquitin-63E
3208	7	4	57.1429	N	N				Aconitase
2215	11	6	54.5455	N	N				Rieske iron-sulfur protein
133	4	2	50	N	N				sushi-domain containing secreted protein
165	4	2	50	N	N				ENSANGP00000011648
173	4	2	50	N	N				unknown protein
196	4	2	50	N	N				ZC477.3a
197	4	2	50	N	N				similar to CG12301-PA
252	4	2	50	N	N				Bx42
273	4	2	50	N	N				hypothetical protein LOC725839
286	4	2	50	N	N				unknown protein
324	4	2	50	N	N				Annexin IX
403	4	2	50	N	N				similar to CG1443-PA
412	4	2	50	N	N				Eukaryotic-initiation-factor-4G
458	4	2	50	N	N				similar to CG14182-PA
464	4	2	50	N	N				lola like
502	4	2	50	N	N				similar to CG18619-PB, isoform B
511	4	2	50	N	N				unknown protein
517	4	2	50	N	N				unknown protein
560	4	2	50	N	N				mitochondrial ribosomal protein S18B
589	4	2	50	N	N				RR2 cuticle protein 2
625	4	2	50	N	N				unknown protein
644	4	2	50	N	N				unknown protein
662	4	2	50	N	N				unknown protein
884	4	2	50	N	N				similar to CG7966-PA
1579	4	2	50	N	N				Elongation factor 2b
3511	4	2	50	N	N				unknown protein
3637	4	2	50	N	N				CG15040
3320	6	3	50	N	N				putative nonstructural protein NS-1
3350	6	3	50	N	N				CG9350
3567	6	3	50	N	N				Helicase at 25E
3731	6	3	50	N	N				Calpain-B
3737	6	3	50	N	N				Mediator complex subunit 7
3056	8	4	50	N	N				Nuclear transport factor-2
3330	8	4	50	N	N				Phosphofructokinase
2948	10	5	50	N	N				chickadee
