# Supplementary material for: Genomic resources for Myzus persicae: EST sequencing, SNP identification, and microarray design
Source: BMC Genomics. 2007 Nov 16;8:423. doi: 10.1186/1471-2164-8-423 (PMC2213679; doi:10.1186/1471-2164-8-423)
Supplement: Additional file 5 — Potential SNPs identified based on sequence differences among M. persicae lineages. This table lists SNPs identified among the sequences generated in this study by PolyBayes with a probability cutoff of 0.84. [file 1471-2164-8-423-S5.xls]

## Sheet: Sheet1
Additional File 5. Potential SNPs identified based on sequence differences among M. persicae lineages F001, G001, and USDA, based on the PolyBayes algorithm (Marth et al, 1999)
						Frequency of individual base calls at the SNP position				SNP alleles found in three aphid lineages			DNA sequences immediately adjacent to the SNP
SNP_ID	Contig ID	position	contig length	Prob. of SNP	Total number of ESTs	#A	#C	#G	#T	F001	G006	USDA	left_tag	right_tag
95	1002	170	791	0.961	4	3	0	1	0	G	A	A	CCAGTCTAGTGTCGAGTACC	ACGGGTGGAGGCCAACCGTT
96	1002	378	791	0.961	4	0	3	0	1	C	C	T	GCGTTCTGCAAGGATTTCAA	GAGAAGACCAAAGACATAAA
127	101	131	876	0.923	6	1	0	0	5	A	T	T	TTCAATATGTTGCTGAGAAA	TTAAAATTTCACGGATTTCA
141	1010	1134	1201	0.923	6	0	1	0	5	T	T	C	ATTATATGTAGATATGTACT	CATTCTAGAGTAATAAAAAA
152	1014	351	893	0.961	4	1	0	0	3	T	T	A	ATGATGCATTCACAAACACC	ATACATCAAAGTATGCCATC
153	1014	468	893	0.961	4	0	1	0	3	T	C	T	ATGACACCTATGACACCAGC	TCTGCTGATCCTGGTATTGT
154	1014	498	893	0.961	4	0	3	0	1	C	C	T	CCTGGTATTGTACCTCAACT	CAGAATATAGTGTCTACGGT
155	1014	515	893	0.961	4	0	3	0	1	T	C	C	ACTCCAGAATATAGTGTCTA	GGTAAATCTTGGATGTCGGC
237	1031	559	1073	0.961	4	3	0	1	0	A	A	G	AAAAAATTTCTTGGTATTTC	AGGTGCAGTTGAATCAATTG
379	1056	685	1456	0.849	9	1	0	8	0	G	A	G	TTGCTAATGTTTCTGTTGTT	ACTTGACTGTAAGACTTGCA
381	1056	723	1456	0.875	8	7	0	1	0	A	G	A	GCAAAACCAGCATCTTACGA	GATATCAAAAACAAAGTCAA
459	107	266	941	0.944	5	0	1	0	4	T	C	T	TGAACACTTAGACATTCTCG	GCACAAAGAACCTGTTTCCA
460	107	354	941	0.944	5	4	0	1	0	A	G	A	CAGCACTTGCAGTCCGCATT	AGAACACATCAACAAAATCA
461	107	479	941	0.944	5	1	0	0	4	A	T	T	AATATTAATCGATAGTTCAA	CCAACATCAAAATTCATTAC
463	107	657	941	0.944	5	4	0	1	0	A	G	A	ACAACTATGAAATACATTGA	AAGAGATTAAAAGAAGATAG
492	1075	69	598	0.961	4	3	0	1	0	G	A	A	ACGGTTGCTAGGGTTATTGC	CACTTGAAACTAAAATGGCA
493	1075	175	598	0.961	4	0	1	0	3	C	T	T	GAGCCAGTTGGCGTCAGCAT	GGTAATCAGGTTGTTCAAAG
494	1075	257	598	0.961	4	0	1	0	3	T	C	T	TTATCAATAGACGAACTTGC	TCTAATCCCCAGTTTATGTC
496	1075	446	598	0.999	4	2	0	2	0	A	A	G	TTGGTTGCTATGATATCAGA	GCAATCGGAAATAGTGAACC
686	1098	50	886	0.961	4	0	0	1	3	T	T	G	TGAGTTTGGGATTTAAACGT	GGTTTATTTCTTTGTTCGAC
690	1098	248	886	0.961	4	0	3	0	1	C	C	T	TTTAAGTCGTATGGGAAACG	GTGGAGTTGAATGATTTTGA
701	11	498	1351	0.944	5	4	0	1	0	G	A	A	TTTTCACCCATTACAAGTGA	CCAGATCATATAATTGCAAA
703	11	681	1351	0.961	4	3	0	0	1	A	T	A	TCTCAAGCTGCATTAAGACT	ATGAGGCCTGGAAATGATAC
706	110	590	1258	0.944	5	4	0	1	0	A	A	G	TAATATGAGACAAAAACGGA	TGGAACTATGAAAACAGATT
744	1109	309	715	0.961	4	3	0	1	0	A	G	A	TAATGTACCTGAGTCAGCTA	CAAATATCGCCAAAAATCCT
745	1109	387	715	0.961	4	3	0	1	0	A	G	A	AGGAGATACTTATTGTCTCA	TGAGTACCAAACTACGAACT
746	1109	427	715	0.961	4	0	0	1	3	T	T	G	TATGCAGTTCAACAATATTA	TTTAGGAAATTTCAAATTGC
779	1117	88	855	0.961	4	1	0	3	0	A	G	G	CAATGTGCAAAATAAAATGT	GATTAATGTCATTCGTAATA
780	1117	140	855	0.961	4	0	1	0	3	T	C	T	GATGACATTATCTATGTACC	ATACGGCTAAACCTACCTAC
781	1117	449	855	0.961	4	0	1	0	3	C	T	T	AAGAGCAGGCCCAATTTAGC	TTTCTACATGGCCATTTAGT
861	1127	562	1137	0.961	4	0	1	0	3	C	T	T	CAATTTCGTTGGCCCCATTA	CGTCGTTTTGTTGATGGTGT
862	1127	590	1137	0.961	4	0	3	0	1	T	C	C	TTGTTGATGGTGTTCAGTGG	TTTGGCGTGAATCTCCGTGA
863	1127	766	1137	0.961	4	0	3	0	1	T	C	C	GAAGTTTTTGGACGAAGTTG	AATGACCACTGATCAATTCA
882	1130	399	1103	0.961	4	1	0	3	0	G	G	A	GAGATCATACAGCATGGTTG	TGATGGAATATTGTCTGGGA
884	1130	713	1103	0.961	4	1	0	0	3	T	T	A	TATGATGGAAAAGTTGATGT	TGGTCACTGGGCATAACATG
890	1131	611	978	0.961	4	3	0	1	0	A	G	A	AAAGTATTGGCCAAAGGATC	GAAGTAATCAAGACATTGCT
891	1131	743	978	0.961	4	0	3	0	1	C	T	C	AAAAAGCATTTTGAATTTAC	CACTGTCAGATGGCAGTTGA
918	1136	549	3250	0.944	5	0	4	0	1	T	C	C	CGAAAATGTTCTAATGATAC	GTAGTACATCCTAGTCCATA
934	1137	139	812	0.999	4	0	2	2	0	C	C	G	TAGTGCCGACGGAACGACTG	TACCTGAATACTTTTAAGCT
935	1137	268	812	0.961	4	1	0	3	0	A	G	G	GATCAATGCAGTCAAATATC	GGCATCCGTACTCAACAAAC
936	1137	347	812	0.961	4	3	0	1	0	A	G	A	CATATGGCGTTGGGCCAATC	TTGACTGCGAAATTGATGAT
937	1137	456	812	0.961	4	0	3	0	1	T	C	C	TATACCTGGAGATGGAGTGC	TGAAAAGGATTGTTAATACT
990	1146	666	982	0.961	4	1	0	3	0	G	G	A	GAAAATTCACCATCTGCGAA	GTATTTTGTCTAATTCATAA
991	1146	681	982	0.961	4	0	1	0	3	C	T	T	GCGAAGGTATTTTGTCTAAT	CATAAAATGGATTTGCTGCA
996	1147	44	1083	0.944	5	0	1	4	0	G	C	G	ATCAACAATATTATGAATTA	TTTTAATTTTTTAATTTTAC
1020	1150	343	903	0.961	4	3	0	1	0	A	A	G	CCAGATGAATCTGAAATTAC	ACTATGATTAACCAAGGTCG
1021	1150	457	903	0.961	4	3	0	1	0	A	A	G	GCCTTAAATGTTGTAATGAA	GTTCTTCTGGCCACCAAACT
1033	1154	204	955	0.961	4	0	1	0	3	T	C	T	CTCGGTGTATCGCAAGTGCG	GAACGACGTGAATGTGCCTT
1034	1154	426	955	0.961	4	3	0	1	0	A	G	A	CAAGTCTGTCGCAAGCGACC	CCAGCATGGAACCGGTCGGC
1035	1154	504	955	0.961	4	3	0	0	1	A	A	T	ATCTCGCCAAAATATATGCC	TGCATTGGGGCTCTGACTCC
1036	1154	527	955	0.961	4	3	0	1	0	A	G	A	CATTGGGGCTCTGACTCCAG	AACCTAGTATCAGCCTCACA
1044	1157	682	958	0.961	4	0	3	0	1	T	C	C	GATAGATCATTTTTATTATT	AATTATCTTATTGTGTGTAA
1045	1157	807	958	0.961	4	0	3	0	1	C	C	T	TACTTATAAATAATAAAGGG	GATAAATAATAAATATACAT
1155	118	902	1725	1	10	5	0	0	5	T	T	A	CAGGTATAGAGTTTTCAAAT	AACTTTATACTACGATAAGA
1352	1206	622	696	0.961	4	0	0	3	1	G	G	T	AGCCATAAAACAATTACAAA	AGCACATAATTTAACAAAAG
1359	1207	494	780	0.961	4	3	0	1	0	G	A	A	TACATGGAAAAAAATTATTG	ATCTTTGATACCAACTACAA
1360	1207	646	780	0.961	4	1	0	3	0	G	G	A	CAAAGTTAAAAGATGGAACG	AACTAAATGAAAACAGTGAG
1361	1207	685	780	0.961	4	1	0	3	0	A	G	G	AGAGTATTGATGACATTTCA	ACCAGTTGATCAAGATCATA
1372	121	54	768	0.961	4	0	0	1	3	G	T	T	TACTCCAGTACTCTGCTATA	AGTCAACTAGTACTACTATT
1373	121	162	768	0.961	4	1	0	3	0	G	G	A	CTATTCTGCGAGCTATCCAT	CGGTTTAAGACTGTAGTACA
1374	121	174	768	0.961	4	0	1	0	3	C	T	T	CTATCCATGCGGTTTAAGAC	GTAGTACAGTATCTATCAGA
1376	121	297	768	0.944	5	0	0	4	1	T	G	G	AGCAGCAAGGTGGTAAACGA	AGTAGCATGTTCTACATTGA
1377	121	405	768	0.999	5	3	0	0	2	A	A	T	CAAGTGTGTCCGTACTTCTC	GCAATCAAAAACGTCATGCT
1382	1210	428	924	0.999	13	0	10	0	3	T	C	C	GTGAATGAATTTTTCAACAA	CTACCAAAAAATGTTCAAAG
1383	1210	547	924	0.999	14	11	3	0	0	C	A	A	TGCAAAAAATAAATAACTCC	CATCAAAATTATTTGTAAAA
1384	1210	549	924	0.999	14	11	0	0	3	T	A	A	CAAAAAATAAATAACTCCAC	TCAAAATTATTTGTAAAAAT
1448	1224	143	909	0.961	4	0	3	0	1	T	C	C	AACAACTTTAAAAATGAATC	GTTAACAAATATGAGAAATG
1449	1224	385	909	0.961	4	0	0	3	1	G	G	T	ATTGTTTTGTATGCTATGAA	ACCAAAGAAGCACAATATTA
1450	1224	486	909	0.961	4	1	0	3	0	G	G	A	AAAGATTACAAACCACCAAA	AACTCAGAACCTACTAGTAA
1466	1228	242	873	0.961	4	0	1	0	3	C	T	T	GACACTGTTTGTGGTCGGTG	TCCTGAATTTTGCAATCAGA
1467	1228	825	873	0.961	4	3	0	1	0	A	A	G	ATTAATCAATTGATGGAGTT	CGCAATAAGTTTGATAATGA
1472	1229	457	884	0.961	4	0	1	0	3	T	T	C	ATTTTACCTGTATAATTCAG	CATGGATTACCATCCCAAAG
1499	1233	264	1331	0.849	9	8	0	1	0	G	A	A	GCGTTGAAGATGTACTTAAA	GATTGGATGAGCAACATAGC
1508	1234	100	862	0.961	4	1	0	3	0	A	G	G	ACAGCAGCCATAGCAGCAAA	CAGTGTTCCGCTTAACGGTA
1509	1234	192	862	0.961	4	1	0	3	0	G	G	A	ATTCGTCTGTGAATTAAGAC	ATCGCCGCATTCAATTTGGA
1718	1266	720	1184	0.961	4	1	3	0	0	A	C	C	TCGAATTAATCTTCAAATGC	TCCCCAATTTATCGGTGCTT
1776	1276	667	1253	0.961	4	0	3	0	1	C	T	C	GAAGTTTCAAATTCGTATTC	GAAGCATTAGATGCATTAAA
1777	1276	732	1253	0.961	4	3	0	1	0	G	A	A	GACTGTTAATGATGTTTCTC	TAAACACAATTCTGGCTTTT
1849	129	230	747	0.999	6	2	0	4	0	G	A	G	GCAACGAAGAAAACGTTTTG	CTTTCTCCAAACTCAGTGAA
1851	129	444	747	0.999	6	0	4	0	2	C	T	C	AAATTTCATCGATGTTGGTG	CGGTGTGATTGACAGTGATT
1914	13	563	1571	0.944	5	0	0	4	1	G	T	G	GTCATTAATGATGGTTCTTG	CTCTGGTCTTTATGTTCTAA
1915	13	586	1571	0.944	5	1	0	4	0	A	G	G	CTGGTCTTTATGTTCTAATG	ATGACAATTACTATAAAAAG
2008	1311	381	1101	0.961	4	1	0	3	0	G	G	A	CAAGGCTTTTCAGATGACGA	CCACTAGTCATTACTTAAAA
2036	1314	508	1471	0.9	7	6	0	0	1	T	A	A	GAAGGCTGATCAATCTAAAC	GGGTAAAACTGCCGACAAAG
2037	1314	578	1471	0.923	6	1	0	5	0	A	G	G	AAGCCTGGACCTGCTCCTAA	AAATCTACAGCCAGCAAAGC
2070	132	38	875	0.999	8	0	0	5	3	T	T	G	TGGTGGCGTTCACTCGGCAT	ACATTCGCTCTGTTCTTTTT
2075	1321	621	1289	0.961	4	3	0	1	0	A	G	A	GAGATCATCGTATGCACCAC	AGTATAGTGAAACAAATGCT
2079	1322	408	861	0.961	4	0	0	3	1	G	G	T	GCTTACATTGACCGCGTCAA	TACTTGGAAACTGAAAACTC
2080	1322	668	861	0.961	4	0	1	0	3	C	T	T	TACACCATATGTAGCTAGAT	TAATGAACTAAATTCTAAAT
2082	1322	776	861	0.961	4	3	0	1	0	A	A	G	AATAGAGAAAAAAACTGTTA	GGATAATCAAAAAGTATTAG
2139	133	423	1101	0.944	5	0	0	4	1	T	G	G	ACAATGATGATTTTAAAAGT	ACAATAGAGACAAGACGAAT
2162	1332	284	942	0.961	4	1	3	0	0	C	A	C	TTCCGACCACAGGCCTTGGT	TATGCCATTTAGTAGTCAAA
2163	1332	314	942	0.961	4	1	0	3	0	A	G	G	TAGTAGTCAAAACAATTTTG	CGATTTGAAGCCAAAAGTAT
2164	1332	443	942	0.961	4	1	0	3	0	G	A	G	TGGACATGTGATTCAAGAGC	CAATTGGGTGATTGTTGAGG
2165	1332	507	942	0.961	4	0	3	0	1	C	T	C	GTTTCTCGCTGTAAAGGGCA	TTGTCAATGGTTCAAATGAA
2166	1332	537	942	0.961	4	3	0	1	0	A	A	G	GTTCAAATGAAAGAAAATCC	CTATTAGTCACTAGTGAGGT
2167	1332	552	942	0.961	4	0	1	0	3	T	C	T	AATCCACTATTAGTCACTAG	GAGGTGTCATTAGTAGATCC
2168	1332	599	942	0.961	4	3	0	1	0	G	A	A	CTTGCAAGGTTGTACTGTTG	ATGGAGATTTACGGAGAGTG
2171	1334	844	1097	0.961	4	0	0	1	3	G	T	T	TTGAAAAAAATAGTATTACC	GTTTGGGAAAGAACTTTTGA
2278	1355	257	747	0.961	4	0	3	1	0	C	C	G	ACAAGTCTGGTTACACTGTG	CAACGCCTATTCAAACTCAG
2279	1355	293	747	0.961	4	0	3	0	1	C	C	T	CTCAGGCTATACCAGTTATG	TGCAGAAAAGGCAAATATTT
2280	1355	346	747	0.961	4	0	1	0	3	T	T	C	ACTGGTTCTGGAAAAACTGC	GCATTCTTAGTACCTATCAT
2402	1375	222	874	0.961	4	3	0	1	0	A	G	A	GGAGAGTAAAACAATGGAAT	CGTTTGCTCGCTGTTGGCAT
2416	1379	564	1164	0.999	4	2	0	2	0	A	G	A	TTATACCCATTTTTATTAGC	TTAGCAATCATATGTTTTTG
2472	1389	289	897	0.961	4	0	0	3	1	G	G	T	CCAGTCTAGAACAGTTTGTT	TGTTGCTATAAAATCGAATG
2473	1389	486	897	0.961	4	1	0	3	0	G	A	G	GGATTTTATATGAAAAATTG	TGGACCAAATTCCTTTTGAT
2474	1389	581	897	0.961	4	0	0	3	1	G	G	T	ACAGAACTACACTTATGGAT	ATATTTGTTCGTTTTATGCA
2490	1392	556	795	0.999	4	0	0	2	2	G	T	T	GGGTGCTAGACAAGTTATTG	TTGGTCGGCAAAAAACGAAT
2558	140	810	1020	0.999	6	0	4	0	2	T	C	C	GAAGTTGACGAAAAGAACTG	AGAATTTGTAGTATTAAAGT
2659	142	172	936	0.944	5	0	1	0	4	T	T	C	TCCCAAACCTTCATATCCTT	GAAAGTGTTTTATTGCGGTA
2661	142	770	936	0.944	5	1	0	4	0	A	G	G	GTCACCCTGAATATTTAAAT	TATGAAACCAATATATTGTT
2668	1421	828	1234	0.961	4	0	3	0	1	C	T	C	AACGCTTCTAAAAGAGCCAT	ACGGTGTTGTGCGAAGGTCT
2688	1425	121	872	0.961	4	0	1	0	3	C	T	T	CTAAACCGTACAAATAGTAA	ATCCTCAAACGATGGACAGC
2689	1425	172	872	0.961	4	0	1	0	3	T	C	T	ACAATCTAAGCTGTGGAAAA	CATTGCCAGAATGGCTTTCC
2690	1425	555	872	0.961	4	3	0	1	0	A	G	A	ATGAAATATCATTATCCAAC	TGTGACTTATATATTGGAGG
2819	1448	235	832	0.961	4	3	0	1	0	A	A	G	CGTCCTGGCGGTAAAACTGG	GGTGGTGGCGTTGCATCATG
2820	1448	378	832	0.961	4	1	0	0	3	T	T	A	CTATGAATGTAAACTTTGTC	GACTCTTCATAATAACGAGG
2844	1453	139	923	0.944	5	0	1	0	4	T	T	C	AACAAGTAAAAGTTGGGAGA	CGTGGTCTAAAGATGAGTTG
2845	1453	268	923	0.9	7	1	6	0	0	C	C	A	AAGCTCAATTTGAATTATTC	CAAATCCAGAACGTATTGAT
2848	1453	559	923	0.9	7	6	0	1	0	A	A	G	AATTACATAATGCTAATAGA	AAAGTAGAAATCGGGATCGT
2849	1453	654	923	0.9	7	0	0	6	1	G	G	T	AAACAACAATATCCTACAGT	GACATTGAAAAAATAAAAAG
2920	147	112	1700	0.961	4	0	1	0	3	C	T	T	GATACATCGTACAGTTTAGG	TCCATTATCGAGCCCAATTT
2921	147	328	1700	0.961	4	3	0	1	0	A	A	G	AACTATACCAGAATCGGCAA	TGGTTACGAAGCTCTTTAAT
2922	147	362	1700	0.961	4	3	0	1	0	G	A	A	CTTTAATGATGAAAGATATG	AGAAATTTAATTTCACTGCA
2923	147	637	1700	0.961	4	3	1	0	0	A	A	C	TTAGAGGATACTTTCTTGCC	ATTAATTTACAAATATCTTT
2924	147	651	1700	0.944	5	1	0	0	4	T	A	T	CTTGCCAATTAATTTACAAA	ATCTTTCAAAAACAAAACTG
2925	147	674	1700	0.944	5	4	0	0	1	T	A	A	CTTTCAAAAACAAAACTGAC	AATTACTTGGTTATTGTGTT
3063	15	514	1402	0.961	4	3	0	0	1	T	A	A	TTGCATGCATTAAGTCAGCC	GAAAGAGTTTGTGCTTTTAG
3064	15	624	1402	0.944	5	1	0	4	0	G	G	A	TCCTACCAATCCAATTTTAA	ACCTGCATACCAGGGTCGTA
3127	152	716	855	0.923	6	0	0	5	1	T	G	G	ATATCATTTAATAACAACGA	GATAGCGATACGGAGCTATT
3189	1531	1465	2149	0.9	7	0	1	0	6	C	T	T	AGTCCGATTATTGTTGGCAA	ATGTTGACGGAGAAGCATGA
3190	1531	1776	2149	0.849	9	0	8	0	1	C	T	C	AGTGGGTCGATCTGTTTTGC	ATTGATTACTAGTGCTTACA
3271	1544	393	817	0.944	5	4	0	1	0	A	G	A	ATACTCCGTCTTCACTTGAG	TGGAGGAAGGAGACACAATC
3272	1544	477	817	0.944	5	4	0	1	0	A	A	G	TCTTCTTTTAACTACTTATT	TTTTATATAACATAAGTTTA
3274	1544	632	817	0.944	5	4	0	1	0	A	A	G	ATACAAATTTATTATGAAAT	GAACGATTTCAAGAATAAAC
3283	1546	182	859	0.875	8	7	0	1	0	A	G	A	GTCATATTTCTCATTCTCAC	GGCGTCGCCTTAGTTATTCA
3385	157	669	1090	0.875	8	0	0	7	1	T	G	G	GAAGTAATTCTTGCTGAAAA	CAGAAGTTTGTTGCTAAAGT
3451	1578	1393	1791	0.875	8	7	1	0	0	A	C	A	CATACCTTGATAAATTGTAA	CATGATATTAACTTTAAAAT
3546	1601	351	1354	0.9	7	0	1	0	6	T	C	T	GGACCTTTGGACCCTAATGT	GAGGTTTTGATTGGGGTACC
3657	163	340	1158	0.944	5	4	0	1	0	A	G	A	ACAGATTAAGTTGGTTTTGA	GTTTGTATTTTTACCATGAG
3776	1657	220	678	0.961	4	0	1	0	3	C	T	T	GGCAGACCACGTCATCAAGG	GTCATGGTCGGCATGGGACA
3777	1657	397	678	0.961	4	0	1	0	3	T	T	C	CGTGTTGCTCCAGAGGAACA	CCAATCCTATTGACCGAAGC
3857	1682	234	1452	0.875	8	1	0	7	0	G	A	G	CTAAGGCCCAACCTAAGAAG	CTGAACCAGTAGTTGAACCC
3858	1682	344	1452	0.875	8	7	0	1	0	A	G	A	GCTAAGGAACAACCCAAGAA	GAAACCGCACCTGCACCAAA
3860	1682	388	1452	0.875	8	7	1	0	0	A	C	A	GGTTGCACAAAAAGGTAGCC	GGACAGTAAGAAGCCTGCTC
3896	1691	515	1970	0.923	6	0	1	0	5	T	C	T	CAAGGATTGGATGATTTGGC	CAACGTTGTGCTCAGTACAA
3898	1691	651	1970	0.944	5	0	1	0	4	T	C	T	TGGCTAGATACGCTTCCATC	GCCAAGCCAACCGAATTGTT
3934	17	730	1022	0.944	5	4	1	0	0	A	C	A	AACAGTTATCCGGATGTTTG	GAGATTTTAGAAATAAACCT
3937	170	140	1072	0.961	4	0	1	0	3	C	T	T	AAATAGCATTATCTGTTCAA	ATGCCCAAAGTGAAAAAGGA
3938	170	334	1072	0.944	5	0	1	0	4	C	T	T	AAACTTAACGGTTAAGTTAT	GGAACGTGTTAAAACAGTGG
4027	1722	157	960	0.999	11	0	2	0	9	C	C	T	GATTTACCGCCAGAACAAAT	TCAGTCCTCAGGAAAGCTTT
4118	1747	193	1028	0.999	8	0	3	0	5	C	T	T	TGAGTTCGTGTGAATACGTC	AACTCTGCACATCGCAGTTA
4119	1747	244	1028	0.999	9	2	0	7	0	G	A	G	CGGTTTTTTAAGCGACGAGT	AATTTCGCTGTGGCCGTCCG
4136	175	901	1343	0.944	5	4	0	1	0	G	A	A	AATCAAGAAGTAATTAATCC	TTGCATATCTCAACAGATCC
4263	178	544	1210	0.944	5	4	0	1	0	G	A	A	GAAATTAATTAATGATGAAA	AGAAGGAAAGAAAAATAATA
4365	1802	1099	1560	0.923	6	0	1	0	5	C	T	T	GCTGAGTTAGCAGGTGATGA	GATGAAAAGGAAGATCAAGA
4455	1824	787	1616	0.923	6	0	5	0	1	C	T	C	GCCGAAAATCTCATTCCAGG	GATCGAACGATAAAATTTAT
4479	184	295	1340	0.944	5	4	0	0	1	A	T	A	AAATTTATTGGGGTACTGCC	CAACTGGACGTCCACACATT
4500	1835	125	914	0.849	9	0	1	0	8	C	T	T	CTCAGGTTATTGTTGTCACT	GTCGGTAACTTCGATCGATC
4537	185	593	1573	0.961	4	0	0	3	1	G	G	T	AAAGACTAAATGTAGGCGGT	GACCAAAAGCTTTGTTTTCT
4625	188	671	1372	0.961	4	3	0	0	1	A	T	A	TGCAAAAGCCACGCACGCTA	TATCGAATATATACATCAAT
4647	1883	581	801	0.999	7	2	0	0	5	T	T	A	AATATACACAAATAATTAAA	TAATTTCCGTTGGCTTTAAA
4732	1905	666	1291	0.9	7	1	0	6	0	A	G	G	GCTGATAATGATGTTGACTC	AAAGCTGACAAGGGTGGAAG
4804	1936	572	693	0.9	7	6	0	1	0	A	G	A	CCATCAAAAATACCGATTGC	ACAACACAAGAACCTATGCA
4910	197	339	791	0.944	5	0	1	4	0	C	G	G	TAAGACAAAAAATTCAAGTT	CTAAATCGACCAAAAAGCTA
4911	197	690	791	0.961	4	0	1	0	3	T	C	T	ATCCACTAACACTAAAAGAG	TATTAGAAAAACGTAAAAGT
4965	199	1094	1528	0.961	4	3	0	1	0	G	A	A	AAGGAGCTACTCCCTATTGG	ACTCCAACTGACTTGATGTC
5077	2017	493	1501	0.875	8	1	0	7	0	G	A	G	TAATGATGTTGTTGGTGCAT	CAGCCCAGTTGGAGGAGAAG
5149	2039	352	1305	0.999	7	4	0	3	0	A	A	G	CCTCAAACTGGAACCGGTGT	AGTGTTGAAGCTGTAGACCC
5191	205	1004	1159	0.849	9	8	0	0	1	T	A	A	GCATGGTCAACTGATGGACA	ACATTGTTTGCTGGATACTC
5192	205	1031	1159	0.875	8	0	1	0	7	C	T	T	TTTGCTGGATACTCAGACAA	AACATTAGAGTTTGGCAAGT
5275	207	144	787	0.944	5	4	0	1	0	A	A	G	TGTCATCAATAGCACCTCAA	GTGTGGTAAAATCACTACAA
5276	207	212	787	0.999	5	2	0	0	3	T	A	A	AATATAAAAATATGTGTTAA	GAATCTGTAAAAGGTGGTCT
5334	209	857	1377	0.944	5	4	1	0	0	A	C	A	GGAGCTTTTGGTTGTGGTAA	ACTGTAATATCTCAAGCTTT
5394	21	200	1488	0.999	11	4	0	7	0	A	G	G	AAGATTCTGTTCCGCGCGCC	CAGTCCGCTCGGCACATCAC
5397	21	1034	1488	0.875	8	0	7	0	1	T	C	C	TTAGAACGTTTAGATATTGA	AACTATGATGAGAATGATCC
5443	2105	1193	2033	0.944	5	0	0	1	4	G	T	T	CAGACTTCTTACACACTGTG	ATGATTAAAAACAAATGCGT
5499	2115	1910	2337	0.961	4	0	1	0	3	T	C	T	ATAGTTAAAGCCAAGAAAGC	GCTCAAGTGTAAAAGTTTAT
5500	2115	1931	2337	0.961	4	0	3	0	1	C	C	T	GCTCAAGTGTAAAAGTTTAT	AACTATTCTGAATACATGTT
5551	2127	100	1244	0.923	6	0	1	0	5	T	C	T	ATTTTAAACATTGTTTGCGG	CTTGTGTGCGTTGTCATCGT
5557	2127	417	1244	0.875	8	0	1	0	7	T	C	T	TAGTCCAGAATCGTATAGTT	GAGTGCTGAGTTACATCCCG
5660	216	224	848	0.999	12	3	0	9	0	A	A	G	GTTGAGCCCTAAAGGTGAAG	AGAAGCAGCAAATGCTGGTA
5727	2169	1331	1407	0.961	4	0	1	0	3	C	T	T	TATATTTAGAATACAAAATG	TAGAGTGCTTTATCACTACT
5760	218	506	1034	0.961	4	1	0	3	0	A	G	G	TTAAAGGAGGAGTTTCCTAT	TTTGAATCATTGAAATTGAC
5761	218	589	1034	0.961	4	3	0	1	0	A	A	G	CCAGTTAAAAGAAGGAAAAC	AATATTGATAGCTGCTCATG
5762	218	700	1034	0.961	4	3	0	1	0	A	G	A	ACCAACTGGTATACCATTTG	ATATGAATTAGATGAGAACT
5763	218	789	1034	0.961	4	1	0	3	0	A	G	G	AAAAAGCAATCGAAGCCGTT	CTGCCCAAGGCAAAGCAAAA
5764	218	866	1034	0.961	4	0	1	0	3	T	T	C	TAAAAAATAATTTAAATACT	TTTAGTAGCATAACATTTAT
5772	2180	747	827	0.999	6	4	0	0	2	A	T	A	TGTTATTTATTTAAATTATT	AAATTGTTGTTTGTTAAATA
6116	2268	491	1701	0.938	8	6	1	0	0	A	A	C	GCTCGCCGTACAAATCCAAA	GGTTGTTCTAGCATTGGGCG
6154	2276	517	1984	0.944	5	0	1	0	4	T	T	C	CCACCAGTAAAGAAAGCATG	ATTGCTCCTGCTAAGAAGCC
6163	2276	1445	1984	0.923	6	5	0	1	0	G	A	A	AATATGAAAATTGGGGTAAG	AAGCTGCTCTAGACTTACAA
6207	2287	1392	1566	0.923	6	5	0	1	0	G	A	A	ATGGTGGTGCAATCGCCTAT	GCTGGAACAGTTAAACAAAT
6208	2287	1423	1566	0.944	5	0	0	4	1	G	G	T	TTAAACAAATTGATATAAGC	TTGGAATGAAATTGGAAGGA
6257	2297	1417	2396	0.9	7	6	0	1	0	A	G	A	AATGGTTGGTGAACCAATCA	GAGACGTAAAGTGGAATACA
6259	2297	1702	2396	0.923	6	5	0	1	0	G	A	A	TATAGAAGAGAATGTAAGCA	AGTTTTATACAAACCAAAGC
6270	23	144	857	0.923	6	5	0	1	0	G	A	A	TTAACCATTTCAATCCGTGG	CGCCGAAACGCCGCGTTGAC
6271	23	250	857	0.923	6	0	0	5	1	T	G	G	CTGGTATTCTTACAGTACAT	AGGTGACAACAAAATTTTCG
6382	232	460	1038	0.944	5	1	0	0	4	T	T	A	GGTGAATCATATCAGTGTAT	TTACCAAACCAAGATGAAGT
6505	2343	318	1947	0.944	5	1	0	0	4	A	T	T	AAGATCCGAAAGCGTTGGCG	CCGAATGTTATTGTCCAGGA
6553	2353	62	1051	0.875	8	1	0	0	7	A	T	T	TATTGGTATAATGTCGCTAA	CGCTATTTTGGTTATTACTT
6581	236	520	1002	0.944	5	4	0	0	1	A	T	A	AGCCGTAGACAACGGGTGAT	CAGCGAAACCGTACAGAACG
6583	236	713	1002	0.961	4	0	1	0	3	T	T	C	GTCCTTATTCTGAACCACCA	CACCATCAAGTAGCCGGCCG
6772	2409	49	849	0.9	7	6	0	1	0	G	A	A	ACAATTTTACATTTTTCATT	GAGTGTAGACCTACTTTCAC
6848	243	914	1611	0.961	4	0	3	0	1	T	C	C	CGAGAACGTGATTACCGTGA	CGTGATAGGGATCGTGAACG
6849	243	1268	1611	0.944	5	0	1	0	4	C	T	T	CATATTAAACAAGAACCTGT	GATGAATATGACAATAATTA
6885	244	526	1099	0.961	4	3	0	1	0	A	G	A	TGTTTAAATGGCTCACGTGA	TACAAGTGAAGCTGGCAAGT
6886	244	594	1099	0.961	4	3	0	1	0	A	G	A	ACTCAGTAAAACAATGTCAA	AGCGATTTGGCAGTTCTTCT
7173	251	139	1102	0.961	4	3	0	0	1	A	A	T	ATGACCTCATTCACTAATAA	AATGTTTTGAATTTATTGAG
7174	251	295	1102	0.961	4	0	1	0	3	C	T	T	TCAAAAGCTAGGCAAAACTT	ATGAGACCTGGATATGAGAC
7178	251	555	1102	0.944	5	4	0	1	0	A	G	A	TGAAGGAGCAGATCATTTCA	AGCAAAAATTAATGTAGAAG
7516	2594	722	1343	0.875	8	0	1	0	7	C	T	T	CCCATTCTACCACTTGCTAA	TCTGCTCGTTTCATTCATGA
7725	2647	74	2204	0.999	8	4	0	4	0	A	A	G	AACATTTTTCAACCGCCCGT	TCGGCTTCATAGTCTTCTGG
7727	2647	141	2204	0.999	9	4	0	5	0	G	G	A	ATTTTGATTGCAATTCATCT	CGAACGATTAACCATGGGTA
7755	2648	113	760	0.999	9	6	0	0	3	T	T	A	TCTCAATTTTTTCAAACTTC	AAGTATTGTAATCGACCATA
7768	265	494	1292	0.961	4	0	1	0	3	T	C	T	CCTCTTGAGTATGGTTGTGT	GGTCTCACCGAAGAAGAAGC
7769	265	550	1292	0.961	4	3	0	1	0	A	G	A	CGAGAATAAGATTGAAGTTT	TCATGCATACTATAAGCCTA
7857	267	522	1266	0.944	5	0	1	0	4	T	T	C	AAGCAGCCAACACAAAAGTA	ACCAAAGAAGCATTATTGGA
7859	267	635	1266	0.944	5	0	1	4	0	G	G	C	TGCTGGAAAAACTCGAAAGG	AAGTAGACCTCTTGCAAGTG
7860	267	727	1266	0.961	4	0	0	3	1	G	G	T	AGAACCAACCAACAGAAAAT	GTGAACCTAAAACTGAGAAA
7932	2691	826	1073	0.944	5	1	0	0	4	A	T	T	AAATGAAATAAGCGCGTATT	AAAATAATGCATGTAAGATT
8027	2712	969	1614	0.999	10	6	0	4	0	G	G	A	AAATGCATCTGTTGAAGGGT	CTATCTGTTTATAGACAGTT
8107	2733	247	1138	0.875	8	7	0	1	0	A	G	A	TTTAGTCGTTATCATAGACA	GAATACTATCTCGACGACGT
8140	2743	549	1744	0.961	4	3	0	0	1	T	A	A	AAATATTAGAGAAAATTGAT	TATTGCATTTGGAATTCGCT
8143	2743	1047	1744	0.849	9	1	0	8	0	A	G	G	TGCACCAACTGAAACAATAC	AACAGAATGTGTTTGCATAC
8145	2743	1171	1744	0.849	9	1	0	8	0	A	G	G	AATGGAGACACTACGTGTTG	ATGGGAACAACTATTGACGT
8150	2743	1587	1744	0.923	6	0	0	5	1	G	T	G	TAAGGCGGGAACTTCCACCA	ACCAGGCGGAATACTGTATA
8151	2743	1617	1744	0.999	5	3	0	2	0	G	G	A	AATACTGTATACAACGAATG	CTCCATACAAGGGTGTCAAT
8153	2743	1696	1744	0.944	5	4	0	1	0	A	G	A	TGCTTTATATGGCGAGTCGG	TCTGTAAATCATCAATATTT
8269	2774	1109	1501	0.944	5	4	0	1	0	G	A	A	CAAAAATGATTAGAATTATT	AAGTAACTAATCGTATCTGG
8270	2774	1203	1501	0.944	5	4	0	1	0	A	G	A	TTCTACCGTTAAAGATCGTT	TTATACCGACAAACATGAAT
8312	2785	396	1188	0.999	10	0	8	0	2	C	T	C	GTGGCAAAATCCAATAACTA	CACTATGTTGGAAATTTAAA
8419	2818	499	1030	0.961	4	0	0	3	1	G	T	G	GTGTCAATCACCCCTCAATT	TTTGACAGTTGAAAATTGTG
8420	2818	517	1030	0.961	4	1	0	3	0	A	G	G	TTGTTTGACAGTTGAAAATT	TGCAAAAGAATGTGGTGAAT
8472	2829	526	1238	0.923	6	5	0	0	1	A	T	A	ATGCGTTTATCACAAAGCAG	CTTGTGCAAGGGAATGCAAA
8477	2829	813	1238	0.9	7	0	1	0	6	T	T	C	CCAAATAATATTATATATTG	AATGCATGCGTACGCGAGGA
8626	286	115	849	0.999	5	2	0	3	0	G	G	A	CCGGCTACTACCCGAAATGT	CAGTGCGTTCCGCCGCAAGT
8627	286	257	849	0.999	5	3	0	0	2	A	A	T	TGCTGCTCAACGATACGGCG	CGCTGGACGTCTTCGACAAG
8628	286	642	849	0.961	4	3	0	1	0	G	A	A	TGATGACACGACTCAAGAAA	CATTGAAGAAACTAATGATA
8636	2860	762	1890	0.875	8	0	1	0	7	T	C	T	GATTTGCTTGATGATGATGA	GACGAAGATGACGATGATGA
8638	2860	920	1890	0.923	6	5	0	1	0	G	A	A	ATTGAATGGAAATGAACAGA	GTCTCCTAAAAAAGAACAGA
8679	2871	120	1580	0.944	5	1	0	0	4	T	A	T	GAAGTCAATTGAAGGCAGGT	TGTTCGTCAATGGATTTAAC
8681	2871	316	1580	0.923	6	5	0	0	1	A	T	A	TAAAGAACATAAAATTGACG	TGAACTTGTGAAAAAATTAT
8784	2894	1070	1542	0.923	6	5	0	1	0	A	G	A	AATTGCTGCAGACGAAGAAG	GCGTCAACGAAAAGAAGAGC
8785	2894	1243	1542	0.944	5	4	0	1	0	A	A	G	AAAAGGAGAATGAGAAGAAA	AATTGGAAGATTTGGCTAAA
8835	2905	1040	1513	0.923	6	0	1	0	5	C	T	T	CTCCGATGGTTCATATGATG	GCCAAAAGGTTTGATTTATT
8851	291	323	813	0.944	5	0	1	0	4	C	T	T	GTAAACCAAAAACCACTGTA	TAAATGCCAATCATCCAAAT
9129	2970	597	1884	0.961	4	0	1	0	3	T	T	C	AAATATGAACACAAATGAAG	GATCAGTAATAGAGCTATTG
9130	2970	655	1884	0.961	4	0	1	0	3	C	T	T	TTGGGATCAAAAGTTCCAGT	CATCCTAATGACCATGTTAA
9131	2970	712	1884	0.961	4	0	3	0	1	C	T	C	AACGACACTTTTCCAACAGC	ATGCATATTGCAGTAGCAAT
9134	2970	803	1884	0.944	5	0	1	0	4	T	T	C	TAGATAAAAAAGCAAAAGAA	TCTCTGGCATAATAAAAATT
9136	2970	1040	1884	0.923	6	0	5	0	1	T	C	C	TTAGTGAACTAACCAAGTTG	CATTTATAAAATCTCCAAAT
9137	2970	1306	1884	0.999	8	6	0	2	0	A	G	A	CAAGTGATGGGTAACCATGT	GCGGTAACGGTTGGTGGAAG
9166	298	574	862	0.999	5	0	2	0	3	T	C	T	AAACCACAAAATATCTTAAT	GACACTAAGCATAATATACT
9167	298	708	862	0.961	4	0	0	3	1	G	G	T	GGTATTATTAAACACACAAC	TTACGGCTGTCCAATTGATG
9270	300	533	1275	0.961	4	1	0	3	0	G	A	G	CCTTCTGGGGTGGCGCCATC	GCCTAACCATACTAGGTTTC
9272	300	903	1275	0.961	4	3	0	1	0	A	A	G	AAAAATGGATAATACTAAGC	AGATATTGAAACTGTTGGAT
9279	3003	128	872	0.944	5	0	1	0	4	T	C	T	AATTTTATTGTCTGTGATCT	GTTCAGTGTCTACATGACAG
9286	3003	617	872	0.944	5	0	1	0	4	T	C	T	TTTTAAGAGCCACGGCCTTG	CACCGGCGGAGATTATAAAT
9287	3003	741	872	0.961	4	3	0	1	0	A	A	G	GAAAAAAATCACAGGTGCAC	AGAATGTGTTACGGAGATCA
9331	3015	832	1071	0.875	8	0	1	0	7	T	T	C	TGGAAGAAGCTTATTCATTG	CCAATACAGCTGCTGACTGG
9349	302	553	1154	0.961	4	3	0	1	0	G	A	A	GGCCGATCGAGATATACAAG	GAATGCGTTTGATGTTGGAT
9367	3025	144	1145	0.875	8	0	0	1	7	T	G	T	ATGCCATACACTGTATAGTG	ACAAATTTCTCCAAAAGATA
9416	304	837	1239	0.849	9	1	8	0	0	C	A	C	CAGAAAATTCGCTGAATAAT	GCAGAAAACCCCCTACAGCA
9504	3056	315	983	0.875	8	1	0	7	0	A	G	G	ATAGAGTTGTAACATCTGTG	ACTCACAGCCAATGTTTGAT
9509	3056	868	983	0.961	4	0	0	3	1	G	G	T	ACAAAATTTAGAATCATTTT	AAGTACATTTAAGTTAAATT
9519	3059	391	1536	0.875	8	7	0	1	0	G	A	A	ATAATGGATGCTGATTTGTC	CATCATCCAAAATTTATACT
9545	3061	96	1154	0.944	5	4	0	1	0	A	G	A	GTCGACGCCGGAGCTCAAAC	TGGACAAGTTGAAGACCGGA
9552	3061	896	1154	0.923	6	0	5	0	1	T	C	C	GACATGAAGCTACGTTATTA	ACTACCGACATTCACAAAGC
9570	3064	58	2207	0.944	5	1	0	0	4	A	T	T	TGTTACATGACACCGAGACT	CATCGACATTAAACAACACA
9571	3064	100	2207	0.944	5	4	0	1	0	G	A	A	TGAGCAGTAGCTTGGAGCGG	GCCCTCCGAACTTCACTCGC
9576	3064	301	2207	0.944	5	0	1	0	4	T	C	T	GGCAATCGTGTTATGGTACA	ATACTTCCGGATGTCCCGCA
9583	3064	434	2207	0.923	6	5	0	1	0	G	A	A	ATCTTCGATAAGATTTACGA	AGGAGTTTTGAATTCGAGAG
9666	3074	109	868	0.944	5	0	1	0	4	C	T	T	TTCTTCTCCAACACAGCTCG	CTCCACCCGGTTGTGCCGTT
9667	3074	339	868	0.944	5	0	1	0	4	T	C	T	ACGCGATGAAAGGGTTTTCA	TTTAGGTGAAGAAGTAGCTA
9711	3079	300	1251	0.9	7	0	1	0	6	T	T	C	GAGCACCGTCCGTTCACTTG	CCGCCGTGTACCTGTGTAGT
9718	3079	962	1251	0.923	6	5	0	1	0	G	A	A	AAAGTTATTATTGTCAACCA	AGTTCTGGGTTAACTCACAA
9719	3079	1035	1251	0.923	6	0	1	0	5	C	T	T	TCAGTGGTCAATCATTAAAC	ACATTCCACTCTATGTTTAC
9769	3085	641	1530	0.923	6	0	1	0	5	T	T	C	TATGTCAAGCCTGTTTAATG	CCAATAATCTTAAGCCTGCC
9796	3088	1589	1695	0.923	6	0	1	0	5	T	C	T	TTAAGTTTCTATTTAGCTAT	AGGTTGTTAAATTATAGTAT
9811	3090	729	872	0.849	9	1	0	8	0	G	A	G	AAATGTATACTGCTTTCCAA	AACAATTGTTTTATTTCAAA
9843	3093	358	862	0.849	9	1	0	0	8	T	A	T	GGAAAGCGGTGTTGACGTTG	GCTCAACCACCGTCTGATGG
9845	3093	433	862	0.875	8	0	1	0	7	T	C	T	TCTGTACCTCAAGGAGTACA	GAAACGGTTGGTGGACAAGA
9871	3095	623	1371	0.923	6	0	5	0	1	C	T	C	AGCTGTCCAATATAAAGAAG	TGTAATGCCTTATCACATTT
9885	3096	489	1652	0.923	6	5	0	1	0	G	A	A	GACTGCCGTAGCGAAAGATG	TACAGCAACTATCATAAGCT
9886	3096	624	1652	0.944	5	4	0	1	0	G	A	A	TTTGGATAAGGCTTTAACCC	AAACTTTGGCTCATTTGATG
9918	3099	415	1263	0.875	8	7	0	1	0	G	A	A	GAAGCAGATCTCTTTGATAC	TGAATTATAAACTCTCCATG
9919	3099	446	1263	0.875	8	7	0	1	0	G	A	A	ACTCTCCATGTTCAATTTGT	ACTGCTCCAAATTATAATAT
10141	3112	478	867	0.9	7	1	0	6	0	G	A	G	GGGAGGATGGTTTGGACCCA	AGGAGCACGTAGTTGGTTAT
10213	312	514	1312	0.961	4	0	1	0	3	T	T	C	CAAACCTGGTGAAAACATTC	GTTCTATAAAACAGTGCTAT
10224	3122	77	1703	0.944	5	4	0	1	0	G	A	A	TCGTTTTCTGGTACCTGTTC	ACATTCTTCAATTTTGATTG
10227	3122	260	1703	0.944	5	4	1	0	0	C	A	A	GTATTGTCGCTGCATTAGAC	GTATCAATTATGTGCTTGAA
10228	3122	423	1703	0.944	5	0	0	4	1	G	T	G	ATTTTTGTCTGACTGTGTTG	CCCAGAAGTAGAAAAGGCTT
10242	3123	443	1518	0.961	4	3	0	1	0	A	G	A	CAAACATGAAGCTAATGATG	TGATGCCAAACGAAATTACC
10243	3123	447	1518	0.961	4	0	1	0	3	C	T	T	CATGAAGCTAATGATGATGA	GCCAAACGAAATTACCTTTA
10244	3123	478	1518	0.961	4	0	1	0	3	C	T	T	ATTACCTTTATTACTTAGCA	TAGGAAATTCAAGAATTAAA
10245	3123	481	1518	0.961	4	1	0	3	0	G	G	A	ACCTTTATTACTTAGCATTA	GAAATTCAAGAATTAAAGAA
10246	3123	687	1518	0.961	4	3	0	1	0	A	A	G	ATTGGGTTTGCACTAGCCAA	GGCTTGAAAAAGTGATTGTT
10263	3126	161	890	0.849	9	8	0	0	1	T	A	A	AATATCAAAAAATTACTCAT	ACTATGTCTGGAGGCTACGA
10277	3126	608	890	0.849	9	1	0	8	0	A	G	G	GGCACACCTCATCTGTTCCA	ACAGAACCGTCTGGTATCTA
10359	3135	821	1388	0.999	6	0	4	0	2	C	C	T	GTCAGTGATACGCATGAATA	TGGAAGGCCTTAATACAAAA
10360	3135	851	1388	0.944	5	0	1	0	4	C	T	T	TTAATACAAAAAGAGAACAC	GACGGTTTATCCTGTGTGAA
10373	3136	134	910	0.9	7	6	0	1	0	A	G	A	TTTTAATATTTCATCCAACA	CACACAACAACAACAATATG
10378	3136	657	910	0.875	8	7	0	1	0	A	G	A	TGAAACAACCAAAGCCGTCC	AGCTAAGATCACTGAAGCTA
10433	3142	229	1320	0.923	6	5	0	1	0	A	A	G	CGCGCGTCAAACGTTCACCG	TTTGCGTCGCAATTTGCATG
10437	3142	434	1320	0.999	7	2	0	5	0	G	G	A	CCGGCACCCCAAACGTGAAC	CTCAATTGCTCCAGCCATTA
10440	3142	722	1320	0.944	5	1	0	4	0	G	G	A	CTCAAAATGTTTTCACAATC	ATGACGAATTTCAAAAGATA
10442	3142	795	1320	0.944	5	4	0	1	0	A	G	A	AGAAGATACAGCTTTTAAAC	GCCCATATCTATGAGAAAAA
10506	3147	500	1265	0.944	5	0	0	4	1	G	G	T	GCAAGATGAAGAATCTATCA	GAAAGCGGTAAAATACTCGA
10574	3154	368	1004	0.9	7	6	0	1	0	A	A	G	CTTGGGCATGAATTGGACCA	AGAATTGCCAGAAATGTTGG
10587	3156	198	1083	0.9	7	0	1	0	6	C	T	T	ATCGGTTCAATCAGTGGTCA	AGGGTGTTACGCGGAGACGA
10601	3157	228	1448	0.944	5	0	1	0	4	C	T	T	CATGGTCATTGGCTGGGATA	AGACACAACTGGACGCCGTT
10602	3157	375	1448	0.944	5	0	0	4	1	G	T	G	TTTGTGCACTATAACAATGG	ACGTTTCCGTGCATTAAAAG
10648	3161	437	1069	0.944	5	0	1	4	0	C	G	G	CCCTTGATCAGTATGATCGG	TAATGAATGCTAATGTGCGA
10650	3161	679	1069	0.923	6	5	1	0	0	C	A	A	CCAGGAGTTGTAGTTACAAA	CTTTTAACAAGACAAGGAAT
10764	3173	1097	1736	0.875	8	0	1	0	7	C	T	T	GAAGATTCATCATATTGTTT	TTAACGCTCAAACCATATTT
10772	3174	42	913	0.961	4	1	0	0	3	A	T	T	AGGTACAGTCAGGCTAACAG	TCGAATTATACGTTTTTGGG
10773	3174	57	913	0.961	4	1	0	0	3	T	A	T	AACAGTTCGAATTATACGTT	TTGGGAAAAGTATATTAAGT
10774	3174	259	913	0.961	4	0	1	0	3	T	C	T	GTCTGATATCATACCTGTTA	TCATGCATCTGTTGCTGGAT
10775	3174	463	913	0.961	4	0	1	0	3	T	C	T	CAATGATTATGTAGCACTAG	TCATCCTGATTTGGACAAAG
10782	3176	354	1130	0.944	5	0	0	4	1	G	G	T	CACAGTTTGAAAACAATAAT	AAATAGGGGTATTCAGCAAG
10783	3176	434	1130	0.944	5	0	1	0	4	T	C	T	GAAACATTTTACAGTGTATT	GAATCAGAACTGTCTGATAT
10787	3176	749	1130	0.944	5	0	1	0	4	T	C	T	GTGTACCGACAAACGGTGGC	TCCAACTGCTTAGTAGGTTC
10788	3176	842	1130	0.961	4	0	1	0	3	T	T	C	GAAGATCTCGATGAATTGTC	GGTCTGATTCAAGTTCCGCT
10791	3177	148	1160	0.944	5	1	4	0	0	C	A	C	TTTGTCATCAAAGATTCCTG	AAATATGGCGGACGAAGCCA
10807	3179	152	962	0.999	8	3	0	0	5	A	T	A	CTGAGTAAGGAATAAACTCT	AAGAAAATAGAGAACTGATA
10810	3179	407	962	0.875	8	0	1	0	7	C	T	T	GTAAATACACATTGACACTA	CAGAGCAGTTGTTAAAGAAC
10828	3181	269	1179	0.9	7	0	6	1	0	C	G	C	TACCACCCGCTGGACCTTAC	TAACTCCAGTTTGTGCAGAT
10830	3181	540	1179	0.923	6	5	0	1	0	A	G	A	TTCAGAAAGAGCTATTCCAG	CCACACATCGTATTGTGCAT
10831	3181	586	1179	0.923	6	5	0	1	0	A	G	A	GGTGCAGTCAATCAAGTGAC	AGAGTTATGAGTATCGAGCT
10865	3185	424	1284	0.875	8	0	1	0	7	T	C	T	TAATGAAGAGCCAGACAAGG	TATTGTTGATACTCCAAAAC
10867	3185	544	1284	0.875	8	7	0	1	0	A	G	A	AAAACCATTTATGTCATGGC	AGATGAAGAATCTTTAAATG
10884	3188	90	1482	0.923	6	0	1	0	5	T	C	T	TAAAACAGATCTATAGTCTA	AGATTTACAGATTCACAAGA
10888	3188	536	1482	0.9	7	0	6	0	1	C	T	C	AACAATTGAAACCAGGTGAT	TGGTCGGTGTTAACAAAGAT
10900	3189	55	1781	0.999	6	3	0	3	0	A	A	G	GTTACACGCCATTCCGGAGA	CTGTTCAATAAAATCATCAT
10901	3189	272	1781	0.923	6	5	0	1	0	G	A	A	AACTAAAGGAGTTCCAATTC	AGCACCACAACAATGAAGAA
10905	3189	400	1781	0.999	6	0	2	0	4	T	T	C	CCACTTTTAGTCGTCGTGTT	TCAATTCATCCAAATTACCA
10936	3191	775	1652	0.923	6	5	0	1	0	G	A	A	AAGTATTTGAGGCTTACAAC	TGTCCAAATTGTGGGATATA
10946	3192	369	1290	0.875	8	1	7	0	0	C	C	A	AGCTCTGAAATTAGCTGTTG	AAGTGGAACGACAATTGAAG
10959	3193	142	1464	0.944	5	0	4	0	1	C	T	C	TCTCCGTTATTCGTCTTTCA	CCCGACGGCGATCCGGCATT
10961	3193	366	1464	0.944	5	4	1	0	0	A	C	A	CCGTCTCAAATGGAGTAAAA	CTTGGAGCAACTTAATGGTG
10975	3193	950	1464	0.961	4	1	0	3	0	G	A	G	ACCAACAATGCAAAAGAATC	CATAGAAAGAAACGTGAACT
11051	3199	658	1657	0.944	5	4	0	1	0	A	A	G	CCAAGCACTTGCGCAAACAC	AATGAATGAAGACACCTCAA
11100	3202	409	1013	0.999	8	2	0	6	0	G	A	G	CTTCAAGAAGGCTCGCCGAG	CGATTACTATGTGAAATTTT
11103	3202	554	1013	0.999	10	0	2	0	8	T	C	T	TACAAAGGCGTTTGGGTCAA	TCTGAATTCCTTGCTGCAAT
11118	3203	162	1217	0.9	7	6	0	1	0	A	G	A	TATGCATATTGGTTTCCACC	TCGCTACACTGCTGGGCGCA
11243	3218	637	1054	0.923	6	5	0	1	0	A	G	A	ATTATAGACCTCCAAGAAGA	GTGCATGTTCAGGAGGTGGG
11254	3219	716	866	0.944	5	1	0	4	0	G	A	G	TTGGTATTTTATACTGTTAC	TCAAATATTGTAAATTATTT
11256	322	184	907	0.961	4	0	1	0	3	C	T	T	TCTTAGCTCAAGAGTCGCCA	TTACAATGAAGGCAACGTTT
11283	3222	503	928	0.849	9	0	1	0	8	C	T	T	TATTTCACAATGCCTGCTGA	GATCTGCCAAAACGGATATT
11285	3222	670	928	0.849	9	8	0	1	0	G	A	A	TTATCACAGGTCACCCACCG	AGTGTTGGCCGTATACTGCC
11308	3226	296	725	0.944	5	4	0	1	0	G	A	A	AATTGCCAATCTCTTTTAGC	TGTCCGTTGGACCAACAAAA
11309	3226	342	725	0.944	5	0	1	0	4	T	T	C	GTTGTAATTTGTTTTTTAAA	TACTTCTTACCAAAATATTT
11334	3229	759	954	0.944	5	4	0	0	1	A	A	T	ATGAAGGGATTGATGCTGTT	AGACAGCTTTAAAAGCTGGT
11338	323	775	1277	0.944	5	4	0	1	0	G	A	A	ACCTTGGGATTTCGACCAAC	GACTGTAGATATTTGCAGAA
11343	3230	652	1416	0.875	8	0	1	0	7	C	T	T	CTGTCTACTGTGCAACCAAG	TTAGTGGCGTTTCAATAACT
11354	3232	218	897	0.9	7	0	1	0	6	C	T	T	TATTCGTGAATTGATTCATG	TGATGATGCAATGGACGATG
11452	3243	120	871	0.923	6	5	0	1	0	A	G	A	TGGCACAAGCTGAAGTTGAA	TGTCGGAATTGGAAGAATTA
11646	3273	422	931	0.875	8	7	0	1	0	A	G	A	CTGTCTTCCTGAAAATTATC	AATGAAGTACTACTTCTACC
11655	3274	131	661	0.875	8	1	0	7	0	A	G	G	TGATATTCATCGCCTTGGCC	TGTACTCCGTTTCCGCCGAA
11656	3274	207	661	0.875	8	0	1	0	7	C	T	T	CGCTGCCCCAGCTCCGATTT	GGGTTACTCTGCCTCAGCCC
11659	3274	554	661	0.875	8	0	7	0	1	C	T	C	ACCACTATTAAAAAATGATA	TCAACCTCCCTTCAAAACAA
11702	3279	708	1959	0.944	5	0	1	0	4	C	T	T	CATTTGGATGTGCAACCAGC	GACATTTCTGATGGATGGGC
11723	3280	298	886	0.999	29	25	0	4	0	G	A	A	ATTGCTGTTGGATATCTATT	TACAAACTGCGCAGCCCAAA
11751	3285	162	867	0.999	8	0	2	0	6	C	T	T	AAAAATGCAGAAACCGATAT	GTATTTAACTCAGTTCCTCA
11752	3285	204	867	0.999	8	5	0	1	2	T	A	A	ATTATTCAGCTTATTTCAAC	AGGGTTGAGCTATTTTTTGA
11760	3285	681	867	0.999	7	0	0	2	5	G	T	T	TACAAATAAACGTGTTGTGA	GTGGTCATTCTTTGAATCAT
11787	3288	677	1688	0.944	5	0	1	0	4	C	T	T	GGATTAAAATCTCCGAGATT	ATCAAGACTCATTTGCCTTA
11788	3288	749	1688	0.944	5	0	0	1	4	G	T	T	AGTACCAAAGCAAAAATCGT	TACGTGGCCAGAAACCCAAA
11805	329	718	1219	0.961	4	1	0	3	0	G	A	G	AAGCTGGTGTAGTGATTGCC	CTTCATCTCCACATCGCAAA
11870	3297	418	1363	0.9	7	6	0	1	0	A	G	A	AGCCTTGAAGGGTTCATAAA	CCTACTGCTACAGCACTTTC
11939	3303	136	789	0.9	7	0	1	0	6	C	T	T	TAGAGGGGCACGACTATGAC	GTGCACTAGATTTTTGGAAT
11940	3303	147	789	0.999	7	2	0	0	5	T	A	T	GACTATGACTGTGCACTAGA	TTTTGGAATTTCGTTTTATA
11943	3303	422	789	0.999	8	5	0	3	0	A	A	G	TATTCCCGCGAATGTAGCAA	GAATGGCACTTCCGCGGTCG
11967	3305	640	1003	0.875	8	7	0	1	0	A	A	G	ACTGGACTTCACCGATATGT	TTCTTAGCTTACAAACAACC
11973	3305	867	1003	0.875	8	0	0	7	1	G	G	T	ACAAATAAATATACTCAATG	TCACTGCTCAAATGCTTAAT
12003	3309	360	1481	0.999	5	2	0	3	0	G	A	A	ATAATTACGGTCTCAGCTGC	GGTGTGTATGAAGCCAGTCT
12004	3309	395	1481	0.944	5	4	0	1	0	A	G	A	CAGTCTGAACTATCGACAGC	ATCATTCCCTGTGCCTCCAA
12006	3309	575	1481	0.944	5	4	0	1	0	A	A	G	AACGTGTTGATTCTCCTGTC	CTGTATGTGGTGATATTCAT
12023	3310	144	1464	0.944	5	1	4	0	0	C	C	A	TTATCCTCATCGTAAGTACC	CGGGAAGTACACACGTTTCG
12025	3310	422	1464	0.9	7	0	1	0	6	T	C	T	TTGAAAGCAAGAGGTTTGAG	ACAGTTGGAAACAAACAAGA
12100	3317	581	1401	0.961	4	3	0	1	0	G	A	A	AGTATGATATGTGTAATGGG	ATTTTAATGGCAGTCATAGA
12103	3317	632	1401	0.944	5	0	1	0	4	T	T	C	AGTGGAAAAGGTCAGGTGGT	GACGCCAACATAACTGAAGG
12104	3317	761	1401	0.944	5	0	4	0	1	C	C	T	ATGCACTTCTATGATACGTA	GAAACCAAAGATGGTAAATG
12163	3323	588	1238	0.9	7	0	6	0	1	C	C	T	GAATTAGTTGCCCGTGCTTA	ACACCAGTCAGTAGTGATAA
12166	3323	916	1238	0.961	4	3	0	1	0	G	A	A	GAGATCCTAAAGATGAAACC	AATTGTCATTGCTTTTTGCC
12200	3327	179	1254	0.944	5	0	4	0	1	C	C	T	AAGTTATAAAAATGTCGTGT	TAAGTGTAATTTCTCGTAAC
12201	3327	317	1254	0.944	5	1	0	4	0	G	A	G	CTGGTCACAATGTGACAATT	TTGAGCTCAACCAAGAAGTT
12204	3327	565	1254	0.923	6	5	0	1	0	A	G	A	AAGTCTATAGATGACATAGC	CCAGCAAAGACTATATTTGC
12206	3327	650	1254	0.944	5	0	1	4	0	G	G	C	GTAAGAGGAAGGACAAATTT	CCGGTTTACATTTTTTTAAC
12282	3337	668	1112	0.9	7	0	1	0	6	T	C	T	TACAGTATATGTGGAACAAT	GCCTCCTAAAGCAAATCATG
12283	3338	278	1134	0.944	5	4	0	1	0	A	G	A	CCTCAACGTGTGGAAATCGG	GTGTTTGGTGCAACTGTACC
12284	3338	397	1134	0.923	6	5	0	1	0	A	G	A	TATCAAAGACTTCATGATCC	AGGAGGCGATTTCACAAAAG
12321	3341	274	1320	0.944	5	0	1	0	4	C	T	T	CCTCCTCCGGATATGACCGC	GTTATAAAAGGAGTAGATGA
12372	3347	256	730	0.999	8	6	0	2	0	A	G	A	TTGGGACATTGTTGTGGACA	TTGTGCCATTTGTCGTAATC
12414	3351	173	1553	0.944	5	4	0	1	0	A	A	G	CATTCAATCATCTAACACCA	ATTCTTCACTTACTGAAAAC
12416	3351	341	1553	0.944	5	4	0	1	0	A	A	G	CCTGAATTTCGTATTGCTGC	ACTGACATAAAATGTAAATT
12417	3351	390	1553	0.944	5	4	0	1	0	G	A	A	CCACAATTACTAAAGTAGAA	ATAATGTAAACAATTGCGAG
12430	3353	132	923	0.9	7	0	6	0	1	C	C	T	CATTGACCATATTACCACAA	AATAATATTTGGATTTTCAA
12432	3353	243	923	0.9	7	6	0	1	0	A	A	G	CCGCATCAATTGTGCCTGTC	ATAATGGATAAGTCTATGGA
12441	3354	575	1624	0.961	4	0	1	0	3	T	C	T	AATGTTAAAGTTATAATGGC	ACCAATCGAGCTGATACTTT
12442	3354	703	1624	0.961	4	3	0	1	0	A	G	A	AACTATAACAGCCAAGATGA	TCTCAGTGAAGAAGTTGATT
12443	3354	716	1624	0.961	4	3	0	1	0	G	A	A	AAGATGAATCTCAGTGAAGA	GTTGATTTAGAAGATTATGT
12444	3354	762	1624	0.961	4	1	0	3	0	A	G	G	GACCAGATAGGATTTCTGGA	CTGATATTAACGCAATTTGT
12445	3354	819	1624	0.961	4	0	1	0	3	C	T	T	ATGCTGTGCGCGAAAATCGT	ACATTGTGTTACCTAAAGAT
12462	3358	173	804	0.9	7	0	1	0	6	T	C	T	TCATTCACAATTTTTTGAAC	ACCTATTATGGGAGTAGCTG
12468	3358	321	804	0.875	8	0	1	0	7	T	C	T	GATCGGCTGAAACACCTTCT	GAAAATGATCCACAACTGAA
12492	3361	415	1373	0.961	4	0	1	0	3	T	T	C	ACAAACATACTTAGTGACAA	CCATTGCCTCCACCACCCCG
12501	3362	84	1031	0.999	7	5	0	0	2	A	T	A	GAAAACAACAAAATACTACT	AATAAGTTTTCAGAAAGAAA
12511	3362	841	1031	0.961	4	0	1	0	3	T	C	T	TTAGGCGTTATAACTAAAGG	ACTGTAATAGAAGTAAACAT
12560	3368	664	865	0.9	7	0	1	0	6	T	C	T	TCATTCCGGTATGAATGTTG	CAAAAGAATGGGCATGGTAG
12565	3369	412	1053	0.999	6	2	0	0	4	T	T	A	GTTAACACTGATTTTTAGAA	TACTTGAGTGCGTGTGTCGC
12588	3372	66	1083	0.944	5	0	1	0	4	T	C	T	CATAATATCTACAAAGTTCG	TCAACATTCTCATCAGATTG
12590	3372	250	1083	0.9	7	0	1	0	6	C	T	T	TCGAAGGGCTACGGATTCGT	CAGTTTTCTACACCAGGTGG
12594	3372	647	1083	0.999	6	2	0	4	0	A	A	G	TGGGTTCAATGTCTAAAGAA	AAGCTATGACATCATACATA
12649	3377	280	983	0.875	8	7	0	1	0	G	A	A	GAACTGACTAAAGACAGTGA	TCGAGTAGACTAATTATTAA
12655	3378	27	908	0.999	18	14	4	0	0	C	C	A	GGGAGTGACGAGTCCTGTTG	ATCCGGTGAAGTCCTGCGAA
12659	3378	834	908	0.999	9	6	3	0	0	C	A	A	TCATTATTCTATGTTCTTTC	ACACCAGCATGTAATTGTTA
12686	3381	245	948	0.9	7	0	1	0	6	T	C	T	CTAAATTGGCTAATGTTCCA	TGTTGACAATATATATATCG
12693	3381	573	948	0.9	7	0	1	0	6	T	C	T	CTATCCAAATGTTCAATATG	CTTGAATCATTTAAAGCTTC
12712	3384	207	1142	0.944	5	0	1	0	4	C	T	T	TCTGACGGTCCATTCAATAT	CAAATGTTTTGAAATTTCCC
12713	3384	284	1142	0.944	5	4	0	1	0	G	A	A	CATTTACAAGTAAAGAAATT	TACAAAGAGCTTTTGAAGTA
12756	3387	150	957	0.9	7	0	1	0	6	C	T	T	ATTTCTGACAAAATGAATTC	AGACTATTATCCTTGAGCTC
12758	3387	369	957	0.923	6	5	0	1	0	G	A	A	GGCGTGAGTACCTGTGATAA	CCCACTTTAGTTCCATCTGC
12759	3387	603	957	0.923	6	5	0	1	0	A	A	G	ATATATTTTTTGTTTGTTAA	TTGTTTTGTTGTTAAAAAGT
12768	3388	750	1549	0.999	8	2	0	6	0	G	G	A	ACTATTTTAGTCGATGAAAA	AAACATATCAGGTTTGGCGA
12772	3388	1031	1549	0.999	4	2	0	0	2	A	T	T	TGTTCAGGCTACAAGTGCAT	GGACAAAATCATTATCCAAG
12777	3389	175	1930	0.923	6	5	0	1	0	G	A	A	CCAGCAGAGGCGGCGTCGCC	ACAGGTGATGGATGGAGGCG
12816	3392	1028	1393	0.944	5	1	0	4	0	G	A	G	AATAGACACAAACATGAATG	CCAAGTTGAGTTGGATGAAT
12817	3392	1029	1393	0.944	5	0	4	0	1	T	C	C	ATAGACACAAACATGAATGG	CAAGTTGAGTTGGATGAATA
12819	3392	1144	1393	0.961	4	3	0	1	0	A	G	A	AATTAAATAATAAAACAAGC	AAATCAGTGTGGAAAGAAGT
12933	3402	801	1535	0.944	5	1	0	4	0	G	A	G	GATCTCAACCATTTGGTCTC	GTAACTATGTCTGGAGTTAC
13051	3415	375	927	0.9	7	0	0	6	1	T	G	G	TTAGGACGATATGCCATAGT	GGCACTTTAATTAGTCCAAA
13053	3415	605	927	0.9	7	0	1	0	6	C	T	T	TACATTCAAAACTAGTTGTG	GTTTTGGTTGCCAGCACAAG
13079	3418	455	934	0.875	8	0	7	0	1	C	C	T	AGATGGTACCACGTCTGTAA	TGTCTTAGCTGCTGAATTGT
13126	3423	796	1173	0.9	7	1	0	6	0	G	A	G	GGTCAGATCCAGAAAAATCG	GACCGATAATGAGACGAATC
13199	3431	474	877	0.9	7	6	0	1	0	A	G	A	AGAATGCAATTGTGCACACA	CGGTATGATAAACGCCCATA
13200	3431	561	877	0.9	7	0	0	1	6	T	G	T	ATTTACCAAACATGCCCTTC	GCAAACTACACAAGTTGTAA
13232	3434	676	1611	0.923	6	5	0	1	0	G	A	A	TATTTCTTGAAGCTTCAGCC	AGCAGAATGAGTGTGTAGCT
13244	3435	158	2237	0.961	4	1	0	3	0	G	A	G	GTTTTATACTCTGAAGATGA	AAGCAACTAGAAGCGGAATA
13245	3435	242	2237	0.961	4	0	1	0	3	T	C	T	GAAGATTGCATCGATAAAGA	CCAAATGTTTGCACCCTAAA
13303	3440	46	1375	0.944	5	0	1	0	4	T	T	C	TGGTAATTACTAAGCAATAC	AAGTATTTAGCCATGTTCGG
13304	3440	153	1375	0.923	6	0	1	0	5	C	T	T	TTCAAAATTTGGTCAGCGGA	GCTTGAAAAATTTGGTTGGT
13313	3441	312	874	0.944	5	0	4	0	1	T	C	C	GATATCAGAAATGAGAAACA	ATAACCGAATGCATTCAGTG
13329	3444	407	1078	0.923	6	5	0	1	0	G	A	A	CTACAACTTCTGTCTACCAG	TTTAGTTAAAAAATTGCGTT
13330	3444	438	1078	0.923	6	1	0	5	0	A	G	G	AAATTGCGTTAAATCTTCTT	ACGTCGTACCATAATCGAAA
13332	3444	515	1078	0.923	6	5	0	1	0	G	A	A	ATTATGGTGATGAAACAGAC	GTGATTCGTTGGAAAGTGAT
13333	3444	587	1078	0.923	6	5	0	1	0	G	A	A	AGACAGATGATGAGTTTAAA	TTGAGAATAAGCTTCCCGCA
13372	3449	275	1376	0.944	5	0	4	0	1	C	C	T	CCCGCGTTCGAATCTGCCGG	AAAACCGCTGGACTCAAAAT
13387	3451	279	927	0.999	8	6	0	2	0	G	A	A	ACTGTTCAAGAAGTCGAGGC	ATATTAGAAGAGACCCATGA
13404	3453	151	920	0.999	7	2	0	5	0	G	A	G	TTGTGTAATTAAACGTCAAA	GCCGTACATCAGCCATGGCC
13408	3453	567	920	0.999	6	2	0	4	0	G	A	G	AAGGATTTACCAGGTGTTCG	GAACTATTTGAACACGAACC
13442	3456	508	1958	0.961	4	0	3	0	1	T	C	C	GGATACCTTTCGTGCTGGAG	CTATGATCAATTGAAACAGA
13444	3456	723	1958	0.944	5	4	0	1	0	A	A	G	AAATACCATTAAACCTGATA	CATAGTATTTGTTATGGACG
13496	3460	185	968	0.923	6	5	0	1	0	G	A	A	TGCAAAGCGACTCAGTGGCC	TTTCCAACGAATTTAATGAT
13497	3460	315	968	0.923	6	1	0	5	0	G	A	G	CACGAGAGATAATACCGACG	TCAACTTTTAAACAGAAGTG
13498	3460	358	968	0.923	6	5	0	1	0	G	A	A	CCGCACTTGATCGAGTCTAC	ACGTACAATTCATCAAATCC
13502	3460	528	968	0.923	6	0	1	0	5	T	C	T	GACTGACTTATCATATTCAG	TGCAAGAGCACGAGCCAAAC
13566	3468	730	1324	0.961	4	3	0	1	0	G	A	A	CACCAAATAATGCTCAACAT	TGAATAAATCGCCGCAATTT
13573	3469	448	1539	0.961	4	1	0	3	0	G	G	A	CTTATATATTCCCTGGTGTA	CTCTTGGTGTTATCAGTACT
13659	3479	70	713	0.923	6	0	1	0	5	C	T	T	GCATTCTGTAAATTCGCCTG	TAATCTACACTGAAAAGTGT
13717	3485	536	891	0.999	8	5	3	0	0	A	C	A	CGATTGGTGCCTAACAGCGA	AATGTAGAGGCCCAATACAC
13734	3487	381	1960	0.961	4	0	0	1	3	T	G	T	GTCCACAGTCCGCAAAGGCC	TCTTCAGTCTATTGGAACAT
13799	3491	386	826	0.875	8	1	0	7	0	G	A	G	CCCATGCCGCAACGAGCACA	TTCCAAAAAATTCAAGCTCG
13801	3491	587	826	0.9	7	6	0	1	0	G	A	A	GATTTAGTCTTTCCAGCTGA	ATTGTTGGCAAGCGTATCAG
13803	3491	734	826	0.923	6	0	1	0	5	T	C	T	ACCGGCAGGGATGTGACTTT	GAGTTTCCAGAACCATACTT
13804	3491	756	826	0.923	6	0	1	0	5	T	C	T	AGTTTCCAGAACCATACTTG	AAACTTGCACAATAAAAACA
13831	3494	116	881	0.9	7	0	1	0	6	C	T	T	TCAAAAAGATGACCATTGCC	GTAAACTGTGGTTATTGGCT
13833	3494	247	881	0.9	7	0	6	0	1	T	C	C	TCGTCCGGAGCTCAGTCTTC	GGAGCTCAATCGTCCGGAGC
13834	3494	337	881	0.9	7	0	1	0	6	C	T	T	GGTGATGCCAGTGGCGGGAA	GATTCAGATGGCGGTGGTGT
13836	3494	364	881	0.9	7	6	0	1	0	G	A	A	GATGGCGGTGGTGTAGGAAA	GGCAAAGATTCCAGTGATGA
13837	3494	552	881	0.9	7	6	0	1	0	A	A	G	TGATGAAGACGATGATGAAG	TGCAGCAGATACTCATCATG
13866	3497	150	802	0.875	8	0	1	0	7	T	C	T	AATCTTGAGGATAAATTCGC	AAGAGACTGGACGATTTGTT
13871	3497	539	802	0.875	8	7	0	0	1	A	T	A	AGTCCCGTTGTTACCCGAAC	GTTGGAGAACGTGAAACCAA
13892	35	1114	1361	0.961	4	0	1	0	3	T	C	T	GTCAGTTGGTCACTTTATTT	CAGCACCAAACTATTGTGGA
13940	3504	1006	1320	0.944	5	4	0	1	0	A	G	A	TTTCTTACAGCTCACGGATA	ATGCGACGGTGACAATGTAC
13941	3505	528	744	0.9	7	0	6	0	1	C	T	C	CTAGTGGAACAACTCATGAT	ATCATCATTTTCGAAAGAGA
13978	3509	507	1157	0.944	5	0	1	0	4	T	T	C	GAAGGAAAACCCACTCCAAT	CAAGTTCCGAGCCAAATTCT
13979	3509	753	1157	0.944	5	4	0	1	0	A	A	G	ACCACAACGTGTTATGGATC	ACATAAAATGACACGTGAAG
14005	3512	836	1123	0.944	5	0	1	0	4	C	T	T	AACATCCATTATACATGTTT	CATCAATAAAATTGAAAAGG
14034	3516	494	1068	0.9	7	6	0	1	0	G	A	A	TCCTATCCATCTATTGGGAA	TCATTCAGTTGGTACTGGTG
14035	3516	572	1068	0.9	7	6	0	1	0	A	G	A	TGAAGAATTTGAAGAGGAAG	AGAAGAAATTGAGGATGAAA
14037	3516	827	1068	0.9	7	1	0	6	0	A	G	G	GTTTTTTTAGTCTGACCTCT	TATGTAATAGTTAGGACATT
14125	353	653	962	0.944	5	4	0	1	0	A	A	G	ACATTTTTATAGACAAGGCA	CTTGGATATTGCTGATGAAC
14146	3532	194	870	0.923	6	0	1	0	5	T	T	C	AGTGATCTTTTTTTGGCTAC	GCCCCTCATCAGTGATTAAT
14148	3532	529	870	0.9	7	6	0	0	1	A	A	T	TCCAAGCATGTTACTCCGTC	GCAGACACTTACATTAAAAC
14158	3533	752	1221	0.944	5	4	0	1	0	G	A	A	CAGTGCTGTACCGGTTGCCG	CCAAGAGTTCTTAAACGAGA
14171	3534	797	1214	0.923	6	0	1	0	5	C	T	T	CTCCAAGTTGAGAATAAACG	TTAAAAGTATCTTATGCTCG
14190	3537	108	828	0.9	7	0	1	0	6	C	T	T	GTGTACGGCGTTCAAATCGT	TCGTTCTCCTTTTTTGCGAG
14191	3537	137	828	0.9	7	0	1	0	6	C	T	T	CTTTTTTGCGAGAACTGCCG	GGATCTGAAGAACCTGTAGA
14194	3537	443	828	0.9	7	6	0	1	0	A	G	A	ACCTGATAGAGTTGGCAGAC	AGAGTTGGAGATCGTCATTG
14195	3537	451	828	0.9	7	1	0	6	0	A	G	G	GAGTTGGCAGACAAGAGTTG	AGATCGTCATTGATGATGAA
14197	3537	532	828	0.9	7	1	6	0	0	A	C	C	ATGTAAATACATCTAAGGAT	CAGAAGGTCTCAGAACATTT
14268	3545	417	1026	0.999	6	0	2	0	4	C	T	T	GAGCGCTTGGCCACGGCCAC	GCTAAGTTGGCCGAGGCATC
14269	3545	489	1026	0.999	6	0	2	0	4	C	T	T	AAGGTGTTGGAAAACCGCAG	TTGGCCGATGAAGAACGTAT
14297	3549	943	1046	0.944	5	0	0	4	1	T	G	G	GATTGTGATGATTCTGTAAT	AAAGATTTGATACACATTCA
14305	355	696	1181	0.944	5	0	4	0	1	T	C	C	ATAGCTGCCTTCGAAGCTGC	GAAGCTGCCGAAGCTGCCAA
14308	3550	98	763	0.923	6	0	1	0	5	C	T	T	GTATTTAGTTGTTGCGAGTT	GCTACTGTTTTTGTATTTTT
14310	3550	198	763	0.923	6	0	1	0	5	C	T	T	TTCAACAATGTGGAGTCACC	GGATTCGTTGGTTTTGCCAA
14316	3550	570	763	0.923	6	0	1	0	5	C	T	T	GAAAGTGGATTAAACAGACG	CACATTATTGATAATCGTGT
14318	3550	650	763	0.923	6	5	0	1	0	G	A	A	ATTAAAACCATTGGATATTG	ACTAATGAAAAAACTACATA
14322	3551	256	794	0.9	7	0	1	0	6	T	C	T	TGGAACATTGATGGGTACGG	TGACAAAGGTGTTGTTGAAG
14342	356	1244	1729	0.961	4	0	3	1	0	C	C	G	ATTGAAGAAGACACCTGGCC	GTACGTTACTTCCATAGTGA
14366	3556	586	874	0.944	5	1	0	0	4	T	T	A	AACATTGTACACGAAATACA	ATTGCTTCATGGTATTTCGC
14530	3576	1093	1869	0.961	4	1	0	3	0	G	A	G	TAAATTTAACGATGGTAAAT	GAGGATGTCAAATTAATGTA
14531	3576	1117	1869	0.944	5	0	4	0	1	T	C	C	GATGTCAAATTAATGTAGTG	CACCAGACTTGACAGTTAGT
14579	3579	686	1280	0.961	4	0	1	0	3	T	C	T	CGTGATGAAACTCTAAGTGC	GTTATTCCACTAAATCAGTT
14608	3582	695	1077	0.944	5	1	0	0	4	T	A	T	ATACATGAGTCCAAACAGCG	AAAGGTTACGGAAAACGTTT
14609	3582	826	1077	0.944	5	0	1	0	4	C	T	T	GCATTATCAACTATCCAAAT	GGTTAACCAAGGAAACAATT
14616	3583	221	911	0.923	6	5	0	1	0	A	A	G	AAAAGGTACATTAGTTCACA	GAGGCACTGGAAAGTGCCAA
14623	3583	643	911	0.944	5	0	0	4	1	G	T	G	GTCTTTGAATATTTTCTGTA	ATGATTGGTACTGCTTCTTG
14659	3588	506	1503	0.923	6	0	1	0	5	T	T	C	GTAACGACAATGGCTGGTTA	GCGATAGCACCTGGTCCATT
14660	3588	665	1503	0.944	5	4	0	1	0	A	A	G	CGGTTACTGGTCCGAGGTAT	TTAACACCAATACATGCTCT
14661	3588	722	1503	0.944	5	4	0	1	0	G	A	A	AGTGGATCATTGGGATTAGC	ACTTTATATTATGGCGTAAA
14672	3589	465	780	0.9	7	0	1	6	0	G	G	C	GTCAACATGTGCTTTAACTA	ATGTGTGTACTTTATTTAAG
14673	3589	496	780	0.9	7	1	0	0	6	T	T	A	TTTATTTAAGTTAACATGTG	TTTATATTAATTTCGTTTTT
14698	3593	205	968	0.923	6	5	0	1	0	A	G	A	TCATCGTCAAAAAGTTGCCG	CCATTACAAAATCAGTGTAC
14720	3596	1722	2034	0.944	5	4	0	1	0	G	A	A	ACCGTCAAGGAGTGAATTAT	ACTACCGCCAACAATCCAAT
14739	3599	46	1223	0.944	5	0	1	0	4	T	T	C	CAACGACACCTTTATCGAGA	GAAATTCTTTCAGGCGGCCT
14740	3599	142	1223	0.944	5	4	0	1	0	G	A	A	TGGTGGCAGTTCCCTAATTT	TGCACTTGAGCAGTCAATTC
14800	3605	1164	1701	0.961	4	1	3	0	0	A	C	C	AAATATTCCAAAACTGGATC	TCTGAAGGAATGGGAGTATC
14803	3605	1341	1701	0.961	4	3	0	1	0	A	A	G	AACTCTGCAATTTGGTTACC	GTGTCGAAAAACCCTGCAGA
14812	3606	702	1100	0.961	4	3	0	1	0	A	G	A	CAAGAATTGAATGATGCACA	AACAAAATACAAAATCTGAA
14895	3617	421	1675	0.944	5	1	0	4	0	A	G	G	GAAGCGCTGAAGAGCGGACA	AAGCAGCCAGAGAACAGTCA
14912	362	633	1073	0.944	5	4	0	1	0	G	A	A	TCGTCTGAAAACAAGTAGGT	TGTATGTGGATGCATCTAGA
14919	3620	209	909	0.944	5	1	0	4	0	A	G	G	ATTAGTTGTACTTTTTATTA	TACCTAAAGTCATGAAACAC
14920	3620	487	909	0.944	5	4	0	1	0	A	A	G	GGTGAGAGCTCAAACATCAA	GACACCAATGCACGAACAGC
14966	3626	496	1318	0.961	4	3	0	1	0	A	G	A	GCTCTTGGACGGATGGCTAC	ATTATGAAAAGGCAAGCTCC
14967	3626	677	1318	0.944	5	0	1	0	4	C	T	T	TAGAAGTCCATTCATATGCA	TTACTACAAAAAGTTTGTAT
14968	3626	735	1318	0.944	5	1	0	0	4	A	T	T	CAAATATTTACGTTGGCAAG	GGTGGATACCCCTGGAGTAT
14969	3626	862	1318	0.944	5	0	1	0	4	C	T	T	ATAGATGTTTCTGAACAATG	GGTCACTCAATTGCTGAACA
15063	3639	948	1109	0.944	5	4	0	1	0	A	G	A	GCGCAAACAACGTGTTGTTG	TGCCAAAGCTTCGTATCTTA
15098	3644	523	904	0.9	7	0	1	0	6	T	C	T	ATTGGACCAACCACTCAACG	AATTCTGGTGACTGGAGCCA
15105	3645	770	1410	0.999	5	2	0	3	0	A	A	G	GTCATGTTATTGTCAATTGC	TTTGATATAATCCCATCTAG
15113	3647	367	887	0.923	6	1	0	0	5	A	T	T	ACCTGCCACAAAAGTTAACA	TTCAGAATTGTGCTGTGGAA
15114	3647	467	887	0.923	6	1	0	0	5	T	A	T	TTACCCGGCTATGTAAACAC	GCTGACGACCTGAAATGTAA
15115	3647	469	887	0.923	6	0	5	0	1	T	C	C	ACCCGGCTATGTAAACACTG	TGACGACCTGAAATGTAAAG
15117	3647	513	887	0.923	6	0	1	0	5	T	C	T	TAGATGAGATTGTCTGTGTT	CTGTGAATGATGCGTTTGTC
15118	3647	548	887	0.923	6	0	1	0	5	T	C	T	TTTGTCATGGCAGCTTGGGC	CAAGATCAAAAAGCTGAGGG
15121	3647	661	887	0.923	6	5	0	1	0	G	A	A	ATTGGGTGGCACTCGTTCCA	GAGGTACTCAATGTTAATCA
15148	3651	419	1188	0.961	4	3	0	1	0	A	G	A	TTATTGAATAATCAAAGTTT	CTACTGGTTGTTTTCGCTGT
15165	3654	799	1827	0.961	4	3	1	0	0	C	A	A	TACTGAAAAAGATTCTGAAA	CAACTTATCAATGAAGTCTG
15166	3654	968	1827	0.961	4	3	0	1	0	A	A	G	GAATTATCTACTATTAATTT	AAGAACAGAAAAAAGAAAAA
15187	3656	128	872	0.999	6	2	0	4	0	A	A	G	TGTGAATTGTGATATTTACT	TACCGATTTGTTTCTTTTTA
15191	3656	635	872	0.961	4	3	0	1	0	G	A	A	TGCTTATAAAATGAAATTTA	TAATGATGAAGAATACCGTA
15221	3660	599	1668	0.944	5	4	0	1	0	G	A	A	TTGTCAACAACTGAAACTCA	CGACTAATTGAACAAGAAAC
15224	3660	968	1668	0.944	5	4	0	1	0	A	A	G	TCTTGCAGCTGACATGAATG	TCCTGACGAGTGGAACAAGT
15225	3660	1020	1668	0.961	4	0	3	0	1	C	C	T	AATTTATATTCAGTAACTTG	TTAACAAGTGTATTTTTATC
15226	3660	1053	1668	0.961	4	3	0	1	0	A	G	A	TTTTTATCTAAGTTCAATTC	GATACAGCTGAAAGATGCAT
15244	3663	444	806	0.9	7	0	1	0	6	C	T	T	ATAGGAAAATTAGTGAAGGG	AACAAAATCGTCGTCTTCAT
15271	3668	153	931	0.9	7	0	1	0	6	C	T	T	AAATTCAACACTCGAACACT	AAGACGAAAGTCGCTGTTTA
15278	3669	172	951	0.999	7	5	0	0	2	A	T	A	GAGTTGCAAATCTATTGTAT	AACAAGTCGACAATTTACTT
15280	3669	351	951	0.9	7	6	0	1	0	G	A	A	AACTTTTTAGCTCAACGTGG	TACTTTAAGGATCAGTCTTT
15285	367	392	898	0.944	5	0	0	1	4	T	T	G	CAACAACAATTTCTTAAAGC	GGTAAAATTGATGAAGTAGC
15286	367	729	898	0.944	5	4	0	1	0	G	A	A	AAAATATTAAGAAGTTTAGA	AAGGTTTAAGAAATGATTTA
15315	3673	130	816	0.9	7	0	6	0	1	T	C	C	TTATATACCTATTCACTTTT	AAAATGGAAAAACTAGTCAA
15323	3674	1342	2030	0.944	5	4	0	1	0	A	G	A	CGGTCATATTCAGGCTGCCT	TGTGCAAAACATAATGAAAG
15328	3674	1902	2030	0.999	4	0	2	0	2	T	C	T	CGTCCATAGATTTACCTACC	CATTAAACGTATCTGGTTTT
15365	3676	746	1049	0.875	8	7	0	1	0	G	A	A	TTTGTTTACTGCAAGTTTCA	CAAGACCTCTTTAAGATTGA
15393	3680	423	655	0.9	7	6	0	1	0	G	A	A	AGATGTTTGTAATTCACAAT	TTTTGTTTTTATACTGTATA
15436	3684	448	1069	0.944	5	1	0	4	0	G	G	A	TATAAAAACGTAGTTAATTG	AAATAAAATTGGTTGCAATG
15458	3687	159	1459	0.999	5	3	0	2	0	G	A	A	GACCTACCGAAAATCAGAAC	CAATAACACACACTCTCCAA
15459	3687	408	1459	0.999	5	0	3	0	2	C	T	T	TATATGTTGGTGATCTAGGA	CATCTGCATCCAAACAAGAT
15460	3687	461	1459	0.944	5	1	0	0	4	T	A	T	TTTTCATATTACGGTTCAAT	CGCAACGTATGGGTTGCCCG
15507	3693	171	1524	0.944	5	1	0	0	4	T	A	T	TTTTCATTATGTATCTTTCT	ATGCCGATTATAAGTTTAAT
15518	3694	1175	1716	0.944	5	0	1	4	0	G	C	G	GAGTGTCTGGTGATGTTGAG	CAAAGACATCTTGGATTATG
15519	3694	1225	1716	0.944	5	4	0	0	1	A	T	A	GCTGGCGGTTTCCTTCACAT	TCTTTGGTTACTGTTTTGCC
15521	3694	1384	1716	0.944	5	0	4	0	1	C	T	C	TTCCCTGTCCCACTCACCCA	CTTGTATCCCATTTACAAAA
15593	3700	381	893	0.923	6	0	1	0	5	T	C	T	GCACACGGGCATGCCTTACC	CTTTCAACGGCTCAAGCTCA
15594	3700	577	893	0.999	6	2	0	4	0	G	G	A	ATAGATCATCTCAAAGTCCT	GTACTTGTCAGTGTGGAGCC
15695	3713	228	892	0.999	7	0	5	0	2	C	C	T	GTAAAAAATTGTTCGAACAA	TCAAGAGTAAAGAATTCCGT
15705	3714	684	984	0.923	6	5	1	0	0	A	C	A	AAAGATATTAATCAGAGAGA	TACTTGGAAAAGCATGGAAG
15766	3723	267	1075	0.923	6	0	1	0	5	T	C	T	CGCAATATTCATCGTTATTA	GACTTGACGCGGACGCGTAT
15767	3723	299	1075	0.9	7	0	0	6	1	G	G	T	GACGCGTATAGAGTGCCGCC	ATTCGTGAGTTTTGTGAAGT
15772	3723	486	1075	0.9	7	0	6	0	1	C	C	T	GACCCGGCCGCGGTGCAGCA	AAGCACAACGATCACGACGA
15887	3736	175	824	0.944	5	1	0	4	0	G	A	G	GTGATATCGCAGATACATTT	TAAGTGTGACAATTGAATCG
15889	3736	468	824	0.944	5	0	4	0	1	C	T	C	TATTGGTTTAACTTACTTAC	ACAAAAGTACTGGGCAATTA
15897	3737	275	1201	0.944	5	4	0	1	0	G	A	A	ATCGTTTAGTAATGGCAAAT	ACCAAGAAGCAATGCAAGTC
15898	3737	353	1201	0.923	6	5	0	0	1	T	A	A	ATTATTCAGATGAAAACATT	GACGAGGTCGAGCTTCTAAG
15900	3737	710	1201	0.923	6	5	0	1	0	G	A	A	TAGACTTGCAGAGGAGACAA	GAAATGAAACCACAATACGA
15912	3738	480	967	0.923	6	5	0	1	0	A	A	G	TTGGAGTGTATGGGATCATA	CGAGGACATTAAACCCGCAT
15916	3738	595	967	0.944	5	0	4	0	1	C	C	T	ATGGGTGAGCATAAAGATGA	AAGACTATTGAACAAATAAT
15917	3738	652	967	0.961	4	3	0	1	0	A	A	G	GAAGCTGCAAGAATACAAGC	GAACACGAGACTGAACAATT
15918	3738	703	967	0.961	4	3	0	1	0	A	A	G	GTTGAATCGGAATTAATGGC	ATGTTGGAAAGCAAAGCAAA
15925	3739	608	918	0.999	7	0	3	0	4	T	T	C	CTGTAGTCAAAAAAACTAAA	CCTCCACTATCCAGCCTCGC
15926	3739	615	918	0.9	7	0	6	1	0	C	G	C	CAAAAAAACTAAATCCTCCA	TATCCAGCCTCGCAATTGGG
15932	3740	180	832	0.9	7	6	0	1	0	A	G	A	CACCAAATCGGCGTCAGACA	TAGGGAGGTGCGCAAGGTGC
16095	3759	415	879	0.944	5	0	1	0	4	T	C	T	AAATCTGGTAAAGTCATTGC	GCTATTTGTGCTGCCCCATT
16109	3760	589	1052	0.999	6	4	0	2	0	G	A	A	TTAGCACTTGGTTTGGGCCC	TGGTTGGCAGTTGAAATCCC
16173	3769	874	1265	0.944	5	4	0	1	0	A	A	G	TAAGTATTTAAATAACATTC	TACTGTATTCACAAAGTAAA
16214	3773	178	860	0.944	5	0	1	0	4	C	T	T	AAAATTGATGTAACTGATGT	GACACGTATCTTGAGGGGAA
16226	3775	359	1006	0.999	5	2	0	0	3	A	T	T	CTTGCCGAATCAAATTTACT	TAATGCAATGGTTGTTATTA
16232	3776	116	1159	0.944	5	1	0	4	0	G	A	G	CATTATACTAAAATGCCCAT	CAGAAGAAAAAGTTTCAATC
16240	3776	512	1159	0.961	4	0	3	0	1	C	T	C	GCATTACGTGATATGGATGA	GCTTTAACCCTTTGCTGTTT
16241	3776	582	1159	0.961	4	0	1	0	3	C	T	T	TTCCTCCAAACTTAATTGCA	TATGCCGCCGCCTTACTGTT
16269	3780	643	956	0.944	5	4	0	1	0	A	G	A	AAAACACACGAATAATAACG	ATATTTATAAATACACAATC
16276	3781	436	612	0.923	6	5	0	0	1	A	T	A	AGATGTGACGGTTGTCTAAT	GTACTTTGCAGACCAACTGG
16282	3782	505	883	0.999	6	0	4	2	0	G	C	C	TTATCTCCAGGAAATCATGG	ATTCATATATATGAATGTGG
16283	3782	594	883	0.923	6	5	1	0	0	A	C	A	ACAAACACCACACGGAAATC	AACTGATGATCCAAATTTTA
16309	3784	425	1259	0.944	5	0	1	0	4	C	T	T	TTCTTGTTTCCATCGAACTC	GTATGTGTTCTATTGCAATG
16310	3784	469	1259	0.944	5	1	0	4	0	G	G	A	GCAAAGACGGAAGAACGTTT	CTGTTTTCAGATCACAGCTT
16359	3791	1137	1603	0.999	4	0	2	0	2	C	T	T	TATGTAGATCTAACTGGAAA	GGTGCAGCTGGAAAAGGTAA
16479	3803	2009	3095	0.875	8	1	0	7	0	A	G	G	ACCACTTACAAAATGGTTTG	CGAAAATGCTCTTAAAGATC
16495	3805	573	838	0.944	5	4	0	1	0	G	A	A	AGTCCGTGCCAAACTCAAAG	AATTGAGCAGAATATAGAAG
16534	3810	757	871	0.923	6	5	0	1	0	A	A	G	TAGGTATTACTGCGTGAACA	TCTATTTTCCTCTTAAAAAT
16537	3811	454	1477	0.944	5	4	0	0	1	T	A	A	ATATTAAAAAAACACTGTCA	CCAGAATCTTCTAAAAATTT
16589	3818	247	929	0.944	5	0	1	0	4	T	C	T	TGTTTTTAAATAACGTTGTA	TCGTCGTTTACAATTTGTTG
16610	3820	468	1410	0.961	4	3	0	1	0	G	A	A	CTACAAATATGTTAAAGGAG	AACTATGGATAAAATTAAAA
16628	3822	212	1114	0.961	4	1	3	0	0	C	C	A	CTATTCAATGGAATAAAGGA	AGAATGTAACTGTGAAAGTA
16629	3822	301	1114	0.961	4	3	0	1	0	A	A	G	AACAAGACTGTACAAAATGT	TCATTCTTCCACTTCTTCAG
16630	3822	339	1114	0.961	4	3	0	0	1	T	A	A	CAGTCCTCCTACTGTACCAG	TGATCCAGAAACTGAAGTCG
16631	3822	381	1114	0.961	4	0	1	0	3	T	C	T	TGAAGAAATAGATAATTTGT	GACAACAGATTTTGAAATTG
16632	3822	411	1114	0.961	4	0	1	0	3	T	T	C	TTTTGAAATTGGCCATTATA	CCGTGAAAGGATAATTCCTA
16686	3830	217	821	0.923	6	5	0	1	0	A	G	A	ACTGAAAATCTCAAAGGTGT	GCAAAGGTGAGAACTAAAGC
16687	3830	219	821	0.923	6	0	5	0	1	C	C	T	TGAAAATCTCAAAGGTGTAG	AAAGGTGAGAACTAAAGCTA
16691	3830	403	821	0.923	6	0	1	0	5	T	C	T	ACTAGGGTCATTGGGCAAAA	GCTTTACAAAAATTTCAAGA
16699	3832	345	1120	0.999	6	2	0	4	0	G	A	A	TTGATAAAATATTTTCGTCT	CGGCAGGACTGAACCGCAAA
16723	3835	951	1374	0.944	5	4	0	1	0	A	G	A	TTAAAGACAATTGGAAACTC	TTCAAAACGCTTGAAATTTC
16730	3836	689	1238	0.944	5	4	0	1	0	A	G	A	AAATCAAATTGTCTTACAAT	TTAATGATTTAACTATATTG
16803	3847	576	865	0.944	5	4	0	1	0	A	A	G	TCTTCTGTCTCATATTTGAC	CTAGTGTTTGCAAATTCAGA
16810	3849	425	886	0.923	6	5	0	1	0	A	G	A	ACGGCCGTATTAGTACTGAA	GTACTCGCAATGGCCCCGCT
16843	3853	67	899	0.944	5	0	1	0	4	C	T	T	TTTAATTTTCTAATCATCTA	CGTACCTAGTGAATTAGTGC
16844	3853	106	899	0.944	5	0	4	0	1	C	T	C	GCAAGCCACAAGGCAATAAT	TTAGTCATAATTATTAAGCG
16850	3853	483	899	0.923	6	5	0	1	0	G	A	A	AATAAAGACTGGATAAAAGA	AAGATTTACGTCCTACTCAG
16878	3857	814	1362	0.961	4	3	0	1	0	G	A	A	TAATAACGCCAGCTGTAAAG	GTAAGCTAGATTCCAAGCGT
16880	3857	847	1362	0.961	4	0	1	0	3	C	T	T	CCAAGCGTGTGATTCTTCTG	CTAGCGATGAAGAATCTTAT
16881	3857	1012	1362	0.961	4	1	0	0	3	T	T	A	CGTTTCTCTGAACGTATAAT	TATCTTAAGGCTCTTCTGTA
16917	3863	584	1249	0.923	6	0	1	0	5	T	C	T	AGTAAAAATTCGTTTACAAG	TGCTGGTGAAATAGCATCTA
16919	3863	846	1249	0.944	5	4	0	1	0	A	G	A	ACACCAGCAGATGTTATAAA	ACTCGGCTGCAGGTTGTGGC
16926	3865	84	907	0.923	6	0	5	0	1	C	T	C	TATTTGCATTATTGCAGATG	GGACCTATCCTATTAACAAG
16944	3867	719	1254	0.961	4	0	1	0	3	C	T	T	AAGCTCAAAGCCGGCCAAAC	ATCATCAGTCTGCAATACGG
16949	3867	921	1254	0.961	4	0	0	3	1	G	G	T	GTATACTCATACATTCCAAC	TAACATTTTAAACTTCCTTC
16950	3867	959	1254	0.961	4	3	1	0	0	A	A	C	TTCCATATCACAATCATTCC	CAATACCAGTATTATTACGT
16961	3869	238	1248	0.961	4	3	0	1	0	G	A	A	TGGATTTGAAAGATAAAGGT	ATGCTGCCTTGGCAATCGGA
16962	3869	286	1248	0.961	4	3	0	1	0	A	A	G	AACAAGCTATTGAACATTAC	CTCAAGCTATTGCGCTAGAC
16963	3869	353	1248	0.944	5	4	0	1	0	G	A	A	CAGATCTGCCGCATATGCTA	GCAAGGCAATTACCAAAATG
16965	3869	442	1248	0.944	5	4	0	1	0	G	A	A	AAGGATATTCAAGAAAAGGA	CAGCCTTGTCATTTTTGGGT
16966	3869	621	1248	0.961	4	0	1	0	3	C	T	T	TTTTTGAAACTTGCACAGGA	CCCAGAACTAAGGATTTGAT
16967	3869	814	1248	0.961	4	3	0	1	0	A	A	G	CATCACCTCCACCTCCTCCA	AACAAAAAAGAGAACCAACA
17069	3880	425	826	0.923	6	5	0	1	0	G	A	A	CAATTTACCTGGTATCATTG	CACCCCTGGTCATAATGATC
17070	3880	466	826	0.923	6	5	0	1	0	A	A	G	AAAGTTCATTACGTTCTGTC	TTGAAAAACCCCCGATTGGA
17082	3882	502	943	0.944	5	0	1	0	4	T	C	T	CTGTGCATGAGGTCCACTGA	CCTTCGTTGATGTCATCGTC
17084	3882	554	943	0.944	5	1	0	4	0	G	A	G	CCGGAACAATGAGTGATGAC	ATAGTGCAGTAGTGAATAGT
17091	3884	98	515	0.923	6	5	0	1	0	A	G	A	CATTGAATAATATTTCGTTC	GTAACCAACTCTGCTAAACT
17106	3886	124	909	0.923	6	5	0	1	0	A	A	G	CCCTCTCAGGTCGACGAAAG	AATCATGGTGGATACCGGTT
17111	3886	654	909	0.923	6	5	0	1	0	A	G	A	AACAGGATCTTGACGAAATG	ATATTGAAATTATTCGTAAC
17135	389	637	1507	0.999	10	8	0	2	0	A	G	A	TGCTAGAACTTTCATAGCAT	TGAAAGAAATAAGGCCCGTA
17200	3896	269	949	0.923	6	0	1	0	5	T	T	C	TGATTTCGAAGATAACCGTA	CGAACTTGAACAATGGCCAT
17201	3896	271	949	0.923	6	1	0	5	0	G	A	G	ATTTCGAAGATAACCGTATC	AACTTGAACAATGGCCATCA
17202	3896	328	949	0.923	6	1	0	0	5	T	A	T	CGTTTGGTACACTCCCGTTG	TGGAAATCGACGGCAAAGTA
17330	3914	198	1648	0.923	6	5	0	1	0	G	A	A	AGCCGGTTTTGCCGGAGATG	CGCACCTCGTGCTGTGTTCC
17348	3915	172	840	0.923	6	0	1	0	5	C	T	T	TCTTCTGAATTCAGCGACGA	GATACGAGCATGGCCAAAAA
17349	3915	295	840	0.999	6	0	2	4	0	G	G	C	TATGATTCTGATTCGTCATC	TTGTCCGAAGGCGAGATAGC
17372	3918	268	765	0.923	6	5	0	1	0	A	G	A	ATTTCGGTGTACGAAAATAC	CAAAAGCTGGGTGCAGAATT
17373	3918	358	765	0.923	6	5	0	1	0	G	A	A	AATGCTGTTTTTAAAATTGG	CTTTCTGGTGGATCGGTCGT
17395	3920	438	1143	0.944	5	1	0	4	0	A	G	G	AGACAATGTAGAGCCCCATT	CCAAGCGGTAGATTATGCCC
17399	3921	292	968	0.944	5	1	0	0	4	A	T	T	GTGAATACCAGAGAAGATGC	GAATTGTTACTATTGTCTCA
17400	3921	316	968	0.944	5	0	1	0	4	T	C	T	TTGTTACTATTGTCTCAACC	ACTGTGCGGGTATTGTCCAA
17401	3921	567	968	0.944	5	0	1	0	4	C	T	T	TCAACCATATCAAACAGCCA	CCAACAGATGCCTATGCCAA
17411	3922	765	1258	0.999	5	3	0	2	0	A	G	A	TTTTCATAAATATTTTTGAT	GATGAAATTATAATATTGAA
17455	395	54	1487	0.999	4	0	0	2	2	G	G	T	TTTAGTAGTCGAGTGTCGCT	AATACACGTCTTACATAGGT
17457	395	393	1487	0.961	4	3	0	1	0	G	A	A	TGTCCGTCGCCATGGGTGTC	CCGTAAATCAGTTGGAAAAT
17458	395	425	1487	0.961	4	0	3	0	1	C	T	C	TTGGAAAATCTCTTACCAGA	GGCTCAAGGGTAATGCGAGT
17500	401	911	1986	0.944	5	0	0	4	1	T	G	G	GATTACATCTAATTATCATG	TTTGGTTGGTTACCGCCAAA
17504	401	1601	1986	0.849	9	0	1	0	8	C	T	T	AAACGATTTTATCAAGTACA	AGCATCTAAGGCAACAGATG
17574	411	133	893	0.944	5	4	0	1	0	G	A	A	GGAATTAAACGGTAATCTAA	TGGCAGACGTACAACTTCAA
17579	411	644	893	0.944	5	4	0	1	0	G	A	A	TAAGTTAGACGCGCACAGAA	AGTTAGAAGAGGTTATATTG
17699	426	463	1222	0.944	5	1	0	4	0	G	A	G	TTAATATAAGAATAAACGCA	CTCCGTGTCAAAGTTATTTG
17700	426	534	1222	0.944	5	0	4	0	1	C	C	T	TCAACCGAAAACTCTAGCCC	GAAGATTCTAGCAAAGAACC
17814	444	207	645	0.944	5	0	1	0	4	T	T	C	ACAAATGCGGTCAAGACCCG	TAGCCGTATTCGACGAAGAA
17816	444	375	645	0.999	5	3	0	0	2	A	T	T	GAAATGAAGTTTACCAAAAT	CAACTACTAAAAAACCAAAA
17817	444	423	645	0.999	5	0	2	0	3	T	C	C	TTCCTAATAAACGGGTTAAA	GAGAAAACAAAAACAGACCA
17881	451	147	1166	0.961	4	3	0	1	0	A	G	A	CGAACCCGTGTGTTGCGATT	TGAAATTCATTGCGCGCACC
17882	451	254	1166	0.961	4	0	1	0	3	T	C	T	TTGCGACCGATGGAGGGTAA	CGCTTCGATCTTGATAAACT
17883	451	448	1166	0.944	5	1	0	0	4	T	T	A	CCAAATAATTGTGATAATCT	ATTGGTGTAAATGGCTCTAC
17991	472	371	1129	0.944	5	0	0	4	1	T	G	G	TAAGCCCTGCTGGTAGCATT	CAAGAAATAGTTCTGCAGCT
17992	472	690	1129	0.961	4	3	0	1	0	A	A	G	ACCGTTTTTGCTGGGAATTA	AGCTGTGATTGCTGAATCTT
17993	472	768	1129	0.961	4	1	0	3	0	A	G	G	AATAATTCCATTGCAATTCC	TTCCGGAGAAAATGCTGAAA
18112	492	658	1530	0.961	4	0	1	0	3	T	C	T	GATGAATATTATGTACTTAA	CCAATAGAATGATGCTCGCC
18151	496	1312	2044	0.944	5	0	4	0	1	C	T	C	GTTGTTCTCTGAAGCAAGAC	AACATCTGGAAACAAGAGCA
18154	496	1521	2044	0.923	6	1	0	5	0	G	A	G	CTTGTTACGCAAAACATTTT	GGCCAAAAGGTTGCGGCTTC
18157	496	1556	2044	0.923	6	0	1	0	5	T	C	T	GGCTTCGGTATGGGCGCTGG	GTTCTGTCTATGGCATAAAT
18158	496	1597	2044	0.923	6	5	0	1	0	A	G	A	GATTACTGTGAAATTAATGC	AATCAAAGGCTAAGGATATA
18163	497	710	869	0.999	10	2	8	0	0	C	A	C	GATGATGAATCCCCATTTCG	AAGTACGGAAAATCGATATT
18212	50	240	824	0.961	4	3	0	1	0	A	A	G	CGGTCTCCGTAGAATTTCAA	ACCTCACATTGTCTGAATGC
18274	51	329	1857	0.961	4	1	0	3	0	G	G	A	GTATATGATCTACCCGGCAC	GACAATGTGTTGATGGTGAG
18277	51	608	1857	0.961	4	0	1	0	3	T	T	C	CCAGGAGTAAAAGAAGGTTA	AGGTTTACTCCACCTTTGGT
18278	51	630	1857	0.961	4	0	1	3	0	G	G	C	GGTTTACTCCACCTTTGGTG	AAACGTTTTTCAAAGATGAT
18298	512	1080	1752	0.961	4	0	3	0	1	C	T	C	TGCGGATTTCATTGCTCCTG	TGTCACTCACAGCTGTATTA
18301	513	286	1127	0.999	4	0	0	2	2	T	G	G	GGTATGACGGAGAAGAAGCT	AAATGGCAAATAATGTAAAT
18318	516	703	1095	0.944	5	4	0	1	0	A	A	G	AATATATCTTCCGCAATCTT	AACACGATTAATTTAAATAT
18319	516	757	1095	0.944	5	4	0	1	0	G	A	A	AAGCTCATTCGTTAAATATG	AGTATTAGACAGTGGTGGTC
18398	527	401	884	0.961	4	3	0	1	0	G	A	A	CTGGATTGGAGATCGCTGAC	CGCGCACCGAAAGAATCCGT
18450	536	579	1253	0.961	4	3	0	0	1	A	A	T	AACTGTTAACAAAAAAGATC	TGATGCAAACTGGCTTCAAA
18452	536	656	1253	0.961	4	1	0	3	0	G	G	A	TTGAACAGATAAATCAAGAA	GATTTGTGTTTAAAGTCTTC
18453	536	683	1253	0.961	4	0	1	0	3	T	C	T	TGTTTAAAGTCTTCAATCCA	CATCTGAACAAAAATATGAA
18476	539	814	1234	0.944	5	1	0	4	0	G	G	A	TCAAAGGTTTTTGAGCCGGT	TCCCATTCTAATAGCCAAAG
18477	539	947	1234	0.961	4	3	0	1	0	G	A	A	AAGAAGCTCAAGGACTTATG	AGCTCTGCGATCAATTAAAA
18532	546	342	1099	0.944	5	4	0	1	0	A	A	G	ATCTCCAGTTCTGTTGAAAA	AAAGTCAAAAGGTCGATCAT
18534	546	455	1099	0.944	5	4	0	1	0	A	G	A	CTATGCAAAAACTCAGAGAC	GGCCTAATGGTGTTAATATC
18569	55	258	890	0.923	6	0	0	5	1	G	G	T	AAGGAACTATTAAAAGAAGC	ACATTTGATTGTTCCGATTC
18623	555	400	822	0.961	4	3	0	1	0	G	A	A	CCTATGGATAGTGGGAATTT	GTAAAACGAGATAATATCGT
18624	555	450	822	0.961	4	3	0	1	0	G	A	A	GACGAAAGCGGGAATGCCTG	TGTCAGTTCTACGAATCGTG
18625	555	535	822	0.961	4	0	1	0	3	C	T	T	ACACAAATGTCTGGTGTGAA	CCCATGGATAGTGGGAATTT
18626	555	626	822	0.961	4	1	0	3	0	A	G	G	ATGTCAGTTCTACGAATCGT	GGAATTTAATGAAACGAGAT
18686	566	263	826	0.944	5	0	1	0	4	T	T	C	GAAATAAACAGAGCCCAAAG	TTAGATGAATTACACACAAG
18750	577	174	857	0.961	4	0	3	0	1	C	T	C	TATAGAACGTCAGTTTGCTC	AGACATTAATTTAAAAGACG
18761	579	1040	1732	0.961	4	0	1	0	3	C	T	T	TATGGAGATTCCAGTTGTTT	GTCTTCTCGTTATATCCAAA
18762	579	1180	1732	0.961	4	0	1	0	3	T	C	T	TGGCTATTGGGGACTATGGA	TGATTCAGAGTATGGCATTG
18763	579	1193	1732	0.961	4	0	1	0	3	C	T	T	CTATGGATTGATTCAGAGTA	GGCATTGGCAAAAGTAGTCC
18764	579	1250	1732	0.961	4	3	0	1	0	G	A	A	AATGATTATTCAATGTTATC	GCTAACAAAGATTTCACAAT
18771	58	234	1051	0.944	5	0	1	0	4	C	T	T	CTGTATTGATATGCGCGTGT	GTGATTATATGGTATACGTG
18772	58	423	1051	0.944	5	0	1	0	4	T	C	T	ACTTAAGTCATTCCGCGATA	TCAGGTTGATGAAACAAACA
18819	586	200	873	0.961	4	0	1	0	3	C	T	T	ATGAGCAGCGTTAAAGGTGT	GTAAATCGCAACGCCAAGAC
18820	586	268	873	0.961	4	0	3	0	1	C	T	C	TGCTTTACAGAACTCTGACA	AAAAGATGCAGTACCTAACA
18838	59	357	1578	0.961	4	0	0	3	1	G	G	T	AATTCTGATTCAGATCAACC	TTCACAAATAATTATACCAC
18839	59	385	1578	0.961	4	0	1	0	3	C	T	T	ATAATTATACCACTCAGGAG	CTTCAGTTGCTTATTCAGGC
18840	59	485	1578	0.961	4	3	0	1	0	G	A	A	CAGATCACTTCAAGGTCGAC	AATAGCAAGAGCTGTGCAAG
18841	59	562	1578	0.961	4	1	0	3	0	G	A	G	ATGGGGAGTTTATGATGATA	CCAAAAGTGTTGGCTACAAC
18866	592	343	1126	0.944	5	4	0	1	0	G	A	A	AATCATTATTGATAAAAGTA	AGATGAGTACAACATTTTCT
18867	592	504	1126	0.944	5	0	4	0	1	T	C	C	ATAAAGTACTGTATGATGTT	GGTTATTTATTTTTAACCAT
18895	596	561	953	0.944	5	4	0	1	0	G	A	A	CGGAATGTGAAATGGGGCCC	TGGCCTAAAGTTATGTTTGG
18937	600	405	1242	0.961	4	0	1	0	3	C	T	T	TATGGCCTGGTCCAAGAACA	TTCATCCAGCTACTGTGCCC
18938	600	617	1242	0.944	5	0	1	0	4	T	C	T	GAAGATTGCGATAGACATTT	CCAATGACAACAATCACAAC
18940	600	854	1242	0.944	5	0	4	0	1	C	C	T	GATTACGGAGTTTATGTTCT	ACGGCCTTGTATCACGAATC
18988	605	412	731	0.944	5	0	1	0	4	T	C	T	TATCACGATTATTTGGATCG	ATGAAGGACTATGAAAGAGA
18990	605	500	731	0.944	5	4	0	1	0	A	G	A	CAAATGCAGAAGAAGGCACC	TCAGTGCTTAAATGGTATTA
19002	608	315	1096	0.999	5	3	0	2	0	A	G	G	GACAACGACCCGCTGGACCA	AACCTCTTGCGCCAGTTCAA
19003	608	368	1096	0.944	5	0	1	0	4	T	C	T	GACGGACAAGGAGAATCTGG	CAAGGGTCTGCGAGAACTGA
19004	608	396	1096	0.944	5	0	4	1	0	C	C	G	CTGCGAGAACTGATCGGCGA	CAGCTAACTGAGTCCGCAGC
19080	618	86	1166	0.961	4	3	0	1	0	G	A	A	TCTCAGGTCGTCCATTCCCC	TCTCGTCGCCGGTTGTTTGT
19082	618	173	1166	0.961	4	0	3	0	1	T	C	C	GAAGCCGCCGCTGCTGCTGT	TCCAGAATATTGACTACATT
19083	618	325	1166	0.961	4	3	0	0	1	T	A	A	ACTAAAAAACGCGGCAGACC	GCAAGCAAAGTACCAGCTAA
19154	627	1167	1568	0.9	7	1	0	6	0	A	G	G	ATCAAGATAAGGCATCTAAG	ATCACCAAATTCGCAACTTG
19239	641	747	1467	0.944	5	1	0	4	0	G	A	G	TTTATGGTCGTTTGGCTACC	CACCCAACCTTCATGACGAA
19254	644	732	1218	0.999	4	2	0	2	0	A	A	G	AACACCCGGAACAACCGTTT	GACACCAACCGATACCGTTC
19286	651	277	783	0.999	15	0	4	0	11	C	C	T	TTTACAAACAACTCTGGGCG	GATTATGTCACTTGCATCTT
19315	658	952	1402	0.961	4	3	0	1	0	A	G	A	TATGGTAGTGGCCATTGGGG	AGCTGCTACCGGAGTGTTCA
19316	658	1009	1402	0.999	4	0	2	0	2	T	C	C	ATGGGCTGCCATAGAGTCAG	TGGCCACTACACGGGTGACC
19382	666	571	1239	0.961	4	3	0	1	0	G	A	A	TCTTACTTTATTTGGACGTC	CAACTCAAATACTGTTGCAT
19383	666	640	1239	0.961	4	3	0	1	0	A	G	A	AATATCATTCATCACAGAAG	CAGCACTTATAAACATGTCA
19384	666	675	1239	0.961	4	0	1	0	3	C	T	T	ATGTCACAAGTAATTAAAGA	GGAAAAGACACAATCATATT
19387	667	327	1067	0.944	5	4	0	1	0	A	A	G	AAACCAGCAGAGCCCGAGAG	GCGAAAGAAGTTGAAGCAAT
19390	667	735	1067	0.944	5	4	0	1	0	A	A	G	GGAACATTATTACATCGGTC	GCCAAAGAAATACCATTATC
19391	667	791	1067	0.944	5	0	4	0	1	C	T	C	GGAGAAAATAACTGATTTTA	TCTACAATCAGTAGATATTT
19500	685	217	809	0.9	7	0	1	0	6	T	C	T	CGTAGTCAAGTGGTTCAACG	CAAAAGCGGTTATGGTTTTA
19505	685	579	809	0.923	6	5	0	0	1	A	T	A	ATGAAGTAGGAGAACAACCA	GACGTTACCAACGCCAACCG
19542	691	67	831	0.961	4	0	3	0	1	C	C	T	GTGTCGCTATTTCCGCGTTC	GTTTGCTCACATCAATTCGG
19545	691	176	831	0.961	4	3	0	1	0	A	A	G	ATCTGTTGAAAAATATTGTC	AATTGGATACCCGAGTGTCC
19546	691	342	831	0.961	4	0	3	0	1	T	C	C	CGACTACGCTTCTTTAATGC	CCATCAATTGGCTAAAGAAG
19680	707	721	1110	0.961	4	0	1	0	3	T	C	T	TCAGTTTGATTTAAAAGGAG	AGGTAAAACAGATTCCAATA
19689	708	571	2130	0.9	7	0	1	0	6	T	T	C	GACTGCTATGTCCTTAGGTC	TGCCCATAGTTTGTCACGAT
19844	74	657	1977	0.961	4	3	0	1	0	G	A	A	GTATAATTATTTCGTTTGGC	TGCTGGTACCTACCCTTTTA
19867	742	504	704	0.961	4	0	1	0	3	T	T	C	GCTGCCACAGCTTTGGTCCG	CTGAAACGCTCATACTGCAG
19945	755	593	1961	0.875	8	0	1	0	7	T	C	T	AAGAAAGGATATGTAACCCC	GTCAAAAACCAAGGTCAATG
19949	755	818	1961	0.999	9	3	0	0	6	A	T	T	GATACTGAAAAATCTTACCC	TATGAAGCCGAGGATGACAA
19957	755	1616	1961	0.849	9	0	1	0	8	T	C	T	TTTGTAATTTAATATTTTCA	TAATTAATAAAGTTAGTATT
19958	755	1692	1961	0.849	9	8	0	1	0	A	G	A	TCATTTATGGTTAATTTAAA	TTGTCAAAGACTAGATATTA
20009	762	72	912	0.999	4	0	2	0	2	T	T	C	AACATTGCTGATTTCATTCA	GCAGAATTATTGCAGAAAGT
20010	762	95	912	0.961	4	3	1	0	0	C	A	A	AGAATTATTGCAGAAAGTTG	AGAACTTGAAAAAGAAGAAG
20011	762	146	912	0.961	4	0	1	0	3	C	T	T	AGAAGCTGGATACTATGCTG	ACCTAAAATTGAAATTGATG
20012	762	162	912	0.961	4	0	1	0	3	T	T	C	GCTGTACCTAAAATTGAAAT	GATGAAACATTGCGAGAAAT
20013	762	416	912	0.961	4	3	0	1	0	G	A	A	TCGTTCTTTAACAAGGTCCC	GTCACGAACAAATGCCAAAA
20051	77	1299	1957	0.961	4	0	1	3	0	G	C	G	CTCCGAATGGTCAACATTTT	TAACTGCTACAACTGCGCCA
20076	773	209	559	0.961	4	0	1	0	3	T	T	C	ACGTACCACTACCCGTTGGC	TACTCGTCAGCCTACCCATC
20176	79	724	1081	0.961	4	0	1	0	3	C	T	T	AAAGATGAGTTGGCTACCCA	GAAATTAAAAACCACGGTGC
20177	79	824	1081	0.961	4	3	0	0	1	T	A	A	GCCATATGAAAGTACATACC	CGTCAGCCGAGTCAGTTAGC
20178	79	854	1081	0.961	4	1	0	3	0	G	G	A	AGTCAGTTAGCTACCAATGC	AGACCTGTGGAAAAGCATTC
20315	810	687	1748	0.875	8	7	0	0	1	A	T	A	AGTGAAGGTGCCAGACTGGA	GAAGGTTTACAAACCAGTGT
20316	810	751	1748	0.849	9	8	0	0	1	A	T	A	TGGAAGGAGGAACAAGTGCC	GACTGGCATAAGATACACGT
20328	810	1604	1748	0.923	6	1	0	5	0	A	G	G	AACCCTTATTAGTGTATTAA	CCATTTAAAATCAAAATAAT
20376	821	676	2293	0.961	4	0	1	0	3	T	C	T	CTGGTATTAAGGCTGTCGAC	CACTTGTACCCATTGGTCGT
20384	821	1463	2293	0.875	8	0	1	0	7	T	C	T	AGATGCAGCTACTCAACAAC	TTTGAACCGTGGTGTTCGTC
20397	824	593	1397	0.961	4	3	0	1	0	A	A	G	GTGATAGCGACTGGTTGGGG	CAGGTTGAATATGGTGGACT
20510	844	377	2718	0.944	5	0	4	1	0	C	C	G	ACAGACGAGAAGCTATATTT	ATCATTTTATGATGAAGACA
20511	844	452	2718	0.944	5	0	4	0	1	T	C	C	TGAAGGATATTATGATAAAC	TGTTGTGGAAAAAAATTGCC
20514	844	593	2718	0.944	5	4	0	1	0	A	G	A	CTGCGTTGCAAACCAGTACG	TAACCCGTTGATAACAAATA
20516	844	875	2718	0.944	5	0	4	0	1	T	C	C	TTCCCCTATAACTGAACTAC	TTCAATATGTCCAAAGGACT
20542	846	852	3033	0.961	4	1	0	3	0	G	G	A	TTGAGAGACAATTAATCAAG	CTAATGGTGAATCTCTAGCA
20549	846	2172	3033	0.961	4	3	0	1	0	G	A	A	GTCTTGAAGAAGTCGAAGCC	ACGCTATTGTGGGTGGCAAA
20550	846	2397	3033	0.961	4	0	0	1	3	G	T	T	TCAACCAGAAGGTCAACATT	ACAAGAGACAATTACAAGAA
20551	846	2428	3033	0.961	4	0	1	0	3	T	C	T	ATTACAAGAACAGGAAGGTA	GAGCACACAGAGTGTAACTC
20555	847	137	859	0.961	4	3	0	0	1	A	T	A	AAATAAAAAGTTCGTTTTAA	TAGTGCAGACATGTCTTCAT
20556	847	199	859	0.961	4	1	0	3	0	G	G	A	GCTACCGATCTGTAGGAGGC	GAAATGCTGACATAAATATC
20557	847	238	859	0.961	4	3	0	1	0	G	A	A	TCGACTATTCCCACGACCTC	GCGCTTTATCTCGGCTTGAA
20607	857	869	1300	0.961	4	3	0	1	0	A	G	A	ATGGTGTGGCCGATGTTCAA	CAATTTGTTGGTGACAAGCT
20705	871	1478	2295	0.923	6	1	0	5	0	A	G	G	CCACCTGAATTTGCACCTAT	ACTCAACCTACTACTTTGAT
20712	872	468	1152	0.961	4	3	0	1	0	A	A	G	TTCCGCCAACCAACACCATC	GAGCCGCCCATTACTGTTTT
20713	872	522	1152	0.961	4	0	1	0	3	T	C	T	TCTGAGAAAGCTCCTGACAC	ATGGTAAGACACATTTTGGC
20840	896	180	839	0.875	8	1	0	7	0	A	G	G	GCAAGAAAAGTTACATTGTC	GATACGAACCGTCCACAGCC
20935	911	789	1243	0.961	4	0	0	3	1	G	G	T	TACTGCTACTACAATGCACT	TGAATGCATTGTACTAGAAA
21029	926	247	977	0.961	4	0	1	0	3	T	C	T	AAACCACATTACTTCTCAAT	GATGCCATAATGGCTGCTCA
21240	962	40	650	0.999	13	0	4	9	0	G	C	G	TTTCACGTACACGTTTTGTC	GAGTGTTTCCTGTCTTAGGA
21277	966	352	989	0.961	4	3	0	1	0	G	A	A	AGTGCGCACAGCAAAACAAG	GTAACATTACAAGCAATTAA
21278	966	376	989	0.961	4	0	1	0	3	C	T	T	ACATTACAAGCAATTAATAG	ATTACTTTTCGAAAACCAGT
21280	966	523	989	0.961	4	0	1	0	3	C	T	T	AGTTTAACTTCAAACTCATT	TACCATGTTTATGTTGCTCC
21346	979	573	886	0.961	4	1	3	0	0	C	A	C	AAAAGATCCATCAGTTGATG	TTTTAAAGCTGGTGCCCTAC
21347	979	611	886	0.961	4	1	0	0	3	T	A	T	TACCAATTCTACAAAGGATA	TGTTATTAGCTACTGATGCC
21417	991	196	756	0.961	4	1	0	3	0	G	A	G	GTCGTCATTCGTCACTACTC	TCTTGTCGGCAAACGACGTT
21436	996	745	880	0.961	4	1	0	0	3	T	A	T	GTTTATTTTAAAATATTTTG	CAGATTCAAGTATTTCACTT
