# Supplementary material for: Genomic resources for Myzus persicae: EST sequencing, SNP identification, and microarray design
Source: BMC Genomics. 2007 Nov 16;8:423. doi: 10.1186/1471-2164-8-423 (PMC2213679; doi:10.1186/1471-2164-8-423)
Supplement: Additional file 6 — High-confidence SNPs, represented by at least two reads in at least two M. persicae lineages. This table provides a list of filtered SNPs likely to represent polymorphisms between M. persicae lineages. [file 1471-2164-8-423-S6.xls]

## Sheet: Sheet1
Additional File 6. High-confidence SNPs, represented by at least two reads in at least two M. persicae lineages.
			Number of ESTs for each lineage with the given base call at the SNP position			DNA sequences immediately adjacent to the SNP
contig id	snp_id	position	F001	G006	USDA	left tag	right tag
1045	313	27	2G	2A	7G	CCGCCGCTTGTTGCCGTCAC	ACTGTCGTCGTTTCTTCGTC
1045	314	649	3T	4T	2A	TCAATTTTATTCTATTTAAG	GATTCAATTTGTTTTTCACA
1080	543	850	4C	0	7T	ATGATTTGTCTGTTAACTGT	TCAATTAATCAATTATCTTG
1147	1003	903	2T	3C	0	TGCAAAAGCAGAAGCCAAAG	AAAAGAGAAGAAGGAAAAAG
118	1155	902	0	3T	5A	CAGGTATAGAGTTTTCAAAT	AACTTTATACTACGATAAGA
1210	1382	428	3T	0	8C	GTGAATGAATTTTTCAACAA	CTACCAAAAAATGTTCAAAG
1210	1383	547	3C	0	9A	TGCAAAAAATAAATAACTCC	CATCAAAATTATTTGTAAAA
1210	1384	549	3T	0	9A	CAAAAAATAAATAACTCCAC	TCAAAATTATTTGTAAAAAT
1210	1387	880	2A	0	3G	TTATCATCTGTAATCTATAT	TACTAAAATAAACAACGTAT
125	1606	226	0	2G	2A	GTGAGACCAAAAATGTTATA	CAGATGCCTTAGAAAGGCAT
125	1607	479	0	2G	2T	CAAATATTTTGATTTTCAAG	ATCAAACGATGACATGGCTG
129	1849	230	0	2A	2G	GCAACGAAGAAAACGTTTTG	CTTTCTCCAAACTCAGTGAA
132	2070	38	2T	0	4G	TGGTGGCGTTCACTCGGCAT	ACATTCGCTCTGTTCTTTTT
138	2426	784	0	2C	2T	AAAGAAGAACACGATGGACA	AAATATGGTGGACATAAAGA
140	2558	810	2T	0	2C	GAAGTTGACGAAAAGAACTG	AGAATTTGTAGTATTAAAGT
1531	3186	1156	2T	0	2C	ATTGCATTCAAATACTTAGC	AGACATTCAGGGCCTTTAAG
1557	3334	1589	4T	0	2C	CCTCTTTATTACATTGGCCT	GTTCAAAAACTTAAAAATTC
1671	3815	104	0	2G	3A	ATCTATCTCTTTACTTGTTC	TTATGAAACCTTTAATGTTG
1671	3816	132	0	2G	3A	ACCTTTAATGTTGCAAGGGC	CGAGCGTGCCATTACTCAAA
1671	3817	168	0	2G	3A	TCAAATTAAATACAACAGAG	GGGTGATTTATTGTTCTCGT
1671	3818	265	0	2T	3A	ACGTACATTGGCCATACTGG	GCTGTATGGTGTATTGACGT
1747	4118	193	3C	0	3T	TGAGTTCGTGTGAATACGTC	AACTCTGCACATCGCAGTTA
1747	4119	244	3G	2A	3G	CGGTTTTTTAAGCGACGAGT	AATTTCGCTGTGGCCGTCCG
1780	4265	211	0	2A	8G	TTGGAAGTGTGCACCGACTT	ATGCCTCAGCACGGAGCCCC
1780	4266	388	0	2G	8A	CAAGACAAGCCCATTGGTTC	TTCACTCCTCTGCCCGCGTC
1883	4647	581	2T	0	2A	AATATACACAAATAATTAAA	TAATTTCCGTTGGCTTTAAA
189	4655	569	2A	0	2G	TTCCGTGGTACGATTGTCGA	CGATGGAAACAGTACTGGGA
1905	4733	672	0	2T	2C	AATGATGTTGACTCGAAAGC	GACAAGGGTGGAAGTTCCAC
2039	5149	352	2A	0	3G	CCTCAAACTGGAACCGGTGT	AGTGTTGAAGCTGTAGACCC
21	5394	200	3A	2G	3G	AAGATTCTGTTCCGCGCGCC	CAGTCCGCTCGGCACATCAC
2115	5483	340	2A	3T	0	GTAGAAGATACAAACGAATC	TTCATTGATGAAGAAACTGA
215	5651	223	0	2T	2A	CTTTTCTTTGTAAATTGAAA	ACGAAATTTGACATTTTATC
216	5660	224	2A	0	7G	GTTGAGCCCTAAAGGTGAAG	AGAAGCAGCAAATGCTGGTA
2158	5684	496	4G	0	2A	ATTAAAATTATTGGATATCT	TTGATGAGAGGAGGTTTGAC
2180	5769	451	2T	2C	3C	CAGTTGACGTTACTTGGAAC	GAAATGGACTTTGTTCAGTC
2180	5772	747	2A	2T	0	TGTTATTTATTTAAATTATT	AAATTGTTGTTTGTTAAATA
2461	6960	411	3G	0	3T	GTTTCGACAACAGTTTTCTA	TTCATTTTATTTCCGTTTTT
25	7117	469	2C	0	2T	TAAACCCAGACATGATGTTG	CAGTGGAAACTTGGTGTAAT
25	7119	842	2T	0	2A	GAATATTAAAGAAGTCATGC	TAAACTTAACATAAGACAAA
2516	7191	501	2G	0	8A	GTATAATCCATTCTGTAAAC	AAAATATGATACTACCATTA
254	7292	1023	0	2C	6T	AATACGGAGTGCCATACTGG	TGATGGTCAACTCATGGAAC
254	7293	1045	0	2C	5A	GATGGTCAACTCATGGAACG	AGATTGGGGTGACAATGGTT
254	7294	1065	0	2C	5T	AAGATTGGGGTGACAATGGT	TTTTCAAAATTCAACGAGGC
2552	7362	506	4C	0	2A	AAGGATTTCTGCCTGAAATT	TTGCTCCATTGGTATTGGCT
256	7384	326	2A	0	9G	AGAGCGAAGATGCAGATTAC	ACAACACATACATTCCAAGG
2647	7725	74	2A	2A	3G	AACATTTTTCAACCGCCCGT	TCGGCTTCATAGTCTTCTGG
2647	7727	141	2G	2G	4A	ATTTTGATTGCAATTCATCT	CGAACGATTAACCATGGGTA
2648	7755	113	2T	0	5A	TCTCAATTTTTTCAAACTTC	AAGTATTGTAATCGACCATA
2659	7805	555	3G	0	4A	TTGTCAGTAGTTCCTGTACG	CGGGGATATTGGGGAAACAA
2659	7809	875	3C	0	4T	CTCCGAGTTTGCTGACCATC	TTCGAAATGTCACAAAGTTG
2691	7929	704	2C	2C	2T	GCTGTTGATATTGATGAATC	TTATTGCCATGTCAACTAAC
2712	8027	969	0	3G	5A	AAATGCATCTGTTGAAGGGT	CTATCTGTTTATAGACAGTT
2785	8312	396	0	2T	6C	GTGGCAAAATCCAATAACTA	CACTATGTTGGAAATTTAAA
28	8369	252	2C	0	2A	CTGTCCGATAATGATTACAG	CGTTCAATTAGCTGTATTTG
2829	8469	233	2C	0	2A	GCTGGTCTAAAATGCTACAC	TGTGGATGGTGGAACAAAAA
2916	8880	350	2G	0	2T	CTACACAAATCGAAGGAAAA	CTCTATTCAAAGATGTTTAC
2970	9137	1306	0	2G	4A	CAAGTGATGGGTAACCATGT	GCGGTAACGGTTGGTGGAAG
3015	9324	432	5A	2A	2G	GCTGGTCGTTTCACTCCAGG	GCTTTTACTAATCAGATACA
3025	9369	828	2T	0	3C	TTTCCTAATCAAAGGACAGT	CACGGTTTTGGTCAACCTCC
3094	9859	690	2G	0	5A	GATGCGACGAAAGCCCGCCT	TACCTAATTTAAAACACTAT
3094	9860	711	2C	0	3T	TACCTAATTTAAAACACTAT	TTCAATTTTCTTGTGAAAAG
3135	10359	821	2C	0	2T	GTCAGTGATACGCATGAATA	TGGAAGGCCTTAATACAAAA
3138	10394	286	2A	0	2G	TGAACTCAATGCTAAAGTGA	GTTGTTGAGAGAAGAACTGC
3142	10437	434	3G	0	2A	CCGGCACCCCAAACGTGAAC	CTCAATTGCTCCAGCCATTA
3158	10617	630	0	2T	4C	CGTGGTTCGCCGCCTATGTC	AGAGTCAATAGAGAAACCTA
3179	10807	152	0	4T	2A	CTGAGTAAGGAATAAACTCT	AAGAAAATAGAGAACTGATA
3189	10900	55	0	2A	2G	GTTACACGCCATTCCGGAGA	CTGTTCAATAAAATCATCAT
3189	10905	400	0	2T	2C	CCACTTTTAGTCGTCGTGTT	TCAATTCATCCAAATTACCA
3196	11021	210	0	3A	2T	TATTCGTCTCTGCCGTGCGC	CGGTGCCCTTACTCGTTGCT
3196	11024	579	0	3G	3A	ATGAACATAAAAATGTTCCG	TTGTCATCCCTTCGCCTATT
3202	11097	272	2G	0	2A	ACCGAGGCCGCGTTCATTGC	CAAGTGAGCGCCGATTGCGA
3202	11100	409	2G	2A	3G	CTTCAAGAAGGCTCGCCGAG	CGATTACTATGTGAAATTTT
3202	11103	554	2T	2C	5T	TACAAAGGCGTTTGGGTCAA	TCTGAATTCCTTGCTGCAAT
3280	11723	298	3G	0	23A	ATTGCTGTTGGATATCTATT	TACAAACTGCGCAGCCCAAA
3285	11751	162	2C	2T	3T	AAAAATGCAGAAACCGATAT	GTATTTAACTCAGTTCCTCA
3285	11752	204	2T	2A	2A	ATTATTCAGCTTATTTCAAC	AGGGTTGAGCTATTTTTTGA
3285	11760	681	2G	0	3T	TACAAATAAACGTGTTGTGA	GTGGTCATTCTTTGAATCAT
3287	11777	729	3T	3A	0	TTTAGGCCACAGTTCATGAT	TTTAATGTACTCATTAGCGT
3287	11778	798	2C	4T	0	CAAGGAGTTCTATATAGACT	AAAGCATTAGGCGAACGTCA
3291	11810	169	0	2T	3C	TCTACCAGATGGTATCCACT	TATCAAAGAGGCAATCCTCA
3292	11817	41	0	2G	5A	AGGAAGCTGAAATTTCATAA	CTTTTAAATCTCCATACATT
3292	11818	56	0	2A	6T	CATAAACTTTTAAATCTCCA	ACATTAAACATTTTAATACT
3303	11940	147	0	2A	3T	GACTATGACTGTGCACTAGA	TTTTGGAATTTCGTTTTATA
3303	11943	422	2A	2A	3G	TATTCCCGCGAATGTAGCAA	GAATGGCACTTCCGCGGTCG
3316	12092	310	0	3C	2A	CTTCGAACGGTATAGCGACC	GCAGGCCGCAATAGCGGTAC
3316	12097	881	2C	3A	0	ATGACGAAAGACAATAAAGG	GACGGCGAGTCTGAAGTGCT
3333	12254	322	0	2T	3C	GAAAAACCATTTCGTCCATA	TCGCCGTTTCAAAAGACAAA
3333	12256	551	0	2G	4A	TTATAGTCGCAGGAACACTG	CAAACAAAATGGCACCAGCA
3347	12372	256	2A	2G	3A	TTGGGACATTGTTGTGGACA	TTGTGCCATTTGTCGTAATC
3362	12501	84	0	2T	3A	GAAAACAACAAAATACTACT	AATAAGTTTTCAGAAAGAAA
3362	12502	259	2A	2A	2G	CGCCGTATGGATTATGAACA	CGTATGCGTAAGAAGGAAGC
3369	12565	412	0	2T	2A	GTTAACACTGATTTTTAGAA	TACTTGAGTGCGTGTGTCGC
3378	12655	27	2C	2C	13A	GGGAGTGACGAGTCCTGTTG	ATCCGGTGAAGTCCTGCGAA
3378	12659	834	3C	0	4A	TCATTATTCTATGTTCTTTC	ACACCAGCATGTAATTGTTA
3386	12742	239	2A	0	3G	TTGGCAGTGGCGTTGGGAGT	GCTGCGATTGTACTCGCTGC
3388	12768	750	4G	0	2A	ACTATTTTAGTCGATGAAAA	AAACATATCAGGTTTGGCGA
3396	12863	426	3A	0	2T	CGAGCAACATTTGATGCTAC	AATGAATTAGTGTTATCAGA
3397	12876	202	2A	2G	0	CCAGACTTCTACAACGATAA	GAGAACGTACTGCAAGCCGA
3397	12879	448	2T	2C	0	CATACATGCCAACCATTCCG	GCTGACAAAAATTATCCTAA
3451	13387	279	2G	3A	2A	ACTGTTCAAGAAGTCGAGGC	ATATTAGAAGAGACCCATGA
3453	13404	151	0	2A	3G	TTGTGTAATTAAACGTCAAA	GCCGTACATCAGCCATGGCC
3453	13408	567	0	2A	2G	AAGGATTTACCAGGTGTTCG	GAACTATTTGAACACGAACC
3471	13595	626	4C	0	2G	TTACATTTGTATCACCTTTT	AGTTGGTAAAATCTGTACGA
3478	13652	68	0	2T	4C	GAATTACAATTTACAATTGA	TATCGAGGCATCAAGTTAGT
3478	13654	305	0	2G	5A	CAGAAGAACAATGTTTTATG	AAAACCAACTCAAATGAGAA
3484	13703	197	0	2G	4A	ATCGTTGGACGCCAGAAGAG	ACAGCCGTCCATCGGCCGTC
3485	13717	536	2A	3C	2A	CGATTGGTGCCTAACAGCGA	AATGTAGAGGCCCAATACAC
3497	13869	462	2T	0	3C	CTGAAAGACGAACTAGGCAA	TCGGTAGAACAAGTGGAGAA
3545	14268	417	2C	0	2T	GAGCGCTTGGCCACGGCCAC	GCTAAGTTGGCCGAGGCATC
3545	14269	489	2C	0	2T	AAGGTGTTGGAAAACCGCAG	TTGGCCGATGAAGAACGTAT
3583	14620	399	2A	2G	0	TTCAATACTTCAAAAGACGT	TCAACTTCCTTGTGGAACGT
3602	14777	670	2C	0	2T	ATGTATGCAGATCCAGATAG	CGGGGAGGTGTTTTGGAACC
3618	14905	365	0	2G	3A	TTGTGCAATTTGTATAAGCA	TAACTTTGGCAATTAGCAGT
3637	15056	801	0	2T	2G	GAAAAGGCGATACTTCATCT	CATCGTCACGCTGTGGATGT
3659	15208	62	2C	0	3T	ACTTGTTCTTCATTTGAATT	TGAAAGAAATTTGAGTTATA
3659	15209	131	2C	0	4T	GAATATTATTTTAATCAACC	TTCGAAACATTATAAACATG
3659	15210	183	2T	0	4C	TAATTCTTTCGGTAATTATG	CATCTTGGGTGCACACACTG
3668	15270	101	0	2T	2G	TGTAGGTACATCTCCTGCGA	TGTAGATGTTTTAAGTGTAA
3668	15272	364	0	2G	2A	GGAGCGACTTCAATGTGAAC	TCAACAAGGAACACTGTACG
3669	15278	172	0	2T	3A	GAGTTGCAAATCTATTGTAT	AACAAGTCGACAATTTACTT
3672	15304	209	2T	0	4C	TGGTGTGTGATTTATGCTCA	AACTTAACGCGTCAAACACG
3700	15594	577	2G	0	2A	ATAGATCATCTCAAAGTCCT	GTACTTGTCAGTGTGGAGCC
3707	15639	241	2A	3T	0	GAAACTCAAAATGAGTCTAT	CATCAGTCAATATGGGCGGA
3707	15642	741	2C	4A	0	TGTTGTTTCTGAAGCTTAAT	TAAATAAAATTCAATAATTT
3713	15695	228	2C	2C	2T	GTAAAAAATTGTTCGAACAA	TCAAGAGTAAAGAATTCCGT
3723	15769	343	2T	2C	0	GACGTTCGCGCGTGCCTTTA	AGTCGCGACTCTATACAACG
3723	15770	430	2T	2C	0	TATACGTCGATAATATGCCT	TGTTCAACCGGAAAACCGTG
3729	15821	344	0	2C	3T	TCACAAGTCACCTTCATTTG	CGCCGAATATTTGAATGGCG
3729	15822	389	0	2G	3A	AGAAGTAATCTCTTGTCACA	CTTCACTGCACAACAAATGA
3732	15863	344	2C	0	2A	TAAATATGCTTTAACGTTTC	CTTTTATTATTTTATTTGTT
3739	15925	608	2T	0	3C	CTGTAGTCAAAAAAACTAAA	CCTCCACTATCCAGCCTCGC
3760	16109	589	2G	0	2A	TTAGCACTTGGTTTGGGCCC	TGGTTGGCAGTTGAAATCCC
3782	16281	315	2T	0	2C	TTCTATTGAAAAAACTGGTG	TAAAGCAGTACTTAAAGGAT
3782	16282	505	2G	0	2C	TTATCTCCAGGAAATCATGG	ATTCATATATATGAATGTGG
3803	16483	2594	0	2C	4T	TATTCGAATAAGTAATGTAT	TAAAATCATATATTTACCAG
3803	16484	2597	0	2T	4A	TCGAATAAGTAATGTATTTA	AATCATATATTTACCAGTAG
3803	16485	2667	0	2T	3C	ATGAAATATCAAACCACATA	TATATTTTGTAACATTTTTA
3807	16511	574	0	2T	2C	GTGAAGAATTATTTGAAGTA	GTTTGGCGCCTGATACACCA
3807	16512	625	0	2T	2C	TTGGCTGTGATAACATGACT	GTATCATTGTGAAGTTCAAA
3816	16579	294	0	2G	2A	AAATGAAGATGTATTTCATG	ACCTTGGTACCGCAGGAAAG
3816	16580	396	0	3G	2A	TTATATTTGTTGTCGCTGCT	CTTTACTTTTGTTTGAATAT
3875	17017	675	2G	0	2A	AGTATACCATACCCTGAAAA	TGTTATTAAGGCTAAATTTG
3875	17026	1549	4A	0	5G	GTTATTAATTCAAAATCGGT	TATACTTTAGCATAGAAAAA
389	17135	637	0	2G	6A	TGCTAGAACTTTCATAGCAT	TGAAAGAAATAAGGCCCGTA
3900	17225	94	2C	0	6T	TATTACATATGATGGCGTCC	TTGGAAAAGTCTTGTGTGGT
3908	17268	271	0	3T	2C	TATAGACGAGTAGGAGTTTT	GAAATTCTTGAACAACCCGA
3915	17349	295	0	2G	2C	TATGATTCTGATTCGTCATC	TTGTCCGAAGGCGAGATAGC
3923	17415	483	2A	0	2T	AGCAGAAGGAATTATGAACA	GAATACACCTATTGCTCAAT
440	17783	438	2G	0	2A	GCAATCTGATCTCATATTTT	CAATAATGCCATTAGAGGGT
440	17784	627	2T	0	2C	ACAAGATATGAAGTATCTTG	TAGCCCTACACTTTCAGAAA
440	17785	632	2A	0	2C	ATATGAAGTATCTTGCTAGC	CTACACTTTCAGAAAACACC
452	17888	274	0	2T	2C	TAGTTATCTTGCTGCTCATC	CAAGTTCTTGTGTATCGGTA
452	17889	563	0	2G	2A	TATCGTCGTTTCATTACTGG	GATGATCGCCTTATGCTTCA
46	17918	429	2A	0	13C	GCACATTACGCCGCTCATTA	GTCTGATCTGAATCCGCCAA
471	17986	529	2A	0	5C	CCAAAAATTTCAGCTATTGC	CATTACAGAAGTTCAGAAGT
471	17987	546	2A	0	6G	TGCCCATTACAGAAGTTCAG	AGTTCTGATTATGGTTCAAG
497	18162	142	2T	2C	10T	TTTAGTCGGGGTGACGATCA	CTATTACTTTTGCATTTCAA
497	18163	710	3C	2A	4C	GATGATGAATCCCCATTTCG	AAGTACGGAAAATCGATATT
557	18640	489	2G	0	2A	CAAAAAAGAAAAGGGGTATA	TATATTTTATAAATAATGAT
569	18707	303	0	2A	2T	CTTGTCGAAAAATACGGTTT	GCTACTGGGGCGTATTCCAA
606	18994	269	2G	0	2A	AAAGCTATAGGAAATTACGA	CTGGTGAGAGATTAAAATTA
651	19286	277	3C	0	10T	TTTACAAACAACTCTGGGCG	GATTATGTCACTTGCATCTT
755	19949	818	3A	0	4T	GATACTGAAAAATCTTACCC	TATGAAGCCGAGGATGACAA
83	20434	1000	0	2C	2T	TTAGGGGTTAGGACATTTGT	AGGATTTTTGGCATTTTAAA
86	20624	668	3T	0	2C	AGCCGACCCTAGTGTCATAG	TGCTATAGATCCAAAACTAG
919	20992	694	0	2C	2T	AGAAAAATGATAATTACTTG	AAACTGTTTTTAATAATGTA
962	21240	40	0	4C	7G	TTTCACGTACACGTTTTGTC	GAGTGTTTCCTGTCTTAGGA
