# Supplementary material for: Genomic resources for Myzus persicae: EST sequencing, SNP identification, and microarray design
Source: BMC Genomics. 2007 Nov 16;8:423. doi: 10.1186/1471-2164-8-423 (PMC2213679; doi:10.1186/1471-2164-8-423)
Supplement: Additional file 7 — PCR primers used in this study. This table lists the sequences for all PCR primers used in this study. [file 1471-2164-8-423-S7.xls]

## Sheet: Sheet1
Additional File 7. PCR primers used in this study.
Description of template that is amplified	Amplicon Size (bp)	Forward primer name	Forward primer sequence (5'-3')	Reverse primer name	Reverse primer sequence (5'-3')	Reference
contig 129	246	contig129fw	CCCATTAAAATTGGCTTACCA	contig129rv	CAGTTTTGATCAGCTCTTTTCC	this study
contig 254	375	contig254fw	CTTACGGACCAATTGAAGCAT	contig24rv	CAAAAGCAATAACAACAAAACG	this study
contig 1080	369	contig1080fw	TCCACCGCAAGAAGAATTTAC	contig1080rv	TGTTGGAAAAATACAGGCAGTT	this study
contig 3202	297	contig3202fw	ACTTCTGGTAGCGGCCAAC	contig202rv	GGAGACAATTTTTGACTTGAACG	this study
contig 3285	233	contig3285fw	TTTTCGCATATTTTCGTGTAA	contig28rv	TAGAGCCGACTTCGACTTTGT	this study
contig 3347	202	contig3347fw	TGACGAAGAAGATGTTGAAGC	contig47rv	ACTAGTCGCTGACGCTTGATT	this study
contig 3713	235	contig3713fw	AAAACTTTTTCCAGTCATAAAAA	contig71rv	AATGCTCCAGTCATTTTACCA	this study
insert of vector pDNR-LIB	250-1750	pDNRfw	AGTCGACGGTACCGGACATA	pDNRrv	GCCAAACGAATGGTCTAGAAA	this study
M. persicae elongation factor 1A	158	EF-1Afw	AGCCGTTTCGAAGAAATCAA	EF1Arv	TGTTGTCTCCATTCCATCCA	this study
Microsatellite marker M40	123-135	M40f	ACACGCATACAAGAATAGGG	M40r	AGAGGAGGCAGAGGTGAAAC	Sloane et al., 2001
Microsatellite marker M86	97-141	M86f	TCCACTAAGACCTCAAACAC	M86r	ATTTATTATGTCGTTCCGCC	Sloane et al., 2001
Microsatellite marker S17b	182-227	S17bf	TTCTGGCTTCATTCCGGTCG	S17br	CGTCGCGTTAGTGAACCGTG	Wilson et al., 2004
Microsatellite marker myz2	177-207	myz2f	TGGCGAGAGAGAAAGACCTGC	myz2r	TCGGAAGACAGAGACATCGAGA	Wilson et al., 2004
Microsatellite marker myz3	111-125	myz3f	GGTGTCCTGCGTTATGATTATG	myz3r	ATTCTTTTCCCGGCAGTTTAC	Wilson et al., 2004
Microsatellite marker myz9	204-238	myz9f	AACCTCACCTCGTGGAGTTCG	myz9r	CTTGGATGTGTGTGGGGTGC	Wilson et al., 2004
Microsatellite marker myz25	119-126	myz25f	AACCCATCTCACTCGTCAGCC	myz25r	GAATCTGGAGAGCGGTTAATGC	Wilson et al., 2004
